# Supplementary material for: An open science resource for establishing reliability and reproducibility in functional connectomics
Source: Sci Data. 2014 Dec 9;1:140049. doi: 10.1038/sdata.2014.49 (PMC4421932; doi:10.1038/sdata.2014.49)
Supplement: Supplementary file 1 [file sdata201449-isa1.zip]

Archive with 3 entries (3 files):
- i_Investigation.txt
- s_study_Zuo.txt
- a_assay_Zuo.txt
