# Supplementary material for: An open science resource for establishing reliability and reproducibility in functional connectomics
Source: Sci Data. 2014 Dec 9;1:140049. doi: 10.1038/sdata.2014.49 (PMC4421932; doi:10.1038/sdata.2014.49)
Supplement: Supplementary file 1 [file sdata201449-isa1.zip › s_study_Zuo.txt]

Source Name	Characteristics[organism]	Term Source REF	Term Accession Number	Characteristics[organism part]	Term Source REF	Term Accession Number	Protocol REF	Comment[laboratory study acronym]	Sample Name	Characteristics[participant age at scan]	Unit	Term Source REF	Term Accession Number	Characteristics[sex]	Term Source REF	Term Accession Number	Comment[Laterality]	Factor Value[study protocol]
Berlin_Margulies	Homo sapiens	NCBITAXON	NCBITaxon:9606	brain	UBERON	UBERON:0000955	Participants	BMB_1	3001	25.13	year	UNITSONT	UO:0000036	male	PATO	PATO:0000384	Right	Within Session, Multiple Retest
Berlin_Margulies	Homo sapiens	NCBITAXON	NCBITaxon:9606	brain	UBERON	UBERON:0000955	Participants	BMB_1	3002	23.96	year	UNITSONT	UO:0000036	female	PATO	PATO:0000383	Right	Within Session, Multiple Retest
Berlin_Margulies	Homo sapiens	NCBITAXON	NCBITaxon:9606	brain	UBERON	UBERON:0000955	Participants	BMB_1	3004	31.15	year	UNITSONT	UO:0000036	male	PATO	PATO:0000384	Right	Within Session, Multiple Retest
Berlin_Margulies	Homo sapiens	NCBITAXON	NCBITaxon:9606	brain	UBERON	UBERON:0000955	Participants	BMB_1	3006	23	year	UNITSONT	UO:0000036	female	PATO	PATO:0000383	Right	Within Session, Multiple Retest
Berlin_Margulies	Homo sapiens	NCBITAXON	NCBITaxon:9606	brain	UBERON	UBERON:0000955	Participants	BMB_1	3007	43.53	year	UNITSONT	UO:0000036	male	PATO	PATO:0000384	Right	Within Session, Multiple Retest
Berlin_Margulies	Homo sapiens	NCBITAXON	NCBITaxon:9606	brain	UBERON	UBERON:0000955	Participants	BMB_1	3008	26.87	year	UNITSONT	UO:0000036	female	PATO	PATO:0000383	Right	Within Session, Multiple Retest
Berlin_Margulies	Homo sapiens	NCBITAXON	NCBITaxon:9606	brain	UBERON	UBERON:0000955	Participants	BMB_1	3009	33.82	year	UNITSONT	UO:0000036	male	PATO	PATO:0000384	Right	Within Session, Multiple Retest
Berlin_Margulies	Homo sapiens	NCBITAXON	NCBITaxon:9606	brain	UBERON	UBERON:0000955	Participants	BMB_1	3010	27.02	year	UNITSONT	UO:0000036	female	PATO	PATO:0000383	Right	Within Session, Multiple Retest
Berlin_Margulies	Homo sapiens	NCBITAXON	NCBITaxon:9606	brain	UBERON	UBERON:0000955	Participants	BMB_1	3011	24.37	year	UNITSONT	UO:0000036	female	PATO	PATO:0000383	Right	Within Session, Multiple Retest
Berlin_Margulies	Homo sapiens	NCBITAXON	NCBITaxon:9606	brain	UBERON	UBERON:0000955	Participants	BMB_1	3012	33.59	year	UNITSONT	UO:0000036	male	PATO	PATO:0000384	Right	Within Session, Multiple Retest
Berlin_Margulies	Homo sapiens	NCBITAXON	NCBITaxon:9606	brain	UBERON	UBERON:0000955	Participants	BMB_1	3013	26.06	year	UNITSONT	UO:0000036	female	PATO	PATO:0000383	Right	Within Session, Multiple Retest
Berlin_Margulies	Homo sapiens	NCBITAXON	NCBITaxon:9606	brain	UBERON	UBERON:0000955	Participants	BMB_1	3014	28.27	year	UNITSONT	UO:0000036	male	PATO	PATO:0000384	Right	Within Session, Multiple Retest
Berlin_Margulies	Homo sapiens	NCBITAXON	NCBITaxon:9606	brain	UBERON	UBERON:0000955	Participants	BMB_1	3015	26.64	year	UNITSONT	UO:0000036	female	PATO	PATO:0000383	Right	Within Session, Multiple Retest
Berlin_Margulies	Homo sapiens	NCBITAXON	NCBITaxon:9606	brain	UBERON	UBERON:0000955	Participants	BMB_1	3016	28.46	year	UNITSONT	UO:0000036	male	PATO	PATO:0000384	Right	Within Session, Multiple Retest
Berlin_Margulies	Homo sapiens	NCBITAXON	NCBITaxon:9606	brain	UBERON	UBERON:0000955	Participants	BMB_1	3017	26.58	year	UNITSONT	UO:0000036	male	PATO	PATO:0000384	Right	Within Session, Multiple Retest
Berlin_Margulies	Homo sapiens	NCBITAXON	NCBITaxon:9606	brain	UBERON	UBERON:0000955	Participants	BMB_1	3018	26.78	year	UNITSONT	UO:0000036	female	PATO	PATO:0000383	Right	Within Session, Multiple Retest
Berlin_Margulies	Homo sapiens	NCBITAXON	NCBITaxon:9606	brain	UBERON	UBERON:0000955	Participants	BMB_1	3020	31.25	year	UNITSONT	UO:0000036	male	PATO	PATO:0000384	Right	Within Session, Multiple Retest
Berlin_Margulies	Homo sapiens	NCBITAXON	NCBITaxon:9606	brain	UBERON	UBERON:0000955	Participants	BMB_1	3021	37.42	year	UNITSONT	UO:0000036	female	PATO	PATO:0000383	Right	Within Session, Multiple Retest
Berlin_Margulies	Homo sapiens	NCBITAXON	NCBITaxon:9606	brain	UBERON	UBERON:0000955	Participants	BMB_1	3022	38.01	year	UNITSONT	UO:0000036	male	PATO	PATO:0000384	Right	Within Session, Multiple Retest
Berlin_Margulies	Homo sapiens	NCBITAXON	NCBITaxon:9606	brain	UBERON	UBERON:0000955	Participants	BMB_1	3023	32.3	year	UNITSONT	UO:0000036	female	PATO	PATO:0000383	Right	Within Session, Multiple Retest
Berlin_Margulies	Homo sapiens	NCBITAXON	NCBITaxon:9606	brain	UBERON	UBERON:0000955	Participants	BMB_1	3024	39.04	year	UNITSONT	UO:0000036	male	PATO	PATO:0000384	Right	Within Session, Multiple Retest
Berlin_Margulies	Homo sapiens	NCBITAXON	NCBITaxon:9606	brain	UBERON	UBERON:0000955	Participants	BMB_1	3025	28.44	year	UNITSONT	UO:0000036	female	PATO	PATO:0000383	Right	Within Session, Multiple Retest
Berlin_Margulies	Homo sapiens	NCBITAXON	NCBITaxon:9606	brain	UBERON	UBERON:0000955	Participants	BMB_1	3026	29.34	year	UNITSONT	UO:0000036	female	PATO	PATO:0000383	Right	Within Session, Multiple Retest
Berlin_Margulies	Homo sapiens	NCBITAXON	NCBITaxon:9606	brain	UBERON	UBERON:0000955	Participants	BMB_1	3032	33.28	year	UNITSONT	UO:0000036	female	PATO	PATO:0000383	Right	Within Session, Multiple Retest
Berlin_Margulies	Homo sapiens	NCBITAXON	NCBITaxon:9606	brain	UBERON	UBERON:0000955	Participants	BMB_1	3033	32.52	year	UNITSONT	UO:0000036	male	PATO	PATO:0000384	Right	Within Session, Multiple Retest
Berlin_Margulies	Homo sapiens	NCBITAXON	NCBITaxon:9606	brain	UBERON	UBERON:0000955	Participants	BMB_1	3034	31.59	year	UNITSONT	UO:0000036	female	PATO	PATO:0000383	Right	Within Session, Multiple Retest
Berlin_Margulies	Homo sapiens	NCBITAXON	NCBITaxon:9606	brain	UBERON	UBERON:0000955	Participants	BMB_1	3036	30.3	year	UNITSONT	UO:0000036	female	PATO	PATO:0000383	Right	Within Session, Multiple Retest
Berlin_Margulies	Homo sapiens	NCBITAXON	NCBITaxon:9606	brain	UBERON	UBERON:0000955	Participants	BMB_1	3037	59.73	year	UNITSONT	UO:0000036	female	PATO	PATO:0000383	Right	Within Session, Multiple Retest
Berlin_Margulies	Homo sapiens	NCBITAXON	NCBITaxon:9606	brain	UBERON	UBERON:0000955	Participants	BMB_1	3038	34.72	year	UNITSONT	UO:0000036	male	PATO	PATO:0000384	Right	Within Session, Multiple Retest
Berlin_Margulies	Homo sapiens	NCBITAXON	NCBITaxon:9606	brain	UBERON	UBERON:0000955	Participants	BMB_1	3039	22.99	year	UNITSONT	UO:0000036	female	PATO	PATO:0000383	Right	Within Session, Multiple Retest
Berlin_Margulies	Homo sapiens	NCBITAXON	NCBITaxon:9606	brain	UBERON	UBERON:0000955	Participants	BMB_1	3040	36.25	year	UNITSONT	UO:0000036	male	PATO	PATO:0000384	Left	Within Session, Multiple Retest
Berlin_Margulies	Homo sapiens	NCBITAXON	NCBITaxon:9606	brain	UBERON	UBERON:0000955	Participants	BMB_1	3041	23.96	year	UNITSONT	UO:0000036	female	PATO	PATO:0000383	Right	Within Session, Multiple Retest
Berlin_Margulies	Homo sapiens	NCBITAXON	NCBITaxon:9606	brain	UBERON	UBERON:0000955	Participants	BMB_1	3042	35.18	year	UNITSONT	UO:0000036	male	PATO	PATO:0000384	Right	Within Session, Multiple Retest
Berlin_Margulies	Homo sapiens	NCBITAXON	NCBITaxon:9606	brain	UBERON	UBERON:0000955	Participants	BMB_1	3044	30.95	year	UNITSONT	UO:0000036	male	PATO	PATO:0000384	Right	Within Session, Multiple Retest
Berlin_Margulies	Homo sapiens	NCBITAXON	NCBITaxon:9606	brain	UBERON	UBERON:0000955	Participants	BMB_1	3045	42.63	year	UNITSONT	UO:0000036	female	PATO	PATO:0000383	Right	Within Session, Multiple Retest
Berlin_Margulies	Homo sapiens	NCBITAXON	NCBITaxon:9606	brain	UBERON	UBERON:0000955	Participants	BMB_1	3047	32.63	year	UNITSONT	UO:0000036	male	PATO	PATO:0000384	Right	Within Session, Multiple Retest
Berlin_Margulies	Homo sapiens	NCBITAXON	NCBITaxon:9606	brain	UBERON	UBERON:0000955	Participants	BMB_1	3049	30.31	year	UNITSONT	UO:0000036	male	PATO	PATO:0000384	Right	Within Session, Multiple Retest
Berlin_Margulies	Homo sapiens	NCBITAXON	NCBITaxon:9606	brain	UBERON	UBERON:0000955	Participants	BMB_1	3050	49.37	year	UNITSONT	UO:0000036	female	PATO	PATO:0000383	Right	Within Session, Multiple Retest
Berlin_Margulies	Homo sapiens	NCBITAXON	NCBITaxon:9606	brain	UBERON	UBERON:0000955	Participants	BMB_1	3051	23.62	year	UNITSONT	UO:0000036	male	PATO	PATO:0000384	Right	Within Session, Multiple Retest
Berlin_Margulies	Homo sapiens	NCBITAXON	NCBITaxon:9606	brain	UBERON	UBERON:0000955	Participants	BMB_1	3052	28.57	year	UNITSONT	UO:0000036	female	PATO	PATO:0000383	Right	Within Session, Multiple Retest
Berlin_Margulies	Homo sapiens	NCBITAXON	NCBITaxon:9606	brain	UBERON	UBERON:0000955	Participants	BMB_1	3054	27.71	year	UNITSONT	UO:0000036	male	PATO	PATO:0000384	Right	Within Session, Multiple Retest
Berlin_Margulies	Homo sapiens	NCBITAXON	NCBITaxon:9606	brain	UBERON	UBERON:0000955	Participants	BMB_1	3055	29.95	year	UNITSONT	UO:0000036	male	PATO	PATO:0000384	Right	Within Session, Multiple Retest
Berlin_Margulies	Homo sapiens	NCBITAXON	NCBITaxon:9606	brain	UBERON	UBERON:0000955	Participants	BMB_1	3056	29.78	year	UNITSONT	UO:0000036	male	PATO	PATO:0000384	Right	Within Session, Multiple Retest
Berlin_Margulies	Homo sapiens	NCBITAXON	NCBITaxon:9606	brain	UBERON	UBERON:0000955	Participants	BMB_1	3057	19.96	year	UNITSONT	UO:0000036	male	PATO	PATO:0000384	Right	Within Session, Multiple Retest
Berlin_Margulies	Homo sapiens	NCBITAXON	NCBITaxon:9606	brain	UBERON	UBERON:0000955	Participants	BMB_1	3059	30.66	year	UNITSONT	UO:0000036	female	PATO	PATO:0000383	Right	Within Session, Multiple Retest
Berlin_Margulies	Homo sapiens	NCBITAXON	NCBITaxon:9606	brain	UBERON	UBERON:0000955	Participants	BMB_1	3060	30.44	year	UNITSONT	UO:0000036	female	PATO	PATO:0000383	Left	Within Session, Multiple Retest
Berlin_Margulies	Homo sapiens	NCBITAXON	NCBITaxon:9606	brain	UBERON	UBERON:0000955	Participants	BMB_1	3061	24.88	year	UNITSONT	UO:0000036	female	PATO	PATO:0000383	Right	Within Session, Multiple Retest
Berlin_Margulies	Homo sapiens	NCBITAXON	NCBITaxon:9606	brain	UBERON	UBERON:0000955	Participants	BMB_1	3062	27.1	year	UNITSONT	UO:0000036	male	PATO	PATO:0000384	Right	Within Session, Multiple Retest
Berlin_Margulies	Homo sapiens	NCBITAXON	NCBITaxon:9606	brain	UBERON	UBERON:0000955	Participants	BMB_1	3063	22.34	year	UNITSONT	UO:0000036	female	PATO	PATO:0000383	Right	Within Session, Multiple Retest
Berlin_Margulies	Homo sapiens	NCBITAXON	NCBITaxon:9606	brain	UBERON	UBERON:0000955	Participants	BMB_1	3064	28.85	year	UNITSONT	UO:0000036	female	PATO	PATO:0000383	Right	Within Session, Multiple Retest
Beijing Normal_He	Homo sapiens	NCBITAXON	NCBITaxon:9606	brain	UBERON	UBERON:0000955	Participants	BNU_1	25864	22	year	UNITSONT	UO:0000036	male	PATO	PATO:0000384		Between Sessions, Single Retest
Beijing Normal_He	Homo sapiens	NCBITAXON	NCBITaxon:9606	brain	UBERON	UBERON:0000955	Participants	BNU_1	25865	24	year	UNITSONT	UO:0000036	male	PATO	PATO:0000384		Between Sessions, Single Retest
Beijing Normal_He	Homo sapiens	NCBITAXON	NCBITaxon:9606	brain	UBERON	UBERON:0000955	Participants	BNU_1	25866	27	year	UNITSONT	UO:0000036	male	PATO	PATO:0000384		Between Sessions, Single Retest
Beijing Normal_He	Homo sapiens	NCBITAXON	NCBITaxon:9606	brain	UBERON	UBERON:0000955	Participants	BNU_1	25867	22	year	UNITSONT	UO:0000036	male	PATO	PATO:0000384		Between Sessions, Single Retest
Beijing Normal_He	Homo sapiens	NCBITAXON	NCBITaxon:9606	brain	UBERON	UBERON:0000955	Participants	BNU_1	25868	27	year	UNITSONT	UO:0000036	male	PATO	PATO:0000384		Between Sessions, Single Retest
Beijing Normal_He	Homo sapiens	NCBITAXON	NCBITaxon:9606	brain	UBERON	UBERON:0000955	Participants	BNU_1	25869	22	year	UNITSONT	UO:0000036	female	PATO	PATO:0000383		Between Sessions, Single Retest
Beijing Normal_He	Homo sapiens	NCBITAXON	NCBITaxon:9606	brain	UBERON	UBERON:0000955	Participants	BNU_1	25870	23	year	UNITSONT	UO:0000036	male	PATO	PATO:0000384		Between Sessions, Single Retest
Beijing Normal_He	Homo sapiens	NCBITAXON	NCBITaxon:9606	brain	UBERON	UBERON:0000955	Participants	BNU_1	25871	22	year	UNITSONT	UO:0000036	male	PATO	PATO:0000384		Between Sessions, Single Retest
Beijing Normal_He	Homo sapiens	NCBITAXON	NCBITaxon:9606	brain	UBERON	UBERON:0000955	Participants	BNU_1	25872	22	year	UNITSONT	UO:0000036	male	PATO	PATO:0000384		Between Sessions, Single Retest
Beijing Normal_He	Homo sapiens	NCBITAXON	NCBITaxon:9606	brain	UBERON	UBERON:0000955	Participants	BNU_1	25873	26	year	UNITSONT	UO:0000036	female	PATO	PATO:0000383		Between Sessions, Single Retest
Beijing Normal_He	Homo sapiens	NCBITAXON	NCBITaxon:9606	brain	UBERON	UBERON:0000955	Participants	BNU_1	25874	24	year	UNITSONT	UO:0000036	female	PATO	PATO:0000383		Between Sessions, Single Retest
Beijing Normal_He	Homo sapiens	NCBITAXON	NCBITaxon:9606	brain	UBERON	UBERON:0000955	Participants	BNU_1	25875	30	year	UNITSONT	UO:0000036	female	PATO	PATO:0000383		Between Sessions, Single Retest
Beijing Normal_He	Homo sapiens	NCBITAXON	NCBITaxon:9606	brain	UBERON	UBERON:0000955	Participants	BNU_1	25876	25	year	UNITSONT	UO:0000036	male	PATO	PATO:0000384		Between Sessions, Single Retest
Beijing Normal_He	Homo sapiens	NCBITAXON	NCBITaxon:9606	brain	UBERON	UBERON:0000955	Participants	BNU_1	25877	20	year	UNITSONT	UO:0000036	male	PATO	PATO:0000384		Between Sessions, Single Retest
Beijing Normal_He	Homo sapiens	NCBITAXON	NCBITaxon:9606	brain	UBERON	UBERON:0000955	Participants	BNU_1	25878	23	year	UNITSONT	UO:0000036	male	PATO	PATO:0000384		Between Sessions, Single Retest
Beijing Normal_He	Homo sapiens	NCBITAXON	NCBITaxon:9606	brain	UBERON	UBERON:0000955	Participants	BNU_1	25879	23	year	UNITSONT	UO:0000036	male	PATO	PATO:0000384		Between Sessions, Single Retest
Beijing Normal_He	Homo sapiens	NCBITAXON	NCBITaxon:9606	brain	UBERON	UBERON:0000955	Participants	BNU_1	25880	24	year	UNITSONT	UO:0000036	male	PATO	PATO:0000384		Between Sessions, Single Retest
Beijing Normal_He	Homo sapiens	NCBITAXON	NCBITaxon:9606	brain	UBERON	UBERON:0000955	Participants	BNU_1	25881	21	year	UNITSONT	UO:0000036	male	PATO	PATO:0000384		Between Sessions, Single Retest
Beijing Normal_He	Homo sapiens	NCBITAXON	NCBITaxon:9606	brain	UBERON	UBERON:0000955	Participants	BNU_1	25882	22	year	UNITSONT	UO:0000036	female	PATO	PATO:0000383		Between Sessions, Single Retest
Beijing Normal_He	Homo sapiens	NCBITAXON	NCBITaxon:9606	brain	UBERON	UBERON:0000955	Participants	BNU_1	25883	21	year	UNITSONT	UO:0000036	male	PATO	PATO:0000384		Between Sessions, Single Retest
Beijing Normal_He	Homo sapiens	NCBITAXON	NCBITaxon:9606	brain	UBERON	UBERON:0000955	Participants	BNU_1	25884	24	year	UNITSONT	UO:0000036	male	PATO	PATO:0000384		Between Sessions, Single Retest
Beijing Normal_He	Homo sapiens	NCBITAXON	NCBITaxon:9606	brain	UBERON	UBERON:0000955	Participants	BNU_1	25885	22	year	UNITSONT	UO:0000036	female	PATO	PATO:0000383		Between Sessions, Single Retest
Beijing Normal_He	Homo sapiens	NCBITAXON	NCBITaxon:9606	brain	UBERON	UBERON:0000955	Participants	BNU_1	25886	24	year	UNITSONT	UO:0000036	female	PATO	PATO:0000383		Between Sessions, Single Retest
Beijing Normal_He	Homo sapiens	NCBITAXON	NCBITaxon:9606	brain	UBERON	UBERON:0000955	Participants	BNU_1	25887	27	year	UNITSONT	UO:0000036	male	PATO	PATO:0000384		Between Sessions, Single Retest
Beijing Normal_He	Homo sapiens	NCBITAXON	NCBITaxon:9606	brain	UBERON	UBERON:0000955	Participants	BNU_1	25888	25	year	UNITSONT	UO:0000036	male	PATO	PATO:0000384		Between Sessions, Single Retest
Beijing Normal_He	Homo sapiens	NCBITAXON	NCBITaxon:9606	brain	UBERON	UBERON:0000955	Participants	BNU_1	25889	26	year	UNITSONT	UO:0000036	female	PATO	PATO:0000383		Between Sessions, Single Retest
Beijing Normal_He	Homo sapiens	NCBITAXON	NCBITaxon:9606	brain	UBERON	UBERON:0000955	Participants	BNU_1	25890	21	year	UNITSONT	UO:0000036	male	PATO	PATO:0000384		Between Sessions, Single Retest
Beijing Normal_He	Homo sapiens	NCBITAXON	NCBITaxon:9606	brain	UBERON	UBERON:0000955	Participants	BNU_1	25891	19	year	UNITSONT	UO:0000036	female	PATO	PATO:0000383		Between Sessions, Single Retest
Beijing Normal_He	Homo sapiens	NCBITAXON	NCBITaxon:9606	brain	UBERON	UBERON:0000955	Participants	BNU_1	25892	23	year	UNITSONT	UO:0000036	female	PATO	PATO:0000383		Between Sessions, Single Retest
Beijing Normal_He	Homo sapiens	NCBITAXON	NCBITaxon:9606	brain	UBERON	UBERON:0000955	Participants	BNU_1	25893	26	year	UNITSONT	UO:0000036	male	PATO	PATO:0000384		Between Sessions, Single Retest
Beijing Normal_He	Homo sapiens	NCBITAXON	NCBITaxon:9606	brain	UBERON	UBERON:0000955	Participants	BNU_1	25894	21	year	UNITSONT	UO:0000036	female	PATO	PATO:0000383		Between Sessions, Single Retest
Beijing Normal_He	Homo sapiens	NCBITAXON	NCBITaxon:9606	brain	UBERON	UBERON:0000955	Participants	BNU_1	25895	24	year	UNITSONT	UO:0000036	male	PATO	PATO:0000384		Between Sessions, Single Retest
Beijing Normal_He	Homo sapiens	NCBITAXON	NCBITaxon:9606	brain	UBERON	UBERON:0000955	Participants	BNU_1	25896	21	year	UNITSONT	UO:0000036	female	PATO	PATO:0000383		Between Sessions, Single Retest
Beijing Normal_He	Homo sapiens	NCBITAXON	NCBITaxon:9606	brain	UBERON	UBERON:0000955	Participants	BNU_1	25897	23	year	UNITSONT	UO:0000036	female	PATO	PATO:0000383		Between Sessions, Single Retest
Beijing Normal_He	Homo sapiens	NCBITAXON	NCBITaxon:9606	brain	UBERON	UBERON:0000955	Participants	BNU_1	25898	22	year	UNITSONT	UO:0000036	female	PATO	PATO:0000383		Between Sessions, Single Retest
Beijing Normal_He	Homo sapiens	NCBITAXON	NCBITaxon:9606	brain	UBERON	UBERON:0000955	Participants	BNU_1	25899	21	year	UNITSONT	UO:0000036	male	PATO	PATO:0000384		Between Sessions, Single Retest
Beijing Normal_He	Homo sapiens	NCBITAXON	NCBITaxon:9606	brain	UBERON	UBERON:0000955	Participants	BNU_1	25900	20	year	UNITSONT	UO:0000036	female	PATO	PATO:0000383		Between Sessions, Single Retest
Beijing Normal_He	Homo sapiens	NCBITAXON	NCBITaxon:9606	brain	UBERON	UBERON:0000955	Participants	BNU_1	25901	22	year	UNITSONT	UO:0000036	female	PATO	PATO:0000383		Between Sessions, Single Retest
Beijing Normal_He	Homo sapiens	NCBITAXON	NCBITaxon:9606	brain	UBERON	UBERON:0000955	Participants	BNU_1	25902	22	year	UNITSONT	UO:0000036	female	PATO	PATO:0000383		Between Sessions, Single Retest
Beijing Normal_He	Homo sapiens	NCBITAXON	NCBITaxon:9606	brain	UBERON	UBERON:0000955	Participants	BNU_1	25903	22	year	UNITSONT	UO:0000036	female	PATO	PATO:0000383		Between Sessions, Single Retest
Beijing Normal_He	Homo sapiens	NCBITAXON	NCBITaxon:9606	brain	UBERON	UBERON:0000955	Participants	BNU_1	25904	19	year	UNITSONT	UO:0000036	female	PATO	PATO:0000383		Between Sessions, Single Retest
Beijing Normal_He	Homo sapiens	NCBITAXON	NCBITaxon:9606	brain	UBERON	UBERON:0000955	Participants	BNU_1	25905	27	year	UNITSONT	UO:0000036	male	PATO	PATO:0000384		Between Sessions, Single Retest
Beijing Normal_He	Homo sapiens	NCBITAXON	NCBITaxon:9606	brain	UBERON	UBERON:0000955	Participants	BNU_1	25906	24	year	UNITSONT	UO:0000036	female	PATO	PATO:0000383		Between Sessions, Single Retest
Beijing Normal_He	Homo sapiens	NCBITAXON	NCBITaxon:9606	brain	UBERON	UBERON:0000955	Participants	BNU_1	25907	24	year	UNITSONT	UO:0000036	male	PATO	PATO:0000384		Between Sessions, Single Retest
Beijing Normal_He	Homo sapiens	NCBITAXON	NCBITaxon:9606	brain	UBERON	UBERON:0000955	Participants	BNU_1	25908	23	year	UNITSONT	UO:0000036	male	PATO	PATO:0000384		Between Sessions, Single Retest
Beijing Normal_He	Homo sapiens	NCBITAXON	NCBITaxon:9606	brain	UBERON	UBERON:0000955	Participants	BNU_1	25909	25	year	UNITSONT	UO:0000036	female	PATO	PATO:0000383		Between Sessions, Single Retest
Beijing Normal_He	Homo sapiens	NCBITAXON	NCBITaxon:9606	brain	UBERON	UBERON:0000955	Participants	BNU_1	25910	23	year	UNITSONT	UO:0000036	female	PATO	PATO:0000383		Between Sessions, Single Retest
Beijing Normal_He	Homo sapiens	NCBITAXON	NCBITaxon:9606	brain	UBERON	UBERON:0000955	Participants	BNU_1	25911	19	year	UNITSONT	UO:0000036	female	PATO	PATO:0000383		Between Sessions, Single Retest
Beijing Normal_He	Homo sapiens	NCBITAXON	NCBITaxon:9606	brain	UBERON	UBERON:0000955	Participants	BNU_1	25912	21	year	UNITSONT	UO:0000036	male	PATO	PATO:0000384		Between Sessions, Single Retest
Beijing Normal_He	Homo sapiens	NCBITAXON	NCBITaxon:9606	brain	UBERON	UBERON:0000955	Participants	BNU_1	25913	21	year	UNITSONT	UO:0000036	female	PATO	PATO:0000383		Between Sessions, Single Retest
Beijing Normal_He	Homo sapiens	NCBITAXON	NCBITaxon:9606	brain	UBERON	UBERON:0000955	Participants	BNU_1	25914	27	year	UNITSONT	UO:0000036	female	PATO	PATO:0000383		Between Sessions, Single Retest
Beijing Normal_He	Homo sapiens	NCBITAXON	NCBITaxon:9606	brain	UBERON	UBERON:0000955	Participants	BNU_1	25915	22	year	UNITSONT	UO:0000036	male	PATO	PATO:0000384		Between Sessions, Single Retest
Beijing Normal_He	Homo sapiens	NCBITAXON	NCBITaxon:9606	brain	UBERON	UBERON:0000955	Participants	BNU_1	25916	23	year	UNITSONT	UO:0000036	male	PATO	PATO:0000384		Between Sessions, Single Retest
Beijing Normal_He	Homo sapiens	NCBITAXON	NCBITaxon:9606	brain	UBERON	UBERON:0000955	Participants	BNU_1	25917	22	year	UNITSONT	UO:0000036	female	PATO	PATO:0000383		Between Sessions, Single Retest
Beijing Normal_He	Homo sapiens	NCBITAXON	NCBITaxon:9606	brain	UBERON	UBERON:0000955	Participants	BNU_1	25918	23	year	UNITSONT	UO:0000036	male	PATO	PATO:0000384		Between Sessions, Single Retest
Beijing Normal_He	Homo sapiens	NCBITAXON	NCBITaxon:9606	brain	UBERON	UBERON:0000955	Participants	BNU_1	25919	25	year	UNITSONT	UO:0000036	male	PATO	PATO:0000384		Between Sessions, Single Retest
Beijing Normal_He	Homo sapiens	NCBITAXON	NCBITaxon:9606	brain	UBERON	UBERON:0000955	Participants	BNU_1	25920	21	year	UNITSONT	UO:0000036	female	PATO	PATO:0000383		Between Sessions, Single Retest
Beijing Normal_Liu	Homo sapiens	NCBITAXON	NCBITaxon:9606	brain	UBERON	UBERON:0000955	Participants	BNU_2	25921	20.7	year	UNITSONT	UO:0000036	female	PATO	PATO:0000383		Between Sessions, Single Retest
Beijing Normal_Liu	Homo sapiens	NCBITAXON	NCBITaxon:9606	brain	UBERON	UBERON:0000955	Participants	BNU_2	25922	21.7	year	UNITSONT	UO:0000036	female	PATO	PATO:0000383		Between Sessions, Single Retest
Beijing Normal_Liu	Homo sapiens	NCBITAXON	NCBITaxon:9606	brain	UBERON	UBERON:0000955	Participants	BNU_2	25923	22.5	year	UNITSONT	UO:0000036	female	PATO	PATO:0000383		Between Sessions, Single Retest
Beijing Normal_Liu	Homo sapiens	NCBITAXON	NCBITaxon:9606	brain	UBERON	UBERON:0000955	Participants	BNU_2	25924	21	year	UNITSONT	UO:0000036	female	PATO	PATO:0000383		Between Sessions, Single Retest
Beijing Normal_Liu	Homo sapiens	NCBITAXON	NCBITaxon:9606	brain	UBERON	UBERON:0000955	Participants	BNU_2	25925	21.2	year	UNITSONT	UO:0000036	female	PATO	PATO:0000383		Between Sessions, Single Retest
Beijing Normal_Liu	Homo sapiens	NCBITAXON	NCBITaxon:9606	brain	UBERON	UBERON:0000955	Participants	BNU_2	25926	22.2	year	UNITSONT	UO:0000036	male	PATO	PATO:0000384		Between Sessions, Single Retest
Beijing Normal_Liu	Homo sapiens	NCBITAXON	NCBITaxon:9606	brain	UBERON	UBERON:0000955	Participants	BNU_2	25927	20.8	year	UNITSONT	UO:0000036	male	PATO	PATO:0000384		Between Sessions, Single Retest
Beijing Normal_Liu	Homo sapiens	NCBITAXON	NCBITaxon:9606	brain	UBERON	UBERON:0000955	Participants	BNU_2	25928	20.2	year	UNITSONT	UO:0000036	male	PATO	PATO:0000384		Between Sessions, Single Retest
Beijing Normal_Liu	Homo sapiens	NCBITAXON	NCBITaxon:9606	brain	UBERON	UBERON:0000955	Participants	BNU_2	25929	20.1	year	UNITSONT	UO:0000036	male	PATO	PATO:0000384		Between Sessions, Single Retest
Beijing Normal_Liu	Homo sapiens	NCBITAXON	NCBITaxon:9606	brain	UBERON	UBERON:0000955	Participants	BNU_2	25930	22.3	year	UNITSONT	UO:0000036	male	PATO	PATO:0000384		Between Sessions, Single Retest
Beijing Normal_Liu	Homo sapiens	NCBITAXON	NCBITaxon:9606	brain	UBERON	UBERON:0000955	Participants	BNU_2	25931	21.3	year	UNITSONT	UO:0000036	male	PATO	PATO:0000384		Between Sessions, Single Retest
Beijing Normal_Liu	Homo sapiens	NCBITAXON	NCBITaxon:9606	brain	UBERON	UBERON:0000955	Participants	BNU_2	25932	20.9	year	UNITSONT	UO:0000036	male	PATO	PATO:0000384		Between Sessions, Single Retest
Beijing Normal_Liu	Homo sapiens	NCBITAXON	NCBITaxon:9606	brain	UBERON	UBERON:0000955	Participants	BNU_2	25933	21.6	year	UNITSONT	UO:0000036	female	PATO	PATO:0000383		Between Sessions, Single Retest
Beijing Normal_Liu	Homo sapiens	NCBITAXON	NCBITaxon:9606	brain	UBERON	UBERON:0000955	Participants	BNU_2	25934	20.9	year	UNITSONT	UO:0000036	male	PATO	PATO:0000384		Between Sessions, Single Retest
Beijing Normal_Liu	Homo sapiens	NCBITAXON	NCBITaxon:9606	brain	UBERON	UBERON:0000955	Participants	BNU_2	25935	22	year	UNITSONT	UO:0000036	male	PATO	PATO:0000384		Between Sessions, Single Retest
Beijing Normal_Liu	Homo sapiens	NCBITAXON	NCBITaxon:9606	brain	UBERON	UBERON:0000955	Participants	BNU_2	25936	22.5	year	UNITSONT	UO:0000036	male	PATO	PATO:0000384		Between Sessions, Single Retest
Beijing Normal_Liu	Homo sapiens	NCBITAXON	NCBITaxon:9606	brain	UBERON	UBERON:0000955	Participants	BNU_2	25937	21.7	year	UNITSONT	UO:0000036	male	PATO	PATO:0000384		Between Sessions, Single Retest
Beijing Normal_Liu	Homo sapiens	NCBITAXON	NCBITaxon:9606	brain	UBERON	UBERON:0000955	Participants	BNU_2	25938	21.8	year	UNITSONT	UO:0000036	male	PATO	PATO:0000384		Between Sessions, Single Retest
Beijing Normal_Liu	Homo sapiens	NCBITAXON	NCBITaxon:9606	brain	UBERON	UBERON:0000955	Participants	BNU_2	25939	20.4	year	UNITSONT	UO:0000036	male	PATO	PATO:0000384		Between Sessions, Single Retest
Beijing Normal_Liu	Homo sapiens	NCBITAXON	NCBITaxon:9606	brain	UBERON	UBERON:0000955	Participants	BNU_2	25940	20.8	year	UNITSONT	UO:0000036	male	PATO	PATO:0000384		Between Sessions, Single Retest
Beijing Normal_Liu	Homo sapiens	NCBITAXON	NCBITaxon:9606	brain	UBERON	UBERON:0000955	Participants	BNU_2	25941	23.3	year	UNITSONT	UO:0000036	female	PATO	PATO:0000383		Between Sessions, Single Retest
Beijing Normal_Liu	Homo sapiens	NCBITAXON	NCBITaxon:9606	brain	UBERON	UBERON:0000955	Participants	BNU_2	25942	21	year	UNITSONT	UO:0000036	female	PATO	PATO:0000383		Between Sessions, Single Retest
Beijing Normal_Liu	Homo sapiens	NCBITAXON	NCBITaxon:9606	brain	UBERON	UBERON:0000955	Participants	BNU_2	25943	22.9	year	UNITSONT	UO:0000036	female	PATO	PATO:0000383		Between Sessions, Single Retest
Beijing Normal_Liu	Homo sapiens	NCBITAXON	NCBITaxon:9606	brain	UBERON	UBERON:0000955	Participants	BNU_2	25944	21.3	year	UNITSONT	UO:0000036	female	PATO	PATO:0000383		Between Sessions, Single Retest
Beijing Normal_Liu	Homo sapiens	NCBITAXON	NCBITaxon:9606	brain	UBERON	UBERON:0000955	Participants	BNU_2	25945	19.3	year	UNITSONT	UO:0000036	female	PATO	PATO:0000383		Between Sessions, Single Retest
Beijing Normal_Liu	Homo sapiens	NCBITAXON	NCBITaxon:9606	brain	UBERON	UBERON:0000955	Participants	BNU_2	25946	19.8	year	UNITSONT	UO:0000036	male	PATO	PATO:0000384		Between Sessions, Single Retest
Beijing Normal_Liu	Homo sapiens	NCBITAXON	NCBITaxon:9606	brain	UBERON	UBERON:0000955	Participants	BNU_2	25947	21.3	year	UNITSONT	UO:0000036	male	PATO	PATO:0000384		Between Sessions, Single Retest
Beijing Normal_Liu	Homo sapiens	NCBITAXON	NCBITaxon:9606	brain	UBERON	UBERON:0000955	Participants	BNU_2	25948	21.5	year	UNITSONT	UO:0000036	female	PATO	PATO:0000383		Between Sessions, Single Retest
Beijing Normal_Liu	Homo sapiens	NCBITAXON	NCBITaxon:9606	brain	UBERON	UBERON:0000955	Participants	BNU_2	25949	20.4	year	UNITSONT	UO:0000036	female	PATO	PATO:0000383		Between Sessions, Single Retest
Beijing Normal_Liu	Homo sapiens	NCBITAXON	NCBITaxon:9606	brain	UBERON	UBERON:0000955	Participants	BNU_2	25950	21.7	year	UNITSONT	UO:0000036	female	PATO	PATO:0000383		Between Sessions, Single Retest
Beijing Normal_Liu	Homo sapiens	NCBITAXON	NCBITaxon:9606	brain	UBERON	UBERON:0000955	Participants	BNU_2	25951	21.5	year	UNITSONT	UO:0000036	female	PATO	PATO:0000383		Between Sessions, Single Retest
Beijing Normal_Liu	Homo sapiens	NCBITAXON	NCBITaxon:9606	brain	UBERON	UBERON:0000955	Participants	BNU_2	25952	19.8	year	UNITSONT	UO:0000036	female	PATO	PATO:0000383		Between Sessions, Single Retest
Beijing Normal_Liu	Homo sapiens	NCBITAXON	NCBITaxon:9606	brain	UBERON	UBERON:0000955	Participants	BNU_2	25953	21.1	year	UNITSONT	UO:0000036	female	PATO	PATO:0000383		Between Sessions, Single Retest
Beijing Normal_Liu	Homo sapiens	NCBITAXON	NCBITaxon:9606	brain	UBERON	UBERON:0000955	Participants	BNU_2	25954	22.7	year	UNITSONT	UO:0000036	female	PATO	PATO:0000383		Between Sessions, Single Retest
Beijing Normal_Liu	Homo sapiens	NCBITAXON	NCBITaxon:9606	brain	UBERON	UBERON:0000955	Participants	BNU_2	25955	19.5	year	UNITSONT	UO:0000036	male	PATO	PATO:0000384		Between Sessions, Single Retest
Beijing Normal_Liu	Homo sapiens	NCBITAXON	NCBITaxon:9606	brain	UBERON	UBERON:0000955	Participants	BNU_2	25956	21.4	year	UNITSONT	UO:0000036	male	PATO	PATO:0000384		Between Sessions, Single Retest
Beijing Normal_Liu	Homo sapiens	NCBITAXON	NCBITaxon:9606	brain	UBERON	UBERON:0000955	Participants	BNU_2	25957	21.1	year	UNITSONT	UO:0000036	male	PATO	PATO:0000384		Between Sessions, Single Retest
Beijing Normal_Liu	Homo sapiens	NCBITAXON	NCBITaxon:9606	brain	UBERON	UBERON:0000955	Participants	BNU_2	25958	20.1	year	UNITSONT	UO:0000036	male	PATO	PATO:0000384		Between Sessions, Single Retest
Beijing Normal_Liu	Homo sapiens	NCBITAXON	NCBITaxon:9606	brain	UBERON	UBERON:0000955	Participants	BNU_2	25959	21.3	year	UNITSONT	UO:0000036	male	PATO	PATO:0000384		Between Sessions, Single Retest
Beijing Normal_Liu	Homo sapiens	NCBITAXON	NCBITaxon:9606	brain	UBERON	UBERON:0000955	Participants	BNU_2	25960	21.1	year	UNITSONT	UO:0000036	male	PATO	PATO:0000384		Between Sessions, Single Retest
Beijing Normal_Liu	Homo sapiens	NCBITAXON	NCBITaxon:9606	brain	UBERON	UBERON:0000955	Participants	BNU_2	25961	21.8	year	UNITSONT	UO:0000036	male	PATO	PATO:0000384		Between Sessions, Single Retest
Beijing Normal_Liu	Homo sapiens	NCBITAXON	NCBITaxon:9606	brain	UBERON	UBERON:0000955	Participants	BNU_2	25962	21.8	year	UNITSONT	UO:0000036	male	PATO	PATO:0000384		Between Sessions, Single Retest
Beijing Normal_Liu	Homo sapiens	NCBITAXON	NCBITaxon:9606	brain	UBERON	UBERON:0000955	Participants	BNU_2	25963	21.6	year	UNITSONT	UO:0000036	male	PATO	PATO:0000384		Between Sessions, Single Retest
Beijing Normal_Liu	Homo sapiens	NCBITAXON	NCBITaxon:9606	brain	UBERON	UBERON:0000955	Participants	BNU_2	25964	22	year	UNITSONT	UO:0000036	male	PATO	PATO:0000384		Between Sessions, Single Retest
Beijing Normal_Liu	Homo sapiens	NCBITAXON	NCBITaxon:9606	brain	UBERON	UBERON:0000955	Participants	BNU_2	25965	21.4	year	UNITSONT	UO:0000036	male	PATO	PATO:0000384		Between Sessions, Single Retest
Beijing Normal_Liu	Homo sapiens	NCBITAXON	NCBITaxon:9606	brain	UBERON	UBERON:0000955	Participants	BNU_2	25966	22	year	UNITSONT	UO:0000036	male	PATO	PATO:0000384		Between Sessions, Single Retest
Beijing Normal_Liu	Homo sapiens	NCBITAXON	NCBITaxon:9606	brain	UBERON	UBERON:0000955	Participants	BNU_2	25967	21.6	year	UNITSONT	UO:0000036	female	PATO	PATO:0000383		Between Sessions, Single Retest
Beijing Normal_Liu	Homo sapiens	NCBITAXON	NCBITaxon:9606	brain	UBERON	UBERON:0000955	Participants	BNU_2	25968	21.3	year	UNITSONT	UO:0000036	male	PATO	PATO:0000384		Between Sessions, Single Retest
Beijing Normal_Liu	Homo sapiens	NCBITAXON	NCBITaxon:9606	brain	UBERON	UBERON:0000955	Participants	BNU_2	25969	21.8	year	UNITSONT	UO:0000036	male	PATO	PATO:0000384		Between Sessions, Single Retest
Beijing Normal_Liu	Homo sapiens	NCBITAXON	NCBITaxon:9606	brain	UBERON	UBERON:0000955	Participants	BNU_2	25970	21.2	year	UNITSONT	UO:0000036	female	PATO	PATO:0000383		Between Sessions, Single Retest
Beijing Normal_Liu	Homo sapiens	NCBITAXON	NCBITaxon:9606	brain	UBERON	UBERON:0000955	Participants	BNU_2	25971	20.5	year	UNITSONT	UO:0000036	female	PATO	PATO:0000383		Between Sessions, Single Retest
Beijing Normal_Liu	Homo sapiens	NCBITAXON	NCBITaxon:9606	brain	UBERON	UBERON:0000955	Participants	BNU_2	25972	21.4	year	UNITSONT	UO:0000036	female	PATO	PATO:0000383		Between Sessions, Single Retest
Beijing Normal_Liu	Homo sapiens	NCBITAXON	NCBITaxon:9606	brain	UBERON	UBERON:0000955	Participants	BNU_2	25973	22.2	year	UNITSONT	UO:0000036	female	PATO	PATO:0000383		Between Sessions, Single Retest
Beijing Normal_Liu	Homo sapiens	NCBITAXON	NCBITaxon:9606	brain	UBERON	UBERON:0000955	Participants	BNU_2	25974	21.7	year	UNITSONT	UO:0000036	male	PATO	PATO:0000384		Between Sessions, Single Retest
Beijing Normal_Liu	Homo sapiens	NCBITAXON	NCBITaxon:9606	brain	UBERON	UBERON:0000955	Participants	BNU_2	25975	21.6	year	UNITSONT	UO:0000036	female	PATO	PATO:0000383		Between Sessions, Single Retest
Beijing Normal_Liu	Homo sapiens	NCBITAXON	NCBITaxon:9606	brain	UBERON	UBERON:0000955	Participants	BNU_2	25976	21.3	year	UNITSONT	UO:0000036	female	PATO	PATO:0000383		Between Sessions, Single Retest
Beijing Normal_Liu	Homo sapiens	NCBITAXON	NCBITaxon:9606	brain	UBERON	UBERON:0000955	Participants	BNU_2	25977	23.1	year	UNITSONT	UO:0000036	female	PATO	PATO:0000383		Between Sessions, Single Retest
Beijing Normal_Liu	Homo sapiens	NCBITAXON	NCBITaxon:9606	brain	UBERON	UBERON:0000955	Participants	BNU_2	25978	21.8	year	UNITSONT	UO:0000036	female	PATO	PATO:0000383		Between Sessions, Single Retest
Beijing Normal_Liu	Homo sapiens	NCBITAXON	NCBITaxon:9606	brain	UBERON	UBERON:0000955	Participants	BNU_2	25979	21.1	year	UNITSONT	UO:0000036	male	PATO	PATO:0000384		Between Sessions, Single Retest
Beijing Normal_Liu	Homo sapiens	NCBITAXON	NCBITaxon:9606	brain	UBERON	UBERON:0000955	Participants	BNU_2	25980	19.5	year	UNITSONT	UO:0000036	male	PATO	PATO:0000384		Between Sessions, Single Retest
Beijing Normal_Liu	Homo sapiens	NCBITAXON	NCBITaxon:9606	brain	UBERON	UBERON:0000955	Participants	BNU_2	25981	21.3	year	UNITSONT	UO:0000036	female	PATO	PATO:0000383		Between Sessions, Single Retest
Beijing Normal_Zang	Homo sapiens	NCBITAXON	NCBITaxon:9606	brain	UBERON	UBERON:0000955	Participants	BNU_3	27065	23	year	UNITSONT	UO:0000036	female	PATO	PATO:0000383		Within Session, Multiple Retest
Beijing Normal_Zang	Homo sapiens	NCBITAXON	NCBITaxon:9606	brain	UBERON	UBERON:0000955	Participants	BNU_3	27069	18	year	UNITSONT	UO:0000036	male	PATO	PATO:0000384		Within Session, Multiple Retest
Beijing Normal_Zang	Homo sapiens	NCBITAXON	NCBITaxon:9606	brain	UBERON	UBERON:0000955	Participants	BNU_3	27082	23	year	UNITSONT	UO:0000036	female	PATO	PATO:0000383		Within Session, Multiple Retest
Beijing Normal_Zang	Homo sapiens	NCBITAXON	NCBITaxon:9606	brain	UBERON	UBERON:0000955	Participants	BNU_3	27086	22	year	UNITSONT	UO:0000036	male	PATO	PATO:0000384		Within Session, Multiple Retest
Beijing Normal_Zang	Homo sapiens	NCBITAXON	NCBITaxon:9606	brain	UBERON	UBERON:0000955	Participants	BNU_3	27096	23	year	UNITSONT	UO:0000036	male	PATO	PATO:0000384		Within Session, Multiple Retest
Beijing Normal_Zang	Homo sapiens	NCBITAXON	NCBITaxon:9606	brain	UBERON	UBERON:0000955	Participants	BNU_3	27064	21	year	UNITSONT	UO:0000036	female	PATO	PATO:0000383		Within Session, Multiple Retest
Beijing Normal_Zang	Homo sapiens	NCBITAXON	NCBITaxon:9606	brain	UBERON	UBERON:0000955	Participants	BNU_3	27067	24	year	UNITSONT	UO:0000036	male	PATO	PATO:0000384		Within Session, Multiple Retest
Beijing Normal_Zang	Homo sapiens	NCBITAXON	NCBITaxon:9606	brain	UBERON	UBERON:0000955	Participants	BNU_3	27074	24	year	UNITSONT	UO:0000036	female	PATO	PATO:0000383		Within Session, Multiple Retest
Beijing Normal_Zang	Homo sapiens	NCBITAXON	NCBITaxon:9606	brain	UBERON	UBERON:0000955	Participants	BNU_3	27073	23	year	UNITSONT	UO:0000036	male	PATO	PATO:0000384		Within Session, Multiple Retest
Beijing Normal_Zang	Homo sapiens	NCBITAXON	NCBITaxon:9606	brain	UBERON	UBERON:0000955	Participants	BNU_3	27062	20	year	UNITSONT	UO:0000036	female	PATO	PATO:0000383		Within Session, Multiple Retest
Beijing Normal_Zang	Homo sapiens	NCBITAXON	NCBITaxon:9606	brain	UBERON	UBERON:0000955	Participants	BNU_3	27088	20	year	UNITSONT	UO:0000036	female	PATO	PATO:0000383		Within Session, Multiple Retest
Beijing Normal_Zang	Homo sapiens	NCBITAXON	NCBITaxon:9606	brain	UBERON	UBERON:0000955	Participants	BNU_3	27058	24	year	UNITSONT	UO:0000036	female	PATO	PATO:0000383		Within Session, Multiple Retest
Beijing Normal_Zang	Homo sapiens	NCBITAXON	NCBITaxon:9606	brain	UBERON	UBERON:0000955	Participants	BNU_3	27071	21	year	UNITSONT	UO:0000036	female	PATO	PATO:0000383		Within Session, Multiple Retest
Beijing Normal_Zang	Homo sapiens	NCBITAXON	NCBITaxon:9606	brain	UBERON	UBERON:0000955	Participants	BNU_3	27100	23	year	UNITSONT	UO:0000036	female	PATO	PATO:0000383		Within Session, Multiple Retest
Beijing Normal_Zang	Homo sapiens	NCBITAXON	NCBITaxon:9606	brain	UBERON	UBERON:0000955	Participants	BNU_3	27093	23	year	UNITSONT	UO:0000036	female	PATO	PATO:0000383		Within Session, Multiple Retest
Beijing Normal_Zang	Homo sapiens	NCBITAXON	NCBITaxon:9606	brain	UBERON	UBERON:0000955	Participants	BNU_3	27059	23	year	UNITSONT	UO:0000036	female	PATO	PATO:0000383		Within Session, Multiple Retest
Beijing Normal_Zang	Homo sapiens	NCBITAXON	NCBITaxon:9606	brain	UBERON	UBERON:0000955	Participants	BNU_3	27090	23	year	UNITSONT	UO:0000036	female	PATO	PATO:0000383		Within Session, Multiple Retest
Beijing Normal_Zang	Homo sapiens	NCBITAXON	NCBITaxon:9606	brain	UBERON	UBERON:0000955	Participants	BNU_3	27068	23	year	UNITSONT	UO:0000036	female	PATO	PATO:0000383		Within Session, Multiple Retest
Beijing Normal_Zang	Homo sapiens	NCBITAXON	NCBITaxon:9606	brain	UBERON	UBERON:0000955	Participants	BNU_3	27081	23	year	UNITSONT	UO:0000036	female	PATO	PATO:0000383		Within Session, Multiple Retest
Beijing Normal_Zang	Homo sapiens	NCBITAXON	NCBITaxon:9606	brain	UBERON	UBERON:0000955	Participants	BNU_3	27056	20	year	UNITSONT	UO:0000036	female	PATO	PATO:0000383		Within Session, Multiple Retest
Beijing Normal_Zang	Homo sapiens	NCBITAXON	NCBITaxon:9606	brain	UBERON	UBERON:0000955	Participants	BNU_3	27066	23	year	UNITSONT	UO:0000036	female	PATO	PATO:0000383		Within Session, Multiple Retest
Beijing Normal_Zang	Homo sapiens	NCBITAXON	NCBITaxon:9606	brain	UBERON	UBERON:0000955	Participants	BNU_3	27060	20	year	UNITSONT	UO:0000036	female	PATO	PATO:0000383		Within Session, Multiple Retest
Beijing Normal_Zang	Homo sapiens	NCBITAXON	NCBITaxon:9606	brain	UBERON	UBERON:0000955	Participants	BNU_3	27089	25	year	UNITSONT	UO:0000036	male	PATO	PATO:0000384		Within Session, Multiple Retest
Beijing Normal_Zang	Homo sapiens	NCBITAXON	NCBITaxon:9606	brain	UBERON	UBERON:0000955	Participants	BNU_3	27083	24	year	UNITSONT	UO:0000036	male	PATO	PATO:0000384		Within Session, Multiple Retest
Beijing Normal_Zang	Homo sapiens	NCBITAXON	NCBITaxon:9606	brain	UBERON	UBERON:0000955	Participants	BNU_3	27061	30	year	UNITSONT	UO:0000036	male	PATO	PATO:0000384		Within Session, Multiple Retest
Beijing Normal_Zang	Homo sapiens	NCBITAXON	NCBITaxon:9606	brain	UBERON	UBERON:0000955	Participants	BNU_3	27078	23	year	UNITSONT	UO:0000036	female	PATO	PATO:0000383		Within Session, Multiple Retest
Beijing Normal_Zang	Homo sapiens	NCBITAXON	NCBITaxon:9606	brain	UBERON	UBERON:0000955	Participants	BNU_3	27079	21	year	UNITSONT	UO:0000036	female	PATO	PATO:0000383		Within Session, Multiple Retest
Beijing Normal_Zang	Homo sapiens	NCBITAXON	NCBITaxon:9606	brain	UBERON	UBERON:0000955	Participants	BNU_3	27101	23	year	UNITSONT	UO:0000036	male	PATO	PATO:0000384		Within Session, Multiple Retest
Beijing Normal_Zang	Homo sapiens	NCBITAXON	NCBITaxon:9606	brain	UBERON	UBERON:0000955	Participants	BNU_3	27063	24	year	UNITSONT	UO:0000036	male	PATO	PATO:0000384		Within Session, Multiple Retest
Beijing Normal_Zang	Homo sapiens	NCBITAXON	NCBITaxon:9606	brain	UBERON	UBERON:0000955	Participants	BNU_3	27085	23	year	UNITSONT	UO:0000036	male	PATO	PATO:0000384		Within Session, Multiple Retest
Beijing Normal_Zang	Homo sapiens	NCBITAXON	NCBITaxon:9606	brain	UBERON	UBERON:0000955	Participants	BNU_3	27075	23	year	UNITSONT	UO:0000036	male	PATO	PATO:0000384		Within Session, Multiple Retest
Beijing Normal_Zang	Homo sapiens	NCBITAXON	NCBITaxon:9606	brain	UBERON	UBERON:0000955	Participants	BNU_3	27095	21	year	UNITSONT	UO:0000036	male	PATO	PATO:0000384		Within Session, Multiple Retest
Beijing Normal_Zang	Homo sapiens	NCBITAXON	NCBITaxon:9606	brain	UBERON	UBERON:0000955	Participants	BNU_3	27076	29	year	UNITSONT	UO:0000036	female	PATO	PATO:0000383		Within Session, Multiple Retest
Beijing Normal_Zang	Homo sapiens	NCBITAXON	NCBITaxon:9606	brain	UBERON	UBERON:0000955	Participants	BNU_3	27055	22	year	UNITSONT	UO:0000036	male	PATO	PATO:0000384		Within Session, Multiple Retest
Beijing Normal_Zang	Homo sapiens	NCBITAXON	NCBITaxon:9606	brain	UBERON	UBERON:0000955	Participants	BNU_3	27098	24	year	UNITSONT	UO:0000036	male	PATO	PATO:0000384		Within Session, Multiple Retest
Beijing Normal_Zang	Homo sapiens	NCBITAXON	NCBITaxon:9606	brain	UBERON	UBERON:0000955	Participants	BNU_3	27077	22	year	UNITSONT	UO:0000036	male	PATO	PATO:0000384		Within Session, Multiple Retest
Beijing Normal_Zang	Homo sapiens	NCBITAXON	NCBITaxon:9606	brain	UBERON	UBERON:0000955	Participants	BNU_3	27094	22	year	UNITSONT	UO:0000036	male	PATO	PATO:0000384		Within Session, Multiple Retest
Beijing Normal_Zang	Homo sapiens	NCBITAXON	NCBITaxon:9606	brain	UBERON	UBERON:0000955	Participants	BNU_3	27087	23	year	UNITSONT	UO:0000036	male	PATO	PATO:0000384		Within Session, Multiple Retest
Beijing Normal_Zang	Homo sapiens	NCBITAXON	NCBITaxon:9606	brain	UBERON	UBERON:0000955	Participants	BNU_3	27097	24	year	UNITSONT	UO:0000036	male	PATO	PATO:0000384		Within Session, Multiple Retest
Beijing Normal_Zang	Homo sapiens	NCBITAXON	NCBITaxon:9606	brain	UBERON	UBERON:0000955	Participants	BNU_3	27091	23	year	UNITSONT	UO:0000036	male	PATO	PATO:0000384		Within Session, Multiple Retest
Beijing Normal_Zang	Homo sapiens	NCBITAXON	NCBITaxon:9606	brain	UBERON	UBERON:0000955	Participants	BNU_3	27099	21	year	UNITSONT	UO:0000036	female	PATO	PATO:0000383		Within Session, Multiple Retest
Beijing Normal_Zang	Homo sapiens	NCBITAXON	NCBITaxon:9606	brain	UBERON	UBERON:0000955	Participants	BNU_3	27102	20	year	UNITSONT	UO:0000036	male	PATO	PATO:0000384		Within Session, Multiple Retest
Beijing Normal_Zang	Homo sapiens	NCBITAXON	NCBITaxon:9606	brain	UBERON	UBERON:0000955	Participants	BNU_3	27080	22	year	UNITSONT	UO:0000036	male	PATO	PATO:0000384		Within Session, Multiple Retest
Beijing Normal_Zang	Homo sapiens	NCBITAXON	NCBITaxon:9606	brain	UBERON	UBERON:0000955	Participants	BNU_3	27057	20	year	UNITSONT	UO:0000036	female	PATO	PATO:0000383		Within Session, Multiple Retest
Beijing Normal_Zang	Homo sapiens	NCBITAXON	NCBITaxon:9606	brain	UBERON	UBERON:0000955	Participants	BNU_3	27092	19	year	UNITSONT	UO:0000036	male	PATO	PATO:0000384		Within Session, Multiple Retest
Beijing Normal_Zang	Homo sapiens	NCBITAXON	NCBITaxon:9606	brain	UBERON	UBERON:0000955	Participants	BNU_3	27084	25	year	UNITSONT	UO:0000036	female	PATO	PATO:0000383		Within Session, Multiple Retest
Beijing Normal_Zang	Homo sapiens	NCBITAXON	NCBITaxon:9606	brain	UBERON	UBERON:0000955	Participants	BNU_3	27072	21	year	UNITSONT	UO:0000036	female	PATO	PATO:0000383		Within Session, Multiple Retest
Beijing Normal_Zang	Homo sapiens	NCBITAXON	NCBITaxon:9606	brain	UBERON	UBERON:0000955	Participants	BNU_3	27070	21	year	UNITSONT	UO:0000036	male	PATO	PATO:0000384		Within Session, Multiple Retest
Hangzhou_Weng	Homo sapiens	NCBITAXON	NCBITaxon:9606	brain	UBERON	UBERON:0000955	Participants	HNU_1	25427	23	year	UNITSONT	UO:0000036	male	PATO	PATO:0000384		Between Sessions, Multiple Retest
Hangzhou_Weng	Homo sapiens	NCBITAXON	NCBITaxon:9606	brain	UBERON	UBERON:0000955	Participants	HNU_1	25428	28	year	UNITSONT	UO:0000036	female	PATO	PATO:0000383		Between Sessions, Multiple Retest
Hangzhou_Weng	Homo sapiens	NCBITAXON	NCBITaxon:9606	brain	UBERON	UBERON:0000955	Participants	HNU_1	25441	24	year	UNITSONT	UO:0000036	female	PATO	PATO:0000383		Between Sessions, Multiple Retest
Hangzhou_Weng	Homo sapiens	NCBITAXON	NCBITaxon:9606	brain	UBERON	UBERON:0000955	Participants	HNU_1	25442	27	year	UNITSONT	UO:0000036	female	PATO	PATO:0000383		Between Sessions, Multiple Retest
Hangzhou_Weng	Homo sapiens	NCBITAXON	NCBITaxon:9606	brain	UBERON	UBERON:0000955	Participants	HNU_1	25443	25	year	UNITSONT	UO:0000036	male	PATO	PATO:0000384		Between Sessions, Multiple Retest
Hangzhou_Weng	Homo sapiens	NCBITAXON	NCBITaxon:9606	brain	UBERON	UBERON:0000955	Participants	HNU_1	25444	27	year	UNITSONT	UO:0000036	female	PATO	PATO:0000383		Between Sessions, Multiple Retest
Hangzhou_Weng	Homo sapiens	NCBITAXON	NCBITaxon:9606	brain	UBERON	UBERON:0000955	Participants	HNU_1	25445	23	year	UNITSONT	UO:0000036	female	PATO	PATO:0000383		Between Sessions, Multiple Retest
Hangzhou_Weng	Homo sapiens	NCBITAXON	NCBITaxon:9606	brain	UBERON	UBERON:0000955	Participants	HNU_1	25446	30	year	UNITSONT	UO:0000036	male	PATO	PATO:0000384		Between Sessions, Multiple Retest
Hangzhou_Weng	Homo sapiens	NCBITAXON	NCBITaxon:9606	brain	UBERON	UBERON:0000955	Participants	HNU_1	25447	26	year	UNITSONT	UO:0000036	male	PATO	PATO:0000384		Between Sessions, Multiple Retest
Hangzhou_Weng	Homo sapiens	NCBITAXON	NCBITaxon:9606	brain	UBERON	UBERON:0000955	Participants	HNU_1	25448	23	year	UNITSONT	UO:0000036	male	PATO	PATO:0000384		Between Sessions, Multiple Retest
Hangzhou_Weng	Homo sapiens	NCBITAXON	NCBITaxon:9606	brain	UBERON	UBERON:0000955	Participants	HNU_1	25449	22	year	UNITSONT	UO:0000036	male	PATO	PATO:0000384		Between Sessions, Multiple Retest
Hangzhou_Weng	Homo sapiens	NCBITAXON	NCBITaxon:9606	brain	UBERON	UBERON:0000955	Participants	HNU_1	25450	25	year	UNITSONT	UO:0000036	female	PATO	PATO:0000383		Between Sessions, Multiple Retest
Hangzhou_Weng	Homo sapiens	NCBITAXON	NCBITaxon:9606	brain	UBERON	UBERON:0000955	Participants	HNU_1	25451	22	year	UNITSONT	UO:0000036	male	PATO	PATO:0000384		Between Sessions, Multiple Retest
Hangzhou_Weng	Homo sapiens	NCBITAXON	NCBITaxon:9606	brain	UBERON	UBERON:0000955	Participants	HNU_1	25452	22	year	UNITSONT	UO:0000036	female	PATO	PATO:0000383		Between Sessions, Multiple Retest
Hangzhou_Weng	Homo sapiens	NCBITAXON	NCBITaxon:9606	brain	UBERON	UBERON:0000955	Participants	HNU_1	25453	26	year	UNITSONT	UO:0000036	female	PATO	PATO:0000383		Between Sessions, Multiple Retest
Hangzhou_Weng	Homo sapiens	NCBITAXON	NCBITaxon:9606	brain	UBERON	UBERON:0000955	Participants	HNU_1	25454	26	year	UNITSONT	UO:0000036	male	PATO	PATO:0000384		Between Sessions, Multiple Retest
Hangzhou_Weng	Homo sapiens	NCBITAXON	NCBITaxon:9606	brain	UBERON	UBERON:0000955	Participants	HNU_1	25455	25	year	UNITSONT	UO:0000036	male	PATO	PATO:0000384		Between Sessions, Multiple Retest
Hangzhou_Weng	Homo sapiens	NCBITAXON	NCBITaxon:9606	brain	UBERON	UBERON:0000955	Participants	HNU_1	25456	22	year	UNITSONT	UO:0000036	female	PATO	PATO:0000383		Between Sessions, Multiple Retest
Hangzhou_Weng	Homo sapiens	NCBITAXON	NCBITaxon:9606	brain	UBERON	UBERON:0000955	Participants	HNU_1	25429	23	year	UNITSONT	UO:0000036	female	PATO	PATO:0000383		Between Sessions, Multiple Retest
Hangzhou_Weng	Homo sapiens	NCBITAXON	NCBITaxon:9606	brain	UBERON	UBERON:0000955	Participants	HNU_1	25430	20	year	UNITSONT	UO:0000036	female	PATO	PATO:0000383		Between Sessions, Multiple Retest
Hangzhou_Weng	Homo sapiens	NCBITAXON	NCBITaxon:9606	brain	UBERON	UBERON:0000955	Participants	HNU_1	25431	25	year	UNITSONT	UO:0000036	female	PATO	PATO:0000383		Between Sessions, Multiple Retest
Hangzhou_Weng	Homo sapiens	NCBITAXON	NCBITaxon:9606	brain	UBERON	UBERON:0000955	Participants	HNU_1	25432	21	year	UNITSONT	UO:0000036	male	PATO	PATO:0000384		Between Sessions, Multiple Retest
Hangzhou_Weng	Homo sapiens	NCBITAXON	NCBITaxon:9606	brain	UBERON	UBERON:0000955	Participants	HNU_1	25433	22	year	UNITSONT	UO:0000036	male	PATO	PATO:0000384		Between Sessions, Multiple Retest
Hangzhou_Weng	Homo sapiens	NCBITAXON	NCBITaxon:9606	brain	UBERON	UBERON:0000955	Participants	HNU_1	25434	24	year	UNITSONT	UO:0000036	male	PATO	PATO:0000384		Between Sessions, Multiple Retest
Hangzhou_Weng	Homo sapiens	NCBITAXON	NCBITaxon:9606	brain	UBERON	UBERON:0000955	Participants	HNU_1	25435	30	year	UNITSONT	UO:0000036	female	PATO	PATO:0000383		Between Sessions, Multiple Retest
Hangzhou_Weng	Homo sapiens	NCBITAXON	NCBITaxon:9606	brain	UBERON	UBERON:0000955	Participants	HNU_1	25436	25	year	UNITSONT	UO:0000036	male	PATO	PATO:0000384		Between Sessions, Multiple Retest
Hangzhou_Weng	Homo sapiens	NCBITAXON	NCBITaxon:9606	brain	UBERON	UBERON:0000955	Participants	HNU_1	25437	24	year	UNITSONT	UO:0000036	male	PATO	PATO:0000384		Between Sessions, Multiple Retest
Hangzhou_Weng	Homo sapiens	NCBITAXON	NCBITaxon:9606	brain	UBERON	UBERON:0000955	Participants	HNU_1	25438	23	year	UNITSONT	UO:0000036	female	PATO	PATO:0000383		Between Sessions, Multiple Retest
Hangzhou_Weng	Homo sapiens	NCBITAXON	NCBITaxon:9606	brain	UBERON	UBERON:0000955	Participants	HNU_1	25439	24	year	UNITSONT	UO:0000036	female	PATO	PATO:0000383		Between Sessions, Multiple Retest
Hangzhou_Weng	Homo sapiens	NCBITAXON	NCBITaxon:9606	brain	UBERON	UBERON:0000955	Participants	HNU_1	25440	24	year	UNITSONT	UO:0000036	male	PATO	PATO:0000384		Between Sessions, Multiple Retest
IACAS_Jiang	Homo sapiens	NCBITAXON	NCBITaxon:9606	brain	UBERON	UBERON:0000955	Participants	IACAS_1	25457	24	year	UNITSONT	UO:0000036	female	PATO	PATO:0000383		Between Sessions, Single Retest
IACAS_Jiang	Homo sapiens	NCBITAXON	NCBITaxon:9606	brain	UBERON	UBERON:0000955	Participants	IACAS_1	25458	24	year	UNITSONT	UO:0000036	male	PATO	PATO:0000384		Between Sessions, Single Retest
IACAS_Jiang	Homo sapiens	NCBITAXON	NCBITaxon:9606	brain	UBERON	UBERON:0000955	Participants	IACAS_1	25459	25	year	UNITSONT	UO:0000036	male	PATO	PATO:0000384		Between Sessions, Single Retest
IACAS_Jiang	Homo sapiens	NCBITAXON	NCBITaxon:9606	brain	UBERON	UBERON:0000955	Participants	IACAS_1	25460	24	year	UNITSONT	UO:0000036	female	PATO	PATO:0000383		Between Sessions, Single Retest
IACAS_Jiang	Homo sapiens	NCBITAXON	NCBITaxon:9606	brain	UBERON	UBERON:0000955	Participants	IACAS_1	25461	25	year	UNITSONT	UO:0000036	male	PATO	PATO:0000384		Between Sessions, Single Retest
IACAS_Jiang	Homo sapiens	NCBITAXON	NCBITaxon:9606	brain	UBERON	UBERON:0000955	Participants	IACAS_1	25462	24	year	UNITSONT	UO:0000036	female	PATO	PATO:0000383		Between Sessions, Single Retest
IACAS_Jiang	Homo sapiens	NCBITAXON	NCBITaxon:9606	brain	UBERON	UBERON:0000955	Participants	IACAS_1	25463	28	year	UNITSONT	UO:0000036	female	PATO	PATO:0000383		Between Sessions, Single Retest
IACAS_Jiang	Homo sapiens	NCBITAXON	NCBITaxon:9606	brain	UBERON	UBERON:0000955	Participants	IACAS_1	25464	26	year	UNITSONT	UO:0000036	female	PATO	PATO:0000383		Between Sessions, Single Retest
IACAS_Jiang	Homo sapiens	NCBITAXON	NCBITaxon:9606	brain	UBERON	UBERON:0000955	Participants	IACAS_1	25465	24	year	UNITSONT	UO:0000036	male	PATO	PATO:0000384		Between Sessions, Single Retest
IACAS_Jiang	Homo sapiens	NCBITAXON	NCBITaxon:9606	brain	UBERON	UBERON:0000955	Participants	IACAS_1	25466	24	year	UNITSONT	UO:0000036	female	PATO	PATO:0000383		Between Sessions, Single Retest
IACAS_Jiang	Homo sapiens	NCBITAXON	NCBITaxon:9606	brain	UBERON	UBERON:0000955	Participants	IACAS_1	25467	30	year	UNITSONT	UO:0000036	male	PATO	PATO:0000384		Between Sessions, Single Retest
IACAS_Jiang	Homo sapiens	NCBITAXON	NCBITaxon:9606	brain	UBERON	UBERON:0000955	Participants	IACAS_1	25468	31	year	UNITSONT	UO:0000036	female	PATO	PATO:0000383		Between Sessions, Single Retest
IACAS_Jiang	Homo sapiens	NCBITAXON	NCBITaxon:9606	brain	UBERON	UBERON:0000955	Participants	IACAS_1	25469	25	year	UNITSONT	UO:0000036	female	PATO	PATO:0000383		Between Sessions, Single Retest
IACAS_Jiang	Homo sapiens	NCBITAXON	NCBITaxon:9606	brain	UBERON	UBERON:0000955	Participants	IACAS_1	25470	21	year	UNITSONT	UO:0000036	female	PATO	PATO:0000383		Between Sessions, Single Retest
IACAS_Jiang	Homo sapiens	NCBITAXON	NCBITaxon:9606	brain	UBERON	UBERON:0000955	Participants	IACAS_1	25471	19	year	UNITSONT	UO:0000036	male	PATO	PATO:0000384		Between Sessions, Single Retest
IACAS_Jiang	Homo sapiens	NCBITAXON	NCBITaxon:9606	brain	UBERON	UBERON:0000955	Participants	IACAS_1	25472	29	year	UNITSONT	UO:0000036	female	PATO	PATO:0000383		Between Sessions, Single Retest
IACAS_Jiang	Homo sapiens	NCBITAXON	NCBITaxon:9606	brain	UBERON	UBERON:0000955	Participants	IACAS_1	25473	34	year	UNITSONT	UO:0000036	female	PATO	PATO:0000383		Between Sessions, Single Retest
IACAS_Jiang	Homo sapiens	NCBITAXON	NCBITaxon:9606	brain	UBERON	UBERON:0000955	Participants	IACAS_1	25474	43	year	UNITSONT	UO:0000036	male	PATO	PATO:0000384		Between Sessions, Single Retest
IACAS_Jiang	Homo sapiens	NCBITAXON	NCBITaxon:9606	brain	UBERON	UBERON:0000955	Participants	IACAS_1	25475	29	year	UNITSONT	UO:0000036	male	PATO	PATO:0000384		Between Sessions, Single Retest
IACAS_Jiang	Homo sapiens	NCBITAXON	NCBITaxon:9606	brain	UBERON	UBERON:0000955	Participants	IACAS_1	25476	25	year	UNITSONT	UO:0000036	male	PATO	PATO:0000384		Between Sessions, Single Retest
IACAS_Jiang	Homo sapiens	NCBITAXON	NCBITaxon:9606	brain	UBERON	UBERON:0000955	Participants	IACAS_1	25477	29	year	UNITSONT	UO:0000036	male	PATO	PATO:0000384		Between Sessions, Single Retest
IACAS_Jiang	Homo sapiens	NCBITAXON	NCBITaxon:9606	brain	UBERON	UBERON:0000955	Participants	IACAS_1	25478	24	year	UNITSONT	UO:0000036	male	PATO	PATO:0000384		Between Sessions, Single Retest
IACAS_Jiang	Homo sapiens	NCBITAXON	NCBITaxon:9606	brain	UBERON	UBERON:0000955	Participants	IACAS_1	25479	32	year	UNITSONT	UO:0000036	male	PATO	PATO:0000384		Between Sessions, Single Retest
IACAS_Jiang	Homo sapiens	NCBITAXON	NCBITaxon:9606	brain	UBERON	UBERON:0000955	Participants	IACAS_1	25480	19	year	UNITSONT	UO:0000036	female	PATO	PATO:0000383		Between Sessions, Single Retest
IACAS_Jiang	Homo sapiens	NCBITAXON	NCBITaxon:9606	brain	UBERON	UBERON:0000955	Participants	IACAS_1	25481	27	year	UNITSONT	UO:0000036	male	PATO	PATO:0000384		Between Sessions, Single Retest
IACAS_Jiang	Homo sapiens	NCBITAXON	NCBITaxon:9606	brain	UBERON	UBERON:0000955	Participants	IACAS_1	25482	28	year	UNITSONT	UO:0000036	female	PATO	PATO:0000383		Between Sessions, Single Retest
IACAS_Jiang	Homo sapiens	NCBITAXON	NCBITaxon:9606	brain	UBERON	UBERON:0000955	Participants	IACAS_1	25483	19	year	UNITSONT	UO:0000036	female	PATO	PATO:0000383		Between Sessions, Single Retest
IACAS_Jiang	Homo sapiens	NCBITAXON	NCBITaxon:9606	brain	UBERON	UBERON:0000955	Participants	IACAS_1	25484	28	year	UNITSONT	UO:0000036	female	PATO	PATO:0000383		Between Sessions, Single Retest
IBATRT_La Conte	Homo sapiens	NCBITAXON	NCBITaxon:9606	brain	UBERON	UBERON:0000955	Participants	IBATRT_1	27223	20	year	UNITSONT	UO:0000036	female	PATO	PATO:0000383		Within and Between Sessions
IBATRT_La Conte	Homo sapiens	NCBITAXON	NCBITaxon:9606	brain	UBERON	UBERON:0000955	Participants	IBATRT_1	27224	40	year	UNITSONT	UO:0000036	male	PATO	PATO:0000384		Within and Between Sessions
IBATRT_La Conte	Homo sapiens	NCBITAXON	NCBITaxon:9606	brain	UBERON	UBERON:0000955	Participants	IBATRT_1	27225	26	year	UNITSONT	UO:0000036	female	PATO	PATO:0000383		Within and Between Sessions
IBATRT_La Conte	Homo sapiens	NCBITAXON	NCBITaxon:9606	brain	UBERON	UBERON:0000955	Participants	IBATRT_1	27226	36	year	UNITSONT	UO:0000036	male	PATO	PATO:0000384		Within and Between Sessions
IBATRT_La Conte	Homo sapiens	NCBITAXON	NCBITaxon:9606	brain	UBERON	UBERON:0000955	Participants	IBATRT_1	27227	20	year	UNITSONT	UO:0000036	male	PATO	PATO:0000384		Within and Between Sessions
IBATRT_La Conte	Homo sapiens	NCBITAXON	NCBITaxon:9606	brain	UBERON	UBERON:0000955	Participants	IBATRT_1	27228	25	year	UNITSONT	UO:0000036	male	PATO	PATO:0000384		Within and Between Sessions
IBATRT_La Conte	Homo sapiens	NCBITAXON	NCBITaxon:9606	brain	UBERON	UBERON:0000955	Participants	IBATRT_1	27229	48	year	UNITSONT	UO:0000036	female	PATO	PATO:0000383		Within and Between Sessions
IBATRT_La Conte	Homo sapiens	NCBITAXON	NCBITaxon:9606	brain	UBERON	UBERON:0000955	Participants	IBATRT_1	27230	20	year	UNITSONT	UO:0000036	male	PATO	PATO:0000384		Within and Between Sessions
IBATRT_La Conte	Homo sapiens	NCBITAXON	NCBITaxon:9606	brain	UBERON	UBERON:0000955	Participants	IBATRT_1	27231	20	year	UNITSONT	UO:0000036	female	PATO	PATO:0000383		Within and Between Sessions
IBATRT_La Conte	Homo sapiens	NCBITAXON	NCBITaxon:9606	brain	UBERON	UBERON:0000955	Participants	IBATRT_1	27232	23	year	UNITSONT	UO:0000036	female	PATO	PATO:0000383		Within and Between Sessions
IBATRT_La Conte	Homo sapiens	NCBITAXON	NCBITaxon:9606	brain	UBERON	UBERON:0000955	Participants	IBATRT_1	27233	22	year	UNITSONT	UO:0000036	female	PATO	PATO:0000383		Within and Between Sessions
IBATRT_La Conte	Homo sapiens	NCBITAXON	NCBITaxon:9606	brain	UBERON	UBERON:0000955	Participants	IBATRT_1	27234	21	year	UNITSONT	UO:0000036	female	PATO	PATO:0000383		Within and Between Sessions
IBATRT_La Conte	Homo sapiens	NCBITAXON	NCBITaxon:9606	brain	UBERON	UBERON:0000955	Participants	IBATRT_1	27235	24	year	UNITSONT	UO:0000036	female	PATO	PATO:0000383		Within and Between Sessions
IBATRT_La Conte	Homo sapiens	NCBITAXON	NCBITaxon:9606	brain	UBERON	UBERON:0000955	Participants	IBATRT_1	27236	29	year	UNITSONT	UO:0000036	male	PATO	PATO:0000384		Within and Between Sessions
IBATRT_La Conte	Homo sapiens	NCBITAXON	NCBITaxon:9606	brain	UBERON	UBERON:0000955	Participants	IBATRT_1	27237	20	year	UNITSONT	UO:0000036	male	PATO	PATO:0000384		Within and Between Sessions
IBATRT_La Conte	Homo sapiens	NCBITAXON	NCBITaxon:9606	brain	UBERON	UBERON:0000955	Participants	IBATRT_1	27238	20	year	UNITSONT	UO:0000036	male	PATO	PATO:0000384		Within and Between Sessions
IBATRT_La Conte	Homo sapiens	NCBITAXON	NCBITaxon:9606	brain	UBERON	UBERON:0000955	Participants	IBATRT_1	27239	40	year	UNITSONT	UO:0000036	female	PATO	PATO:0000383		Within and Between Sessions
IBATRT_La Conte	Homo sapiens	NCBITAXON	NCBITaxon:9606	brain	UBERON	UBERON:0000955	Participants	IBATRT_1	27240	40	year	UNITSONT	UO:0000036	male	PATO	PATO:0000384		Within and Between Sessions
IBATRT_La Conte	Homo sapiens	NCBITAXON	NCBITaxon:9606	brain	UBERON	UBERON:0000955	Participants	IBATRT_1	27241	27	year	UNITSONT	UO:0000036	male	PATO	PATO:0000384		Within and Between Sessions
IBATRT_La Conte	Homo sapiens	NCBITAXON	NCBITaxon:9606	brain	UBERON	UBERON:0000955	Participants	IBATRT_1	27242	26	year	UNITSONT	UO:0000036	male	PATO	PATO:0000384		Within and Between Sessions
IBATRT_La Conte	Homo sapiens	NCBITAXON	NCBITaxon:9606	brain	UBERON	UBERON:0000955	Participants	IBATRT_1	27243	36	year	UNITSONT	UO:0000036	male	PATO	PATO:0000384		Within and Between Sessions
IBATRT_La Conte	Homo sapiens	NCBITAXON	NCBITaxon:9606	brain	UBERON	UBERON:0000955	Participants	IBATRT_1	27244	22	year	UNITSONT	UO:0000036	female	PATO	PATO:0000383		Within and Between Sessions
IBATRT_La Conte	Homo sapiens	NCBITAXON	NCBITaxon:9606	brain	UBERON	UBERON:0000955	Participants	IBATRT_1	27245	39	year	UNITSONT	UO:0000036	male	PATO	PATO:0000384		Within and Between Sessions
IBATRT_La Conte	Homo sapiens	NCBITAXON	NCBITaxon:9606	brain	UBERON	UBERON:0000955	Participants	IBATRT_1	27246	21	year	UNITSONT	UO:0000036	female	PATO	PATO:0000383		Within and Between Sessions
IBATRT_La Conte	Homo sapiens	NCBITAXON	NCBITaxon:9606	brain	UBERON	UBERON:0000955	Participants	IBATRT_1	27247	22	year	UNITSONT	UO:0000036	male	PATO	PATO:0000384		Within and Between Sessions
IBATRT_La Conte	Homo sapiens	NCBITAXON	NCBITaxon:9606	brain	UBERON	UBERON:0000955	Participants	IBATRT_1	27248	23	year	UNITSONT	UO:0000036	female	PATO	PATO:0000383		Within and Between Sessions
IBATRT_La Conte	Homo sapiens	NCBITAXON	NCBITaxon:9606	brain	UBERON	UBERON:0000955	Participants	IBATRT_1	27249	26	year	UNITSONT	UO:0000036	female	PATO	PATO:0000383		Within and Between Sessions
IBATRT_La Conte	Homo sapiens	NCBITAXON	NCBITaxon:9606	brain	UBERON	UBERON:0000955	Participants	IBATRT_1	27250	33	year	UNITSONT	UO:0000036	female	PATO	PATO:0000383		Within and Between Sessions
IBATRT_La Conte	Homo sapiens	NCBITAXON	NCBITaxon:9606	brain	UBERON	UBERON:0000955	Participants	IBATRT_1	27251	26	year	UNITSONT	UO:0000036	male	PATO	PATO:0000384		Within and Between Sessions
IBATRT_La Conte	Homo sapiens	NCBITAXON	NCBITaxon:9606	brain	UBERON	UBERON:0000955	Participants	IBATRT_1	27252	32	year	UNITSONT	UO:0000036	female	PATO	PATO:0000383		Within and Between Sessions
IBATRT_La Conte	Homo sapiens	NCBITAXON	NCBITaxon:9606	brain	UBERON	UBERON:0000955	Participants	IBATRT_1	27253	22	year	UNITSONT	UO:0000036	male	PATO	PATO:0000384		Within and Between Sessions
IBATRT_La Conte	Homo sapiens	NCBITAXON	NCBITaxon:9606	brain	UBERON	UBERON:0000955	Participants	IBATRT_1	27254	19	year	UNITSONT	UO:0000036	female	PATO	PATO:0000383		Within and Between Sessions
IBATRT_La Conte	Homo sapiens	NCBITAXON	NCBITaxon:9606	brain	UBERON	UBERON:0000955	Participants	IBATRT_1	27255	22	year	UNITSONT	UO:0000036	female	PATO	PATO:0000383		Within and Between Sessions
IBATRT_La Conte	Homo sapiens	NCBITAXON	NCBITaxon:9606	brain	UBERON	UBERON:0000955	Participants	IBATRT_1	27256	33	year	UNITSONT	UO:0000036	male	PATO	PATO:0000384		Within and Between Sessions
IBATRT_La Conte	Homo sapiens	NCBITAXON	NCBITaxon:9606	brain	UBERON	UBERON:0000955	Participants	IBATRT_1	27257	40	year	UNITSONT	UO:0000036	female	PATO	PATO:0000383		Within and Between Sessions
IBATRT_La Conte	Homo sapiens	NCBITAXON	NCBITaxon:9606	brain	UBERON	UBERON:0000955	Participants	IBATRT_1	27258	21	year	UNITSONT	UO:0000036	male	PATO	PATO:0000384		Within and Between Sessions
IPCAS_Fu	Homo sapiens	NCBITAXON	NCBITaxon:9606	brain	UBERON	UBERON:0000955	Participants	IPCAS_1	25485	23	year	UNITSONT	UO:0000036	female	PATO	PATO:0000383		Within and Between Sessions
IPCAS_Fu	Homo sapiens	NCBITAXON	NCBITaxon:9606	brain	UBERON	UBERON:0000955	Participants	IPCAS_1	25486	22	year	UNITSONT	UO:0000036	male	PATO	PATO:0000384		Within and Between Sessions
IPCAS_Fu	Homo sapiens	NCBITAXON	NCBITaxon:9606	brain	UBERON	UBERON:0000955	Participants	IPCAS_1	25487	18	year	UNITSONT	UO:0000036	female	PATO	PATO:0000383		Within and Between Sessions
IPCAS_Fu	Homo sapiens	NCBITAXON	NCBITaxon:9606	brain	UBERON	UBERON:0000955	Participants	IPCAS_1	25488	21	year	UNITSONT	UO:0000036	male	PATO	PATO:0000384		Within and Between Sessions
IPCAS_Fu	Homo sapiens	NCBITAXON	NCBITaxon:9606	brain	UBERON	UBERON:0000955	Participants	IPCAS_1	25489	23	year	UNITSONT	UO:0000036	female	PATO	PATO:0000383		Within and Between Sessions
IPCAS_Fu	Homo sapiens	NCBITAXON	NCBITaxon:9606	brain	UBERON	UBERON:0000955	Participants	IPCAS_1	25490	24	year	UNITSONT	UO:0000036	male	PATO	PATO:0000384		Within and Between Sessions
IPCAS_Fu	Homo sapiens	NCBITAXON	NCBITaxon:9606	brain	UBERON	UBERON:0000955	Participants	IPCAS_1	25491	20	year	UNITSONT	UO:0000036	male	PATO	PATO:0000384		Within and Between Sessions
IPCAS_Fu	Homo sapiens	NCBITAXON	NCBITaxon:9606	brain	UBERON	UBERON:0000955	Participants	IPCAS_1	25492	22	year	UNITSONT	UO:0000036	female	PATO	PATO:0000383		Within and Between Sessions
IPCAS_Fu	Homo sapiens	NCBITAXON	NCBITaxon:9606	brain	UBERON	UBERON:0000955	Participants	IPCAS_1	25493	18	year	UNITSONT	UO:0000036	female	PATO	PATO:0000383		Within and Between Sessions
IPCAS_Fu	Homo sapiens	NCBITAXON	NCBITaxon:9606	brain	UBERON	UBERON:0000955	Participants	IPCAS_1	25494	20	year	UNITSONT	UO:0000036	female	PATO	PATO:0000383		Within and Between Sessions
IPCAS_Fu	Homo sapiens	NCBITAXON	NCBITaxon:9606	brain	UBERON	UBERON:0000955	Participants	IPCAS_1	25495	19	year	UNITSONT	UO:0000036	female	PATO	PATO:0000383		Within and Between Sessions
IPCAS_Fu	Homo sapiens	NCBITAXON	NCBITaxon:9606	brain	UBERON	UBERON:0000955	Participants	IPCAS_1	25496	22	year	UNITSONT	UO:0000036	female	PATO	PATO:0000383		Within and Between Sessions
IPCAS_Fu	Homo sapiens	NCBITAXON	NCBITaxon:9606	brain	UBERON	UBERON:0000955	Participants	IPCAS_1	25497	19	year	UNITSONT	UO:0000036	female	PATO	PATO:0000383		Within and Between Sessions
IPCAS_Fu	Homo sapiens	NCBITAXON	NCBITaxon:9606	brain	UBERON	UBERON:0000955	Participants	IPCAS_1	25498	23	year	UNITSONT	UO:0000036	male	PATO	PATO:0000384		Within and Between Sessions
IPCAS_Fu	Homo sapiens	NCBITAXON	NCBITaxon:9606	brain	UBERON	UBERON:0000955	Participants	IPCAS_1	25499	20	year	UNITSONT	UO:0000036	female	PATO	PATO:0000383		Within and Between Sessions
IPCAS_Fu	Homo sapiens	NCBITAXON	NCBITaxon:9606	brain	UBERON	UBERON:0000955	Participants	IPCAS_1	25500	18	year	UNITSONT	UO:0000036	female	PATO	PATO:0000383		Within and Between Sessions
IPCAS_Fu	Homo sapiens	NCBITAXON	NCBITaxon:9606	brain	UBERON	UBERON:0000955	Participants	IPCAS_1	25501	22	year	UNITSONT	UO:0000036	male	PATO	PATO:0000384		Within and Between Sessions
IPCAS_Fu	Homo sapiens	NCBITAXON	NCBITaxon:9606	brain	UBERON	UBERON:0000955	Participants	IPCAS_1	25502	21	year	UNITSONT	UO:0000036	female	PATO	PATO:0000383		Within and Between Sessions
IPCAS_Fu	Homo sapiens	NCBITAXON	NCBITaxon:9606	brain	UBERON	UBERON:0000955	Participants	IPCAS_1	25503	20	year	UNITSONT	UO:0000036	female	PATO	PATO:0000383		Within and Between Sessions
IPCAS_Fu	Homo sapiens	NCBITAXON	NCBITaxon:9606	brain	UBERON	UBERON:0000955	Participants	IPCAS_1	25504	20	year	UNITSONT	UO:0000036	female	PATO	PATO:0000383		Within and Between Sessions
IPCAS_Fu	Homo sapiens	NCBITAXON	NCBITaxon:9606	brain	UBERON	UBERON:0000955	Participants	IPCAS_1	25505	21	year	UNITSONT	UO:0000036	female	PATO	PATO:0000383		Within and Between Sessions
IPCAS_Fu	Homo sapiens	NCBITAXON	NCBITaxon:9606	brain	UBERON	UBERON:0000955	Participants	IPCAS_1	25506	22	year	UNITSONT	UO:0000036	male	PATO	PATO:0000384		Within and Between Sessions
IPCAS_Fu	Homo sapiens	NCBITAXON	NCBITaxon:9606	brain	UBERON	UBERON:0000955	Participants	IPCAS_1	25507	23	year	UNITSONT	UO:0000036	female	PATO	PATO:0000383		Within and Between Sessions
IPCAS_Fu	Homo sapiens	NCBITAXON	NCBITaxon:9606	brain	UBERON	UBERON:0000955	Participants	IPCAS_1	25508	20	year	UNITSONT	UO:0000036	female	PATO	PATO:0000383		Within and Between Sessions
IPCAS_Fu	Homo sapiens	NCBITAXON	NCBITaxon:9606	brain	UBERON	UBERON:0000955	Participants	IPCAS_1	25509	23	year	UNITSONT	UO:0000036	male	PATO	PATO:0000384		Within and Between Sessions
IPCAS_Fu	Homo sapiens	NCBITAXON	NCBITaxon:9606	brain	UBERON	UBERON:0000955	Participants	IPCAS_1	25510	20	year	UNITSONT	UO:0000036	female	PATO	PATO:0000383		Within and Between Sessions
IPCAS_Fu	Homo sapiens	NCBITAXON	NCBITaxon:9606	brain	UBERON	UBERON:0000955	Participants	IPCAS_1	25511	20	year	UNITSONT	UO:0000036	female	PATO	PATO:0000383		Within and Between Sessions
IPCAS_Fu	Homo sapiens	NCBITAXON	NCBITaxon:9606	brain	UBERON	UBERON:0000955	Participants	IPCAS_1	25512	20	year	UNITSONT	UO:0000036	female	PATO	PATO:0000383		Within and Between Sessions
IPCAS_Fu	Homo sapiens	NCBITAXON	NCBITaxon:9606	brain	UBERON	UBERON:0000955	Participants	IPCAS_1	25513	19	year	UNITSONT	UO:0000036	male	PATO	PATO:0000384		Within and Between Sessions
IPCAS_Fu	Homo sapiens	NCBITAXON	NCBITaxon:9606	brain	UBERON	UBERON:0000955	Participants	IPCAS_1	25514	24	year	UNITSONT	UO:0000036	female	PATO	PATO:0000383		Within and Between Sessions
IPCAS_Jiang	Homo sapiens	NCBITAXON	NCBITaxon:9606	brain	UBERON	UBERON:0000955	Participants	IPCAS_2	25515	12	year	UNITSONT	UO:0000036	female	PATO	PATO:0000383		Between Sessions, Single Retest
IPCAS_Jiang	Homo sapiens	NCBITAXON	NCBITaxon:9606	brain	UBERON	UBERON:0000955	Participants	IPCAS_2	25516	13	year	UNITSONT	UO:0000036	male	PATO	PATO:0000384		Between Sessions, Single Retest
IPCAS_Jiang	Homo sapiens	NCBITAXON	NCBITaxon:9606	brain	UBERON	UBERON:0000955	Participants	IPCAS_2	25517	13	year	UNITSONT	UO:0000036	female	PATO	PATO:0000383		Between Sessions, Single Retest
IPCAS_Jiang	Homo sapiens	NCBITAXON	NCBITaxon:9606	brain	UBERON	UBERON:0000955	Participants	IPCAS_2	25518	12	year	UNITSONT	UO:0000036	male	PATO	PATO:0000384		Between Sessions, Single Retest
IPCAS_Jiang	Homo sapiens	NCBITAXON	NCBITaxon:9606	brain	UBERON	UBERON:0000955	Participants	IPCAS_2	25519	13	year	UNITSONT	UO:0000036	female	PATO	PATO:0000383		Between Sessions, Single Retest
IPCAS_Jiang	Homo sapiens	NCBITAXON	NCBITaxon:9606	brain	UBERON	UBERON:0000955	Participants	IPCAS_2	25520	13	year	UNITSONT	UO:0000036	female	PATO	PATO:0000383		Between Sessions, Single Retest
IPCAS_Jiang	Homo sapiens	NCBITAXON	NCBITaxon:9606	brain	UBERON	UBERON:0000955	Participants	IPCAS_2	25521	14	year	UNITSONT	UO:0000036	female	PATO	PATO:0000383		Between Sessions, Single Retest
IPCAS_Jiang	Homo sapiens	NCBITAXON	NCBITaxon:9606	brain	UBERON	UBERON:0000955	Participants	IPCAS_2	25522	12	year	UNITSONT	UO:0000036	female	PATO	PATO:0000383		Between Sessions, Single Retest
IPCAS_Jiang	Homo sapiens	NCBITAXON	NCBITaxon:9606	brain	UBERON	UBERON:0000955	Participants	IPCAS_2	25523	13	year	UNITSONT	UO:0000036	male	PATO	PATO:0000384		Between Sessions, Single Retest
IPCAS_Jiang	Homo sapiens	NCBITAXON	NCBITaxon:9606	brain	UBERON	UBERON:0000955	Participants	IPCAS_2	25524	12	year	UNITSONT	UO:0000036	female	PATO	PATO:0000383		Between Sessions, Single Retest
IPCAS_Jiang	Homo sapiens	NCBITAXON	NCBITaxon:9606	brain	UBERON	UBERON:0000955	Participants	IPCAS_2	25525	13	year	UNITSONT	UO:0000036	female	PATO	PATO:0000383		Between Sessions, Single Retest
IPCAS_Jiang	Homo sapiens	NCBITAXON	NCBITaxon:9606	brain	UBERON	UBERON:0000955	Participants	IPCAS_2	25526	15	year	UNITSONT	UO:0000036	male	PATO	PATO:0000384		Between Sessions, Single Retest
IPCAS_Jiang	Homo sapiens	NCBITAXON	NCBITaxon:9606	brain	UBERON	UBERON:0000955	Participants	IPCAS_2	25527	14	year	UNITSONT	UO:0000036	male	PATO	PATO:0000384		Between Sessions, Single Retest
IPCAS_Jiang	Homo sapiens	NCBITAXON	NCBITaxon:9606	brain	UBERON	UBERON:0000955	Participants	IPCAS_2	25528	12	year	UNITSONT	UO:0000036	female	PATO	PATO:0000383		Between Sessions, Single Retest
IPCAS_Jiang	Homo sapiens	NCBITAXON	NCBITaxon:9606	brain	UBERON	UBERON:0000955	Participants	IPCAS_2	25529	13	year	UNITSONT	UO:0000036	female	PATO	PATO:0000383		Between Sessions, Single Retest
IPCAS_Jiang	Homo sapiens	NCBITAXON	NCBITaxon:9606	brain	UBERON	UBERON:0000955	Participants	IPCAS_2	25530	13	year	UNITSONT	UO:0000036	female	PATO	PATO:0000383		Between Sessions, Single Retest
IPCAS_Jiang	Homo sapiens	NCBITAXON	NCBITaxon:9606	brain	UBERON	UBERON:0000955	Participants	IPCAS_2	25531	13	year	UNITSONT	UO:0000036	male	PATO	PATO:0000384		Between Sessions, Single Retest
IPCAS_Jiang	Homo sapiens	NCBITAXON	NCBITaxon:9606	brain	UBERON	UBERON:0000955	Participants	IPCAS_2	25532	13	year	UNITSONT	UO:0000036	female	PATO	PATO:0000383		Between Sessions, Single Retest
IPCAS_Jiang	Homo sapiens	NCBITAXON	NCBITaxon:9606	brain	UBERON	UBERON:0000955	Participants	IPCAS_2	25533	12	year	UNITSONT	UO:0000036	female	PATO	PATO:0000383		Between Sessions, Single Retest
IPCAS_Jiang	Homo sapiens	NCBITAXON	NCBITaxon:9606	brain	UBERON	UBERON:0000955	Participants	IPCAS_2	25534	13	year	UNITSONT	UO:0000036	male	PATO	PATO:0000384		Between Sessions, Single Retest
IPCAS_Jiang	Homo sapiens	NCBITAXON	NCBITaxon:9606	brain	UBERON	UBERON:0000955	Participants	IPCAS_2	25535	11	year	UNITSONT	UO:0000036	female	PATO	PATO:0000383		Between Sessions, Single Retest
IPCAS_Jiang	Homo sapiens	NCBITAXON	NCBITaxon:9606	brain	UBERON	UBERON:0000955	Participants	IPCAS_2	25536	13	year	UNITSONT	UO:0000036	male	PATO	PATO:0000384		Between Sessions, Single Retest
IPCAS_Jiang	Homo sapiens	NCBITAXON	NCBITaxon:9606	brain	UBERON	UBERON:0000955	Participants	IPCAS_2	25537	15	year	UNITSONT	UO:0000036	female	PATO	PATO:0000383		Between Sessions, Single Retest
IPCAS_Jiang	Homo sapiens	NCBITAXON	NCBITaxon:9606	brain	UBERON	UBERON:0000955	Participants	IPCAS_2	25538	14	year	UNITSONT	UO:0000036	female	PATO	PATO:0000383		Between Sessions, Single Retest
IPCAS_Jiang	Homo sapiens	NCBITAXON	NCBITaxon:9606	brain	UBERON	UBERON:0000955	Participants	IPCAS_2	25539	14	year	UNITSONT	UO:0000036	female	PATO	PATO:0000383		Between Sessions, Single Retest
IPCAS_Jiang	Homo sapiens	NCBITAXON	NCBITaxon:9606	brain	UBERON	UBERON:0000955	Participants	IPCAS_2	25540	14	year	UNITSONT	UO:0000036	female	PATO	PATO:0000383		Between Sessions, Single Retest
IPCAS_Jiang	Homo sapiens	NCBITAXON	NCBITaxon:9606	brain	UBERON	UBERON:0000955	Participants	IPCAS_2	25541	14	year	UNITSONT	UO:0000036	female	PATO	PATO:0000383		Between Sessions, Single Retest
IPCAS_Jiang	Homo sapiens	NCBITAXON	NCBITaxon:9606	brain	UBERON	UBERON:0000955	Participants	IPCAS_2	25542	14	year	UNITSONT	UO:0000036	female	PATO	PATO:0000383		Between Sessions, Single Retest
IPCAS_Jiang	Homo sapiens	NCBITAXON	NCBITaxon:9606	brain	UBERON	UBERON:0000955	Participants	IPCAS_2	25543	13	year	UNITSONT	UO:0000036	female	PATO	PATO:0000383		Between Sessions, Single Retest
IPCAS_Jiang	Homo sapiens	NCBITAXON	NCBITaxon:9606	brain	UBERON	UBERON:0000955	Participants	IPCAS_2	25544	15	year	UNITSONT	UO:0000036	female	PATO	PATO:0000383		Between Sessions, Single Retest
IPCAS_Jiang	Homo sapiens	NCBITAXON	NCBITaxon:9606	brain	UBERON	UBERON:0000955	Participants	IPCAS_2	25546	14	year	UNITSONT	UO:0000036	male	PATO	PATO:0000384		Between Sessions, Single Retest
IPCAS_Jiang	Homo sapiens	NCBITAXON	NCBITaxon:9606	brain	UBERON	UBERON:0000955	Participants	IPCAS_2	25547	14	year	UNITSONT	UO:0000036	male	PATO	PATO:0000384		Between Sessions, Single Retest
IPCAS_Jiang	Homo sapiens	NCBITAXON	NCBITaxon:9606	brain	UBERON	UBERON:0000955	Participants	IPCAS_2	25548	15	year	UNITSONT	UO:0000036	male	PATO	PATO:0000384		Between Sessions, Single Retest
IPCAS_Jiang	Homo sapiens	NCBITAXON	NCBITaxon:9606	brain	UBERON	UBERON:0000955	Participants	IPCAS_2	25549	14	year	UNITSONT	UO:0000036	male	PATO	PATO:0000384		Between Sessions, Single Retest
IPCAS_Liu - Conflict Adaptation	Homo sapiens	NCBITAXON	NCBITaxon:9606	brain	UBERON	UBERON:0000955	Participants	IPCAS_3	25550	20	year	UNITSONT	UO:0000036	female	PATO	PATO:0000383		Within and Between Sessions
IPCAS_Liu - Conflict Adaptation	Homo sapiens	NCBITAXON	NCBITaxon:9606	brain	UBERON	UBERON:0000955	Participants	IPCAS_3	25551	21	year	UNITSONT	UO:0000036	female	PATO	PATO:0000383		Within and Between Sessions
IPCAS_Liu - Conflict Adaptation	Homo sapiens	NCBITAXON	NCBITaxon:9606	brain	UBERON	UBERON:0000955	Participants	IPCAS_3	25552	22	year	UNITSONT	UO:0000036	female	PATO	PATO:0000383		Within and Between Sessions
IPCAS_Liu - Conflict Adaptation	Homo sapiens	NCBITAXON	NCBITaxon:9606	brain	UBERON	UBERON:0000955	Participants	IPCAS_3	25553	24	year	UNITSONT	UO:0000036	male	PATO	PATO:0000384		Within and Between Sessions
IPCAS_Liu - Conflict Adaptation	Homo sapiens	NCBITAXON	NCBITaxon:9606	brain	UBERON	UBERON:0000955	Participants	IPCAS_3	25554	20	year	UNITSONT	UO:0000036	female	PATO	PATO:0000383		Within and Between Sessions
IPCAS_Liu - Conflict Adaptation	Homo sapiens	NCBITAXON	NCBITaxon:9606	brain	UBERON	UBERON:0000955	Participants	IPCAS_3	25555	21	year	UNITSONT	UO:0000036	male	PATO	PATO:0000384		Within and Between Sessions
IPCAS_Liu - Conflict Adaptation	Homo sapiens	NCBITAXON	NCBITaxon:9606	brain	UBERON	UBERON:0000955	Participants	IPCAS_3	25556	18	year	UNITSONT	UO:0000036	female	PATO	PATO:0000383		Within and Between Sessions
IPCAS_Liu - Conflict Adaptation	Homo sapiens	NCBITAXON	NCBITaxon:9606	brain	UBERON	UBERON:0000955	Participants	IPCAS_3	25557	19	year	UNITSONT	UO:0000036	female	PATO	PATO:0000383		Within and Between Sessions
IPCAS_Liu - Conflict Adaptation	Homo sapiens	NCBITAXON	NCBITaxon:9606	brain	UBERON	UBERON:0000955	Participants	IPCAS_3	25558	22	year	UNITSONT	UO:0000036	male	PATO	PATO:0000384		Within and Between Sessions
IPCAS_Liu - Conflict Adaptation	Homo sapiens	NCBITAXON	NCBITaxon:9606	brain	UBERON	UBERON:0000955	Participants	IPCAS_3	25559	18	year	UNITSONT	UO:0000036	female	PATO	PATO:0000383		Within and Between Sessions
IPCAS_Liu - Conflict Adaptation	Homo sapiens	NCBITAXON	NCBITaxon:9606	brain	UBERON	UBERON:0000955	Participants	IPCAS_3	25560	20	year	UNITSONT	UO:0000036	female	PATO	PATO:0000383		Within and Between Sessions
IPCAS_Liu - Conflict Adaptation	Homo sapiens	NCBITAXON	NCBITaxon:9606	brain	UBERON	UBERON:0000955	Participants	IPCAS_3	25561	25	year	UNITSONT	UO:0000036	male	PATO	PATO:0000384		Within and Between Sessions
IPCAS_Liu - Conflict Adaptation	Homo sapiens	NCBITAXON	NCBITaxon:9606	brain	UBERON	UBERON:0000955	Participants	IPCAS_3	25562	24	year	UNITSONT	UO:0000036	male	PATO	PATO:0000384		Within and Between Sessions
IPCAS_Liu - Conflict Adaptation	Homo sapiens	NCBITAXON	NCBITaxon:9606	brain	UBERON	UBERON:0000955	Participants	IPCAS_3	25563	22	year	UNITSONT	UO:0000036	male	PATO	PATO:0000384		Within and Between Sessions
IPCAS_Liu - Conflict Adaptation	Homo sapiens	NCBITAXON	NCBITaxon:9606	brain	UBERON	UBERON:0000955	Participants	IPCAS_3	25564	20	year	UNITSONT	UO:0000036	female	PATO	PATO:0000383		Within and Between Sessions
IPCAS_Liu - Conflict Adaptation	Homo sapiens	NCBITAXON	NCBITaxon:9606	brain	UBERON	UBERON:0000955	Participants	IPCAS_3	25565	22	year	UNITSONT	UO:0000036	male	PATO	PATO:0000384		Within and Between Sessions
IPCAS_Liu - Conflict Adaptation	Homo sapiens	NCBITAXON	NCBITaxon:9606	brain	UBERON	UBERON:0000955	Participants	IPCAS_3	25566									Within and Between Sessions
IPCAS_Liu - Conflict Adaptation	Homo sapiens	NCBITAXON	NCBITaxon:9606	brain	UBERON	UBERON:0000955	Participants	IPCAS_3	25567	21	year	UNITSONT	UO:0000036	female	PATO	PATO:0000383		Within and Between Sessions
IPCAS_Liu - Conflict Adaptation	Homo sapiens	NCBITAXON	NCBITaxon:9606	brain	UBERON	UBERON:0000955	Participants	IPCAS_3	25568	20	year	UNITSONT	UO:0000036	female	PATO	PATO:0000383		Within and Between Sessions
IPCAS_Liu - Conflict Adaptation	Homo sapiens	NCBITAXON	NCBITaxon:9606	brain	UBERON	UBERON:0000955	Participants	IPCAS_3	25569	22	year	UNITSONT	UO:0000036	male	PATO	PATO:0000384		Within and Between Sessions
IPCAS_Liu - Conflict Adaptation	Homo sapiens	NCBITAXON	NCBITaxon:9606	brain	UBERON	UBERON:0000955	Participants	IPCAS_3	25570	22	year	UNITSONT	UO:0000036	male	PATO	PATO:0000384		Within and Between Sessions
IPCAS_Liu - Conflict Adaptation	Homo sapiens	NCBITAXON	NCBITaxon:9606	brain	UBERON	UBERON:0000955	Participants	IPCAS_3	25571	21	year	UNITSONT	UO:0000036	female	PATO	PATO:0000383		Within and Between Sessions
IPCAS_Liu - Conflict Adaptation	Homo sapiens	NCBITAXON	NCBITaxon:9606	brain	UBERON	UBERON:0000955	Participants	IPCAS_3	25572	20	year	UNITSONT	UO:0000036	female	PATO	PATO:0000383		Within and Between Sessions
IPCAS_Liu - Conflict Adaptation	Homo sapiens	NCBITAXON	NCBITaxon:9606	brain	UBERON	UBERON:0000955	Participants	IPCAS_3	25573	21	year	UNITSONT	UO:0000036	male	PATO	PATO:0000384		Within and Between Sessions
IPCAS_Liu - Conflict Adaptation	Homo sapiens	NCBITAXON	NCBITaxon:9606	brain	UBERON	UBERON:0000955	Participants	IPCAS_3	25574	22	year	UNITSONT	UO:0000036	female	PATO	PATO:0000383		Within and Between Sessions
IPCAS_Liu - Conflict Adaptation	Homo sapiens	NCBITAXON	NCBITaxon:9606	brain	UBERON	UBERON:0000955	Participants	IPCAS_3	25575	23	year	UNITSONT	UO:0000036	female	PATO	PATO:0000383		Within and Between Sessions
IPCAS_Liu - Conflict Adaptation	Homo sapiens	NCBITAXON	NCBITaxon:9606	brain	UBERON	UBERON:0000955	Participants	IPCAS_3	25576	20	year	UNITSONT	UO:0000036	female	PATO	PATO:0000383		Within and Between Sessions
IPCAS_Liu - Conflict Adaptation	Homo sapiens	NCBITAXON	NCBITaxon:9606	brain	UBERON	UBERON:0000955	Participants	IPCAS_3	25577	23	year	UNITSONT	UO:0000036	female	PATO	PATO:0000383		Within and Between Sessions
IPCAS_Liu - Conflict Adaptation	Homo sapiens	NCBITAXON	NCBITaxon:9606	brain	UBERON	UBERON:0000955	Participants	IPCAS_3	25578	17	year	UNITSONT	UO:0000036	female	PATO	PATO:0000383		Within and Between Sessions
IPCAS_Liu - Conflict Adaptation	Homo sapiens	NCBITAXON	NCBITaxon:9606	brain	UBERON	UBERON:0000955	Participants	IPCAS_3	25579	20	year	UNITSONT	UO:0000036	female	PATO	PATO:0000383		Within and Between Sessions
IPCAS_Liu - Conflict Adaptation	Homo sapiens	NCBITAXON	NCBITaxon:9606	brain	UBERON	UBERON:0000955	Participants	IPCAS_3	25580	20	year	UNITSONT	UO:0000036	male	PATO	PATO:0000384		Within and Between Sessions
IPCAS_Liu - Conflict Adaptation	Homo sapiens	NCBITAXON	NCBITaxon:9606	brain	UBERON	UBERON:0000955	Participants	IPCAS_3	25581	22	year	UNITSONT	UO:0000036	male	PATO	PATO:0000384		Within and Between Sessions
IPCAS_Liu - Conflict Adaptation	Homo sapiens	NCBITAXON	NCBITaxon:9606	brain	UBERON	UBERON:0000955	Participants	IPCAS_3	25582	23	year	UNITSONT	UO:0000036	female	PATO	PATO:0000383		Within and Between Sessions
IPCAS_Liu - Conflict Adaptation	Homo sapiens	NCBITAXON	NCBITaxon:9606	brain	UBERON	UBERON:0000955	Participants	IPCAS_3	25583	22	year	UNITSONT	UO:0000036	female	PATO	PATO:0000383		Within and Between Sessions
IPCAS_Liu - Conflict Adaptation	Homo sapiens	NCBITAXON	NCBITaxon:9606	brain	UBERON	UBERON:0000955	Participants	IPCAS_3	25584	21	year	UNITSONT	UO:0000036	female	PATO	PATO:0000383		Within and Between Sessions
IPCAS_Liu - Conflict Adaptation	Homo sapiens	NCBITAXON	NCBITaxon:9606	brain	UBERON	UBERON:0000955	Participants	IPCAS_3	25585	20	year	UNITSONT	UO:0000036	female	PATO	PATO:0000383		Within and Between Sessions
IPCAS_Liu - Frames of Reference	Homo sapiens	NCBITAXON	NCBITaxon:9606	brain	UBERON	UBERON:0000955	Participants	IPCAS_4	26190	23	year	UNITSONT	UO:0000036	female	PATO	PATO:0000383		Within Session, Single Retest
IPCAS_Liu - Frames of Reference	Homo sapiens	NCBITAXON	NCBITaxon:9606	brain	UBERON	UBERON:0000955	Participants	IPCAS_4	26191	24	year	UNITSONT	UO:0000036	male	PATO	PATO:0000384		Within Session, Single Retest
IPCAS_Liu - Frames of Reference	Homo sapiens	NCBITAXON	NCBITaxon:9606	brain	UBERON	UBERON:0000955	Participants	IPCAS_4	26192	22	year	UNITSONT	UO:0000036	male	PATO	PATO:0000384		Within Session, Single Retest
IPCAS_Liu - Frames of Reference	Homo sapiens	NCBITAXON	NCBITaxon:9606	brain	UBERON	UBERON:0000955	Participants	IPCAS_4	26193	23	year	UNITSONT	UO:0000036	male	PATO	PATO:0000384		Within Session, Single Retest
IPCAS_Liu - Frames of Reference	Homo sapiens	NCBITAXON	NCBITaxon:9606	brain	UBERON	UBERON:0000955	Participants	IPCAS_4	26194	28	year	UNITSONT	UO:0000036	male	PATO	PATO:0000384		Within Session, Single Retest
IPCAS_Liu - Frames of Reference	Homo sapiens	NCBITAXON	NCBITaxon:9606	brain	UBERON	UBERON:0000955	Participants	IPCAS_4	26195	22	year	UNITSONT	UO:0000036	male	PATO	PATO:0000384		Within Session, Single Retest
IPCAS_Liu - Frames of Reference	Homo sapiens	NCBITAXON	NCBITaxon:9606	brain	UBERON	UBERON:0000955	Participants	IPCAS_4	26196	22	year	UNITSONT	UO:0000036	female	PATO	PATO:0000383		Within Session, Single Retest
IPCAS_Liu - Frames of Reference	Homo sapiens	NCBITAXON	NCBITaxon:9606	brain	UBERON	UBERON:0000955	Participants	IPCAS_4	26197	23	year	UNITSONT	UO:0000036	male	PATO	PATO:0000384		Within Session, Single Retest
IPCAS_Liu - Frames of Reference	Homo sapiens	NCBITAXON	NCBITaxon:9606	brain	UBERON	UBERON:0000955	Participants	IPCAS_4	26198	23	year	UNITSONT	UO:0000036	male	PATO	PATO:0000384		Within Session, Single Retest
IPCAS_Liu - Frames of Reference	Homo sapiens	NCBITAXON	NCBITaxon:9606	brain	UBERON	UBERON:0000955	Participants	IPCAS_4	26199	24	year	UNITSONT	UO:0000036	female	PATO	PATO:0000383		Within Session, Single Retest
IPCAS_Liu - Frames of Reference	Homo sapiens	NCBITAXON	NCBITaxon:9606	brain	UBERON	UBERON:0000955	Participants	IPCAS_4	26200	22	year	UNITSONT	UO:0000036	male	PATO	PATO:0000384		Within Session, Single Retest
IPCAS_Liu - Frames of Reference	Homo sapiens	NCBITAXON	NCBITaxon:9606	brain	UBERON	UBERON:0000955	Participants	IPCAS_4	26201	25	year	UNITSONT	UO:0000036	female	PATO	PATO:0000383		Within Session, Single Retest
IPCAS_Liu - Frames of Reference	Homo sapiens	NCBITAXON	NCBITaxon:9606	brain	UBERON	UBERON:0000955	Participants	IPCAS_4	26202	21	year	UNITSONT	UO:0000036	female	PATO	PATO:0000383		Within Session, Single Retest
IPCAS_Liu - Frames of Reference	Homo sapiens	NCBITAXON	NCBITaxon:9606	brain	UBERON	UBERON:0000955	Participants	IPCAS_4	26203	21	year	UNITSONT	UO:0000036	female	PATO	PATO:0000383		Within Session, Single Retest
IPCAS_Liu - Frames of Reference	Homo sapiens	NCBITAXON	NCBITaxon:9606	brain	UBERON	UBERON:0000955	Participants	IPCAS_4	26204	23	year	UNITSONT	UO:0000036	female	PATO	PATO:0000383		Within Session, Single Retest
IPCAS_Liu - Frames of Reference	Homo sapiens	NCBITAXON	NCBITaxon:9606	brain	UBERON	UBERON:0000955	Participants	IPCAS_4	26205	23	year	UNITSONT	UO:0000036	male	PATO	PATO:0000384		Within Session, Single Retest
IPCAS_Liu - Frames of Reference	Homo sapiens	NCBITAXON	NCBITaxon:9606	brain	UBERON	UBERON:0000955	Participants	IPCAS_4	26206	24	year	UNITSONT	UO:0000036	female	PATO	PATO:0000383		Within Session, Single Retest
IPCAS_Liu - Frames of Reference	Homo sapiens	NCBITAXON	NCBITaxon:9606	brain	UBERON	UBERON:0000955	Participants	IPCAS_4	26207	23	year	UNITSONT	UO:0000036	female	PATO	PATO:0000383		Within Session, Single Retest
IPCAS_Liu - Frames of Reference	Homo sapiens	NCBITAXON	NCBITaxon:9606	brain	UBERON	UBERON:0000955	Participants	IPCAS_4	26208	25	year	UNITSONT	UO:0000036	female	PATO	PATO:0000383		Within Session, Single Retest
IPCAS_Liu - Frames of Reference	Homo sapiens	NCBITAXON	NCBITaxon:9606	brain	UBERON	UBERON:0000955	Participants	IPCAS_4	26209	22	year	UNITSONT	UO:0000036	male	PATO	PATO:0000384		Within Session, Single Retest
IPCAS_Wei	Homo sapiens	NCBITAXON	NCBITaxon:9606	brain	UBERON	UBERON:0000955	Participants	IPCAS_5	27284	18	year	UNITSONT	UO:0000036	male	PATO	PATO:0000384		Within Session, Multiple Retest
IPCAS_Wei	Homo sapiens	NCBITAXON	NCBITaxon:9606	brain	UBERON	UBERON:0000955	Participants	IPCAS_5	27285	18	year	UNITSONT	UO:0000036	male	PATO	PATO:0000384		Within Session, Multiple Retest
IPCAS_Wei	Homo sapiens	NCBITAXON	NCBITaxon:9606	brain	UBERON	UBERON:0000955	Participants	IPCAS_5	27286	18	year	UNITSONT	UO:0000036	male	PATO	PATO:0000384		Within Session, Multiple Retest
IPCAS_Wei	Homo sapiens	NCBITAXON	NCBITaxon:9606	brain	UBERON	UBERON:0000955	Participants	IPCAS_5	27287	18	year	UNITSONT	UO:0000036	male	PATO	PATO:0000384		Within Session, Multiple Retest
IPCAS_Wei	Homo sapiens	NCBITAXON	NCBITaxon:9606	brain	UBERON	UBERON:0000955	Participants	IPCAS_5	27288	19	year	UNITSONT	UO:0000036	male	PATO	PATO:0000384		Within Session, Multiple Retest
IPCAS_Wei	Homo sapiens	NCBITAXON	NCBITaxon:9606	brain	UBERON	UBERON:0000955	Participants	IPCAS_5	27289	19	year	UNITSONT	UO:0000036	male	PATO	PATO:0000384		Within Session, Multiple Retest
IPCAS_Wei	Homo sapiens	NCBITAXON	NCBITaxon:9606	brain	UBERON	UBERON:0000955	Participants	IPCAS_5	27290	19	year	UNITSONT	UO:0000036	male	PATO	PATO:0000384		Within Session, Multiple Retest
IPCAS_Wei	Homo sapiens	NCBITAXON	NCBITaxon:9606	brain	UBERON	UBERON:0000955	Participants	IPCAS_5	27291	18	year	UNITSONT	UO:0000036	male	PATO	PATO:0000384		Within Session, Multiple Retest
IPCAS_Wei	Homo sapiens	NCBITAXON	NCBITaxon:9606	brain	UBERON	UBERON:0000955	Participants	IPCAS_5	27292	19	year	UNITSONT	UO:0000036	male	PATO	PATO:0000384		Within Session, Multiple Retest
IPCAS_Wei	Homo sapiens	NCBITAXON	NCBITaxon:9606	brain	UBERON	UBERON:0000955	Participants	IPCAS_5	27293	19	year	UNITSONT	UO:0000036	male	PATO	PATO:0000384		Within Session, Multiple Retest
IPCAS_Wei	Homo sapiens	NCBITAXON	NCBITaxon:9606	brain	UBERON	UBERON:0000955	Participants	IPCAS_5	27294	18	year	UNITSONT	UO:0000036	male	PATO	PATO:0000384		Within Session, Multiple Retest
IPCAS_Wei	Homo sapiens	NCBITAXON	NCBITaxon:9606	brain	UBERON	UBERON:0000955	Participants	IPCAS_5	27295	19	year	UNITSONT	UO:0000036	male	PATO	PATO:0000384		Within Session, Multiple Retest
IPCAS_Wei	Homo sapiens	NCBITAXON	NCBITaxon:9606	brain	UBERON	UBERON:0000955	Participants	IPCAS_5	27296	18	year	UNITSONT	UO:0000036	male	PATO	PATO:0000384		Within Session, Multiple Retest
IPCAS_Wei	Homo sapiens	NCBITAXON	NCBITaxon:9606	brain	UBERON	UBERON:0000955	Participants	IPCAS_5	27297	18	year	UNITSONT	UO:0000036	male	PATO	PATO:0000384		Within Session, Multiple Retest
IPCAS_Wei	Homo sapiens	NCBITAXON	NCBITaxon:9606	brain	UBERON	UBERON:0000955	Participants	IPCAS_5	27298	18	year	UNITSONT	UO:0000036	male	PATO	PATO:0000384		Within Session, Multiple Retest
IPCAS_Wei	Homo sapiens	NCBITAXON	NCBITaxon:9606	brain	UBERON	UBERON:0000955	Participants	IPCAS_5	27299	18	year	UNITSONT	UO:0000036	male	PATO	PATO:0000384		Within Session, Multiple Retest
IPCAS_Wei	Homo sapiens	NCBITAXON	NCBITaxon:9606	brain	UBERON	UBERON:0000955	Participants	IPCAS_5	27300	18	year	UNITSONT	UO:0000036	male	PATO	PATO:0000384		Within Session, Multiple Retest
IPCAS_Wei	Homo sapiens	NCBITAXON	NCBITaxon:9606	brain	UBERON	UBERON:0000955	Participants	IPCAS_5	27301	18	year	UNITSONT	UO:0000036	male	PATO	PATO:0000384		Within Session, Multiple Retest
IPCAS_Wei	Homo sapiens	NCBITAXON	NCBITaxon:9606	brain	UBERON	UBERON:0000955	Participants	IPCAS_5	27302	18	year	UNITSONT	UO:0000036	male	PATO	PATO:0000384		Within Session, Multiple Retest
IPCAS_Wei	Homo sapiens	NCBITAXON	NCBITaxon:9606	brain	UBERON	UBERON:0000955	Participants	IPCAS_5	27303	18	year	UNITSONT	UO:0000036	male	PATO	PATO:0000384		Within Session, Multiple Retest
IPCAS_Wei	Homo sapiens	NCBITAXON	NCBITaxon:9606	brain	UBERON	UBERON:0000955	Participants	IPCAS_5	27304	18	year	UNITSONT	UO:0000036	male	PATO	PATO:0000384		Within Session, Multiple Retest
IPCAS_Wei	Homo sapiens	NCBITAXON	NCBITaxon:9606	brain	UBERON	UBERON:0000955	Participants	IPCAS_5	27305	19	year	UNITSONT	UO:0000036	male	PATO	PATO:0000384		Within Session, Multiple Retest
IPCAS_Zuo - 3 Day	Homo sapiens	NCBITAXON	NCBITaxon:9606	brain	UBERON	UBERON:0000955	Participants	IPCAS_6	26044	25	year	UNITSONT	UO:0000036	male	PATO	PATO:0000384		Within and Between Sessions
IPCAS_Zuo - 3 Day	Homo sapiens	NCBITAXON	NCBITaxon:9606	brain	UBERON	UBERON:0000955	Participants	IPCAS_6	26045	21	year	UNITSONT	UO:0000036	female	PATO	PATO:0000383		Within and Between Sessions
IPCAS_Zuo - Intrasession	Homo sapiens	NCBITAXON	NCBITaxon:9606	brain	UBERON	UBERON:0000955	Participants	IPCAS_7	26046	11	year	UNITSONT	UO:0000036	male	PATO	PATO:0000384		Within Session, Single Retest
IPCAS_Zuo - Intrasession	Homo sapiens	NCBITAXON	NCBITaxon:9606	brain	UBERON	UBERON:0000955	Participants	IPCAS_7	26047	11	year	UNITSONT	UO:0000036	male	PATO	PATO:0000384		Within Session, Single Retest
IPCAS_Zuo - Intrasession	Homo sapiens	NCBITAXON	NCBITaxon:9606	brain	UBERON	UBERON:0000955	Participants	IPCAS_7	26048	11	year	UNITSONT	UO:0000036	male	PATO	PATO:0000384		Within Session, Single Retest
IPCAS_Zuo - Intrasession	Homo sapiens	NCBITAXON	NCBITaxon:9606	brain	UBERON	UBERON:0000955	Participants	IPCAS_7	26049	12	year	UNITSONT	UO:0000036	male	PATO	PATO:0000384		Within Session, Single Retest
IPCAS_Zuo - Intrasession	Homo sapiens	NCBITAXON	NCBITaxon:9606	brain	UBERON	UBERON:0000955	Participants	IPCAS_7	26050	12	year	UNITSONT	UO:0000036	male	PATO	PATO:0000384		Within Session, Single Retest
IPCAS_Zuo - Intrasession	Homo sapiens	NCBITAXON	NCBITaxon:9606	brain	UBERON	UBERON:0000955	Participants	IPCAS_7	26051	11	year	UNITSONT	UO:0000036	female	PATO	PATO:0000383		Within Session, Single Retest
IPCAS_Zuo - Intrasession	Homo sapiens	NCBITAXON	NCBITaxon:9606	brain	UBERON	UBERON:0000955	Participants	IPCAS_7	26052	11	year	UNITSONT	UO:0000036	male	PATO	PATO:0000384		Within Session, Single Retest
IPCAS_Zuo - Intrasession	Homo sapiens	NCBITAXON	NCBITaxon:9606	brain	UBERON	UBERON:0000955	Participants	IPCAS_7	26053	11	year	UNITSONT	UO:0000036	female	PATO	PATO:0000383		Within Session, Single Retest
IPCAS_Zuo - Intrasession	Homo sapiens	NCBITAXON	NCBITaxon:9606	brain	UBERON	UBERON:0000955	Participants	IPCAS_7	26054	12	year	UNITSONT	UO:0000036	female	PATO	PATO:0000383		Within Session, Single Retest
IPCAS_Zuo - Intrasession	Homo sapiens	NCBITAXON	NCBITaxon:9606	brain	UBERON	UBERON:0000955	Participants	IPCAS_7	26055	11	year	UNITSONT	UO:0000036	female	PATO	PATO:0000383		Within Session, Single Retest
IPCAS_Zuo - Intrasession	Homo sapiens	NCBITAXON	NCBITaxon:9606	brain	UBERON	UBERON:0000955	Participants	IPCAS_7	26056	11	year	UNITSONT	UO:0000036	female	PATO	PATO:0000383		Within Session, Single Retest
IPCAS_Zuo - Intrasession	Homo sapiens	NCBITAXON	NCBITaxon:9606	brain	UBERON	UBERON:0000955	Participants	IPCAS_7	26057	9	year	UNITSONT	UO:0000036	female	PATO	PATO:0000383		Within Session, Single Retest
IPCAS_Zuo - Intrasession	Homo sapiens	NCBITAXON	NCBITaxon:9606	brain	UBERON	UBERON:0000955	Participants	IPCAS_7	26058	10	year	UNITSONT	UO:0000036	male	PATO	PATO:0000384		Within Session, Single Retest
IPCAS_Zuo - Intrasession	Homo sapiens	NCBITAXON	NCBITaxon:9606	brain	UBERON	UBERON:0000955	Participants	IPCAS_7	26059	9	year	UNITSONT	UO:0000036	female	PATO	PATO:0000383		Within Session, Single Retest
IPCAS_Zuo - Intrasession	Homo sapiens	NCBITAXON	NCBITaxon:9606	brain	UBERON	UBERON:0000955	Participants	IPCAS_7	26060	9	year	UNITSONT	UO:0000036	male	PATO	PATO:0000384		Within Session, Single Retest
IPCAS_Zuo - Intrasession	Homo sapiens	NCBITAXON	NCBITaxon:9606	brain	UBERON	UBERON:0000955	Participants	IPCAS_7	26061	9	year	UNITSONT	UO:0000036	male	PATO	PATO:0000384		Within Session, Single Retest
IPCAS_Zuo - Intrasession	Homo sapiens	NCBITAXON	NCBITaxon:9606	brain	UBERON	UBERON:0000955	Participants	IPCAS_7	26062	10	year	UNITSONT	UO:0000036	male	PATO	PATO:0000384		Within Session, Single Retest
IPCAS_Zuo - Intrasession	Homo sapiens	NCBITAXON	NCBITaxon:9606	brain	UBERON	UBERON:0000955	Participants	IPCAS_7	26063	9	year	UNITSONT	UO:0000036	male	PATO	PATO:0000384		Within Session, Single Retest
IPCAS_Zuo - Intrasession	Homo sapiens	NCBITAXON	NCBITaxon:9606	brain	UBERON	UBERON:0000955	Participants	IPCAS_7	26064	10	year	UNITSONT	UO:0000036	female	PATO	PATO:0000383		Within Session, Single Retest
IPCAS_Zuo - Intrasession	Homo sapiens	NCBITAXON	NCBITaxon:9606	brain	UBERON	UBERON:0000955	Participants	IPCAS_7	26065	10	year	UNITSONT	UO:0000036	male	PATO	PATO:0000384		Within Session, Single Retest
IPCAS_Zuo - Intrasession	Homo sapiens	NCBITAXON	NCBITaxon:9606	brain	UBERON	UBERON:0000955	Participants	IPCAS_7	26066	9	year	UNITSONT	UO:0000036	male	PATO	PATO:0000384		Within Session, Single Retest
IPCAS_Zuo - Intrasession	Homo sapiens	NCBITAXON	NCBITaxon:9606	brain	UBERON	UBERON:0000955	Participants	IPCAS_7	26067	9	year	UNITSONT	UO:0000036	male	PATO	PATO:0000384		Within Session, Single Retest
IPCAS_Zuo - Intrasession	Homo sapiens	NCBITAXON	NCBITaxon:9606	brain	UBERON	UBERON:0000955	Participants	IPCAS_7	26068	12	year	UNITSONT	UO:0000036	female	PATO	PATO:0000383		Within Session, Single Retest
IPCAS_Zuo - Intrasession	Homo sapiens	NCBITAXON	NCBITaxon:9606	brain	UBERON	UBERON:0000955	Participants	IPCAS_7	26069	11	year	UNITSONT	UO:0000036	female	PATO	PATO:0000383		Within Session, Single Retest
IPCAS_Zuo - Intrasession	Homo sapiens	NCBITAXON	NCBITaxon:9606	brain	UBERON	UBERON:0000955	Participants	IPCAS_7	26070	11	year	UNITSONT	UO:0000036	male	PATO	PATO:0000384		Within Session, Single Retest
IPCAS_Zuo - Intrasession	Homo sapiens	NCBITAXON	NCBITaxon:9606	brain	UBERON	UBERON:0000955	Participants	IPCAS_7	26071	11	year	UNITSONT	UO:0000036	female	PATO	PATO:0000383		Within Session, Single Retest
IPCAS_Zuo - Intrasession	Homo sapiens	NCBITAXON	NCBITaxon:9606	brain	UBERON	UBERON:0000955	Participants	IPCAS_7	26072	8	year	UNITSONT	UO:0000036	male	PATO	PATO:0000384		Within Session, Single Retest
IPCAS_Zuo - Intrasession	Homo sapiens	NCBITAXON	NCBITaxon:9606	brain	UBERON	UBERON:0000955	Participants	IPCAS_7	26073	9	year	UNITSONT	UO:0000036	female	PATO	PATO:0000383		Within Session, Single Retest
IPCAS_Zuo - Intrasession	Homo sapiens	NCBITAXON	NCBITaxon:9606	brain	UBERON	UBERON:0000955	Participants	IPCAS_7	26074	10	year	UNITSONT	UO:0000036	male	PATO	PATO:0000384		Within Session, Single Retest
IPCAS_Zuo - Intrasession	Homo sapiens	NCBITAXON	NCBITaxon:9606	brain	UBERON	UBERON:0000955	Participants	IPCAS_7	26075	7	year	UNITSONT	UO:0000036	female	PATO	PATO:0000383		Within Session, Single Retest
IPCAS_Zuo - Intrasession	Homo sapiens	NCBITAXON	NCBITaxon:9606	brain	UBERON	UBERON:0000955	Participants	IPCAS_7	26076	6	year	UNITSONT	UO:0000036	male	PATO	PATO:0000384		Within Session, Single Retest
IPCAS_Zuo - Intrasession	Homo sapiens	NCBITAXON	NCBITaxon:9606	brain	UBERON	UBERON:0000955	Participants	IPCAS_7	26077	6	year	UNITSONT	UO:0000036	male	PATO	PATO:0000384		Within Session, Single Retest
IPCAS_Zuo - Intrasession	Homo sapiens	NCBITAXON	NCBITaxon:9606	brain	UBERON	UBERON:0000955	Participants	IPCAS_7	26078	6	year	UNITSONT	UO:0000036	male	PATO	PATO:0000384		Within Session, Single Retest
IPCAS_Zuo - Intrasession	Homo sapiens	NCBITAXON	NCBITaxon:9606	brain	UBERON	UBERON:0000955	Participants	IPCAS_7	26079	6	year	UNITSONT	UO:0000036	female	PATO	PATO:0000383		Within Session, Single Retest
IPCAS_Zuo - Intrasession	Homo sapiens	NCBITAXON	NCBITaxon:9606	brain	UBERON	UBERON:0000955	Participants	IPCAS_7	26080	7	year	UNITSONT	UO:0000036	male	PATO	PATO:0000384		Within Session, Single Retest
IPCAS_Zuo - Intrasession	Homo sapiens	NCBITAXON	NCBITaxon:9606	brain	UBERON	UBERON:0000955	Participants	IPCAS_7	26081	6	year	UNITSONT	UO:0000036	male	PATO	PATO:0000384		Within Session, Single Retest
IPCAS_Zuo - Intrasession	Homo sapiens	NCBITAXON	NCBITaxon:9606	brain	UBERON	UBERON:0000955	Participants	IPCAS_7	26082	6	year	UNITSONT	UO:0000036	female	PATO	PATO:0000383		Within Session, Single Retest
IPCAS_Zuo - Intrasession	Homo sapiens	NCBITAXON	NCBITaxon:9606	brain	UBERON	UBERON:0000955	Participants	IPCAS_7	26083	7	year	UNITSONT	UO:0000036	male	PATO	PATO:0000384		Within Session, Single Retest
IPCAS_Zuo - Intrasession	Homo sapiens	NCBITAXON	NCBITaxon:9606	brain	UBERON	UBERON:0000955	Participants	IPCAS_7	26084	7	year	UNITSONT	UO:0000036	female	PATO	PATO:0000383		Within Session, Single Retest
IPCAS_Zuo - Intrasession	Homo sapiens	NCBITAXON	NCBITaxon:9606	brain	UBERON	UBERON:0000955	Participants	IPCAS_7	26085	13	year	UNITSONT	UO:0000036	female	PATO	PATO:0000383		Within Session, Single Retest
IPCAS_Zuo - Intrasession	Homo sapiens	NCBITAXON	NCBITaxon:9606	brain	UBERON	UBERON:0000955	Participants	IPCAS_7	26086	12	year	UNITSONT	UO:0000036	female	PATO	PATO:0000383		Within Session, Single Retest
IPCAS_Zuo - Intrasession	Homo sapiens	NCBITAXON	NCBITaxon:9606	brain	UBERON	UBERON:0000955	Participants	IPCAS_7	26087	13	year	UNITSONT	UO:0000036	female	PATO	PATO:0000383		Within Session, Single Retest
IPCAS_Zuo - Intrasession	Homo sapiens	NCBITAXON	NCBITaxon:9606	brain	UBERON	UBERON:0000955	Participants	IPCAS_7	26088	12	year	UNITSONT	UO:0000036	female	PATO	PATO:0000383		Within Session, Single Retest
IPCAS_Zuo - Intrasession	Homo sapiens	NCBITAXON	NCBITaxon:9606	brain	UBERON	UBERON:0000955	Participants	IPCAS_7	26089	14	year	UNITSONT	UO:0000036	male	PATO	PATO:0000384		Within Session, Single Retest
IPCAS_Zuo - Intrasession	Homo sapiens	NCBITAXON	NCBITaxon:9606	brain	UBERON	UBERON:0000955	Participants	IPCAS_7	26090	15	year	UNITSONT	UO:0000036	female	PATO	PATO:0000383		Within Session, Single Retest
IPCAS_Zuo - Intrasession	Homo sapiens	NCBITAXON	NCBITaxon:9606	brain	UBERON	UBERON:0000955	Participants	IPCAS_7	26091	14	year	UNITSONT	UO:0000036	female	PATO	PATO:0000383		Within Session, Single Retest
IPCAS_Zuo - Intrasession	Homo sapiens	NCBITAXON	NCBITaxon:9606	brain	UBERON	UBERON:0000955	Participants	IPCAS_7	26092	13	year	UNITSONT	UO:0000036	female	PATO	PATO:0000383		Within Session, Single Retest
IPCAS_Zuo - Intrasession	Homo sapiens	NCBITAXON	NCBITaxon:9606	brain	UBERON	UBERON:0000955	Participants	IPCAS_7	26093	13	year	UNITSONT	UO:0000036	female	PATO	PATO:0000383		Within Session, Single Retest
IPCAS_Zuo - Intrasession	Homo sapiens	NCBITAXON	NCBITaxon:9606	brain	UBERON	UBERON:0000955	Participants	IPCAS_7	26094	13	year	UNITSONT	UO:0000036	male	PATO	PATO:0000384		Within Session, Single Retest
IPCAS_Zuo - Intrasession	Homo sapiens	NCBITAXON	NCBITaxon:9606	brain	UBERON	UBERON:0000955	Participants	IPCAS_7	26095	14	year	UNITSONT	UO:0000036	male	PATO	PATO:0000384		Within Session, Single Retest
IPCAS_Zuo - Intrasession	Homo sapiens	NCBITAXON	NCBITaxon:9606	brain	UBERON	UBERON:0000955	Participants	IPCAS_7	26096	16	year	UNITSONT	UO:0000036	female	PATO	PATO:0000383		Within Session, Single Retest
IPCAS_Zuo - Intrasession	Homo sapiens	NCBITAXON	NCBITaxon:9606	brain	UBERON	UBERON:0000955	Participants	IPCAS_7	26097	15	year	UNITSONT	UO:0000036	female	PATO	PATO:0000383		Within Session, Single Retest
IPCAS_Zuo - Intrasession	Homo sapiens	NCBITAXON	NCBITaxon:9606	brain	UBERON	UBERON:0000955	Participants	IPCAS_7	26098	16	year	UNITSONT	UO:0000036	male	PATO	PATO:0000384		Within Session, Single Retest
IPCAS_Zuo - Intrasession	Homo sapiens	NCBITAXON	NCBITaxon:9606	brain	UBERON	UBERON:0000955	Participants	IPCAS_7	26099	15	year	UNITSONT	UO:0000036	female	PATO	PATO:0000383		Within Session, Single Retest
IPCAS_Zuo - Intrasession	Homo sapiens	NCBITAXON	NCBITaxon:9606	brain	UBERON	UBERON:0000955	Participants	IPCAS_7	26100	15	year	UNITSONT	UO:0000036	female	PATO	PATO:0000383		Within Session, Single Retest
IPCAS_Zuo - Intrasession	Homo sapiens	NCBITAXON	NCBITaxon:9606	brain	UBERON	UBERON:0000955	Participants	IPCAS_7	26102	13	year	UNITSONT	UO:0000036	female	PATO	PATO:0000383		Within Session, Single Retest
IPCAS_Zuo - Intrasession	Homo sapiens	NCBITAXON	NCBITaxon:9606	brain	UBERON	UBERON:0000955	Participants	IPCAS_7	26103	13	year	UNITSONT	UO:0000036	male	PATO	PATO:0000384		Within Session, Single Retest
IPCAS_Zuo - Intrasession	Homo sapiens	NCBITAXON	NCBITaxon:9606	brain	UBERON	UBERON:0000955	Participants	IPCAS_7	26104	15	year	UNITSONT	UO:0000036	female	PATO	PATO:0000383		Within Session, Single Retest
IPCAS_Zuo - Intrasession	Homo sapiens	NCBITAXON	NCBITaxon:9606	brain	UBERON	UBERON:0000955	Participants	IPCAS_7	26105	16	year	UNITSONT	UO:0000036	female	PATO	PATO:0000383		Within Session, Single Retest
IPCAS_Zuo - Intrasession	Homo sapiens	NCBITAXON	NCBITaxon:9606	brain	UBERON	UBERON:0000955	Participants	IPCAS_7	26106	15	year	UNITSONT	UO:0000036	female	PATO	PATO:0000383		Within Session, Single Retest
IPCAS_Zuo - Intrasession	Homo sapiens	NCBITAXON	NCBITaxon:9606	brain	UBERON	UBERON:0000955	Participants	IPCAS_7	26107	14	year	UNITSONT	UO:0000036	male	PATO	PATO:0000384		Within Session, Single Retest
IPCAS_Zuo - Intrasession	Homo sapiens	NCBITAXON	NCBITaxon:9606	brain	UBERON	UBERON:0000955	Participants	IPCAS_7	26108	15	year	UNITSONT	UO:0000036	female	PATO	PATO:0000383		Within Session, Single Retest
IPCAS_Zuo - Intrasession	Homo sapiens	NCBITAXON	NCBITaxon:9606	brain	UBERON	UBERON:0000955	Participants	IPCAS_7	26109	16	year	UNITSONT	UO:0000036	female	PATO	PATO:0000383		Within Session, Single Retest
IPCAS_Zuo - Intrasession	Homo sapiens	NCBITAXON	NCBITaxon:9606	brain	UBERON	UBERON:0000955	Participants	IPCAS_7	26110	15	year	UNITSONT	UO:0000036	female	PATO	PATO:0000383		Within Session, Single Retest
IPCAS_Zuo - Intrasession	Homo sapiens	NCBITAXON	NCBITaxon:9606	brain	UBERON	UBERON:0000955	Participants	IPCAS_7	26111	13	year	UNITSONT	UO:0000036	female	PATO	PATO:0000383		Within Session, Single Retest
IPCAS_Zuo - Intrasession	Homo sapiens	NCBITAXON	NCBITaxon:9606	brain	UBERON	UBERON:0000955	Participants	IPCAS_7	26112	13	year	UNITSONT	UO:0000036	female	PATO	PATO:0000383		Within Session, Single Retest
IPCAS_Zuo - Intrasession	Homo sapiens	NCBITAXON	NCBITaxon:9606	brain	UBERON	UBERON:0000955	Participants	IPCAS_7	26113	13	year	UNITSONT	UO:0000036	female	PATO	PATO:0000383		Within Session, Single Retest
IPCAS_Zuo - Intrasession	Homo sapiens	NCBITAXON	NCBITaxon:9606	brain	UBERON	UBERON:0000955	Participants	IPCAS_7	26114	16	year	UNITSONT	UO:0000036	male	PATO	PATO:0000384		Within Session, Single Retest
IPCAS_Zuo - Intrasession	Homo sapiens	NCBITAXON	NCBITaxon:9606	brain	UBERON	UBERON:0000955	Participants	IPCAS_7	26115	14	year	UNITSONT	UO:0000036	male	PATO	PATO:0000384		Within Session, Single Retest
IPCAS_Zuo - Intrasession	Homo sapiens	NCBITAXON	NCBITaxon:9606	brain	UBERON	UBERON:0000955	Participants	IPCAS_7	26116	16	year	UNITSONT	UO:0000036	female	PATO	PATO:0000383		Within Session, Single Retest
IPCAS_Zuo - Intrasession	Homo sapiens	NCBITAXON	NCBITaxon:9606	brain	UBERON	UBERON:0000955	Participants	IPCAS_7	26118	16	year	UNITSONT	UO:0000036	female	PATO	PATO:0000383		Within Session, Single Retest
IPCAS_Zuo - Intrasession	Homo sapiens	NCBITAXON	NCBITaxon:9606	brain	UBERON	UBERON:0000955	Participants	IPCAS_7	26119	17	year	UNITSONT	UO:0000036	female	PATO	PATO:0000383		Within Session, Single Retest
IPCAS_Zuo - Tai Chi	Homo sapiens	NCBITAXON	NCBITaxon:9606	brain	UBERON	UBERON:0000955	Participants	IPCAS_8	25586	51	year	UNITSONT	UO:0000036	female	PATO	PATO:0000383		Between Sessions, Single Retest
IPCAS_Zuo - Tai Chi	Homo sapiens	NCBITAXON	NCBITaxon:9606	brain	UBERON	UBERON:0000955	Participants	IPCAS_8	25587	54	year	UNITSONT	UO:0000036	female	PATO	PATO:0000383		Between Sessions, Single Retest
IPCAS_Zuo - Tai Chi	Homo sapiens	NCBITAXON	NCBITaxon:9606	brain	UBERON	UBERON:0000955	Participants	IPCAS_8	25588	57	year	UNITSONT	UO:0000036	female	PATO	PATO:0000383		Between Sessions, Single Retest
IPCAS_Zuo - Tai Chi	Homo sapiens	NCBITAXON	NCBITaxon:9606	brain	UBERON	UBERON:0000955	Participants	IPCAS_8	25589	50	year	UNITSONT	UO:0000036	female	PATO	PATO:0000383		Between Sessions, Single Retest
IPCAS_Zuo - Tai Chi	Homo sapiens	NCBITAXON	NCBITaxon:9606	brain	UBERON	UBERON:0000955	Participants	IPCAS_8	25590	60	year	UNITSONT	UO:0000036	male	PATO	PATO:0000384		Between Sessions, Single Retest
IPCAS_Zuo - Tai Chi	Homo sapiens	NCBITAXON	NCBITaxon:9606	brain	UBERON	UBERON:0000955	Participants	IPCAS_8	25591	61	year	UNITSONT	UO:0000036	male	PATO	PATO:0000384		Between Sessions, Single Retest
IPCAS_Zuo - Tai Chi	Homo sapiens	NCBITAXON	NCBITaxon:9606	brain	UBERON	UBERON:0000955	Participants	IPCAS_8	25592	58	year	UNITSONT	UO:0000036	female	PATO	PATO:0000383		Between Sessions, Single Retest
IPCAS_Zuo - Tai Chi	Homo sapiens	NCBITAXON	NCBITaxon:9606	brain	UBERON	UBERON:0000955	Participants	IPCAS_8	25593	58	year	UNITSONT	UO:0000036	male	PATO	PATO:0000384		Between Sessions, Single Retest
IPCAS_Zuo - Tai Chi	Homo sapiens	NCBITAXON	NCBITaxon:9606	brain	UBERON	UBERON:0000955	Participants	IPCAS_8	25594	62	year	UNITSONT	UO:0000036	male	PATO	PATO:0000384		Between Sessions, Single Retest
IPCAS_Zuo - Tai Chi	Homo sapiens	NCBITAXON	NCBITaxon:9606	brain	UBERON	UBERON:0000955	Participants	IPCAS_8	25595	59	year	UNITSONT	UO:0000036	male	PATO	PATO:0000384		Between Sessions, Single Retest
IPCAS_Zuo - Tai Chi	Homo sapiens	NCBITAXON	NCBITaxon:9606	brain	UBERON	UBERON:0000955	Participants	IPCAS_8	25596	58	year	UNITSONT	UO:0000036	female	PATO	PATO:0000383		Between Sessions, Single Retest
IPCAS_Zuo - Tai Chi	Homo sapiens	NCBITAXON	NCBITaxon:9606	brain	UBERON	UBERON:0000955	Participants	IPCAS_8	25597	61	year	UNITSONT	UO:0000036	male	PATO	PATO:0000384		Between Sessions, Single Retest
IPCAS_Zuo - Tai Chi	Homo sapiens	NCBITAXON	NCBITaxon:9606	brain	UBERON	UBERON:0000955	Participants	IPCAS_8	25598	60	year	UNITSONT	UO:0000036	female	PATO	PATO:0000383		Between Sessions, Single Retest
Nanjing_Lu	Homo sapiens	NCBITAXON	NCBITaxon:9606	brain	UBERON	UBERON:0000955	Participants	JHNU_1	25599	24	year	UNITSONT	UO:0000036	male	PATO	PATO:0000384		Between Sessions, Single Retest
Nanjing_Lu	Homo sapiens	NCBITAXON	NCBITaxon:9606	brain	UBERON	UBERON:0000955	Participants	JHNU_1	25600	21	year	UNITSONT	UO:0000036	male	PATO	PATO:0000384		Between Sessions, Single Retest
Nanjing_Lu	Homo sapiens	NCBITAXON	NCBITaxon:9606	brain	UBERON	UBERON:0000955	Participants	JHNU_1	25601	40	year	UNITSONT	UO:0000036	male	PATO	PATO:0000384		Between Sessions, Single Retest
Nanjing_Lu	Homo sapiens	NCBITAXON	NCBITaxon:9606	brain	UBERON	UBERON:0000955	Participants	JHNU_1	25602	20	year	UNITSONT	UO:0000036	female	PATO	PATO:0000383		Between Sessions, Single Retest
Nanjing_Lu	Homo sapiens	NCBITAXON	NCBITaxon:9606	brain	UBERON	UBERON:0000955	Participants	JHNU_1	25603	23	year	UNITSONT	UO:0000036	male	PATO	PATO:0000384		Between Sessions, Single Retest
Nanjing_Lu	Homo sapiens	NCBITAXON	NCBITaxon:9606	brain	UBERON	UBERON:0000955	Participants	JHNU_1	25604	24	year	UNITSONT	UO:0000036	male	PATO	PATO:0000384		Between Sessions, Single Retest
Nanjing_Lu	Homo sapiens	NCBITAXON	NCBITaxon:9606	brain	UBERON	UBERON:0000955	Participants	JHNU_1	25605	23	year	UNITSONT	UO:0000036	male	PATO	PATO:0000384		Between Sessions, Single Retest
Nanjing_Lu	Homo sapiens	NCBITAXON	NCBITaxon:9606	brain	UBERON	UBERON:0000955	Participants	JHNU_1	25606	20	year	UNITSONT	UO:0000036	male	PATO	PATO:0000384		Between Sessions, Single Retest
Nanjing_Lu	Homo sapiens	NCBITAXON	NCBITaxon:9606	brain	UBERON	UBERON:0000955	Participants	JHNU_1	25607	22	year	UNITSONT	UO:0000036	male	PATO	PATO:0000384		Between Sessions, Single Retest
Nanjing_Lu	Homo sapiens	NCBITAXON	NCBITaxon:9606	brain	UBERON	UBERON:0000955	Participants	JHNU_1	25608	21	year	UNITSONT	UO:0000036	male	PATO	PATO:0000384		Between Sessions, Single Retest
Nanjing_Lu	Homo sapiens	NCBITAXON	NCBITaxon:9606	brain	UBERON	UBERON:0000955	Participants	JHNU_1	25609	22	year	UNITSONT	UO:0000036	female	PATO	PATO:0000383		Between Sessions, Single Retest
Nanjing_Lu	Homo sapiens	NCBITAXON	NCBITaxon:9606	brain	UBERON	UBERON:0000955	Participants	JHNU_1	25610	21	year	UNITSONT	UO:0000036	male	PATO	PATO:0000384		Between Sessions, Single Retest
Nanjing_Lu	Homo sapiens	NCBITAXON	NCBITaxon:9606	brain	UBERON	UBERON:0000955	Participants	JHNU_1	25611	24	year	UNITSONT	UO:0000036	male	PATO	PATO:0000384		Between Sessions, Single Retest
Nanjing_Lu	Homo sapiens	NCBITAXON	NCBITaxon:9606	brain	UBERON	UBERON:0000955	Participants	JHNU_1	25612	20	year	UNITSONT	UO:0000036	female	PATO	PATO:0000383		Between Sessions, Single Retest
Nanjing_Lu	Homo sapiens	NCBITAXON	NCBITaxon:9606	brain	UBERON	UBERON:0000955	Participants	JHNU_1	25613	22	year	UNITSONT	UO:0000036	male	PATO	PATO:0000384		Between Sessions, Single Retest
Nanjing_Lu	Homo sapiens	NCBITAXON	NCBITaxon:9606	brain	UBERON	UBERON:0000955	Participants	JHNU_1	25614	22	year	UNITSONT	UO:0000036	male	PATO	PATO:0000384		Between Sessions, Single Retest
Nanjing_Lu	Homo sapiens	NCBITAXON	NCBITaxon:9606	brain	UBERON	UBERON:0000955	Participants	JHNU_1	25615	22	year	UNITSONT	UO:0000036	female	PATO	PATO:0000383		Between Sessions, Single Retest
Nanjing_Lu	Homo sapiens	NCBITAXON	NCBITaxon:9606	brain	UBERON	UBERON:0000955	Participants	JHNU_1	25616	22	year	UNITSONT	UO:0000036	female	PATO	PATO:0000383		Between Sessions, Single Retest
Nanjing_Lu	Homo sapiens	NCBITAXON	NCBITaxon:9606	brain	UBERON	UBERON:0000955	Participants	JHNU_1	25617	24	year	UNITSONT	UO:0000036	male	PATO	PATO:0000384		Between Sessions, Single Retest
Nanjing_Lu	Homo sapiens	NCBITAXON	NCBITaxon:9606	brain	UBERON	UBERON:0000955	Participants	JHNU_1	25618	24	year	UNITSONT	UO:0000036	female	PATO	PATO:0000383		Between Sessions, Single Retest
Nanjing_Lu	Homo sapiens	NCBITAXON	NCBITaxon:9606	brain	UBERON	UBERON:0000955	Participants	JHNU_1	25619	24	year	UNITSONT	UO:0000036	female	PATO	PATO:0000383		Between Sessions, Single Retest
Nanjing_Lu	Homo sapiens	NCBITAXON	NCBITaxon:9606	brain	UBERON	UBERON:0000955	Participants	JHNU_1	25620	23	year	UNITSONT	UO:0000036	male	PATO	PATO:0000384		Between Sessions, Single Retest
Nanjing_Lu	Homo sapiens	NCBITAXON	NCBITaxon:9606	brain	UBERON	UBERON:0000955	Participants	JHNU_1	25621	20	year	UNITSONT	UO:0000036	female	PATO	PATO:0000383		Between Sessions, Single Retest
Nanjing_Lu	Homo sapiens	NCBITAXON	NCBITaxon:9606	brain	UBERON	UBERON:0000955	Participants	JHNU_1	25622	24	year	UNITSONT	UO:0000036	male	PATO	PATO:0000384		Between Sessions, Single Retest
Nanjing_Lu	Homo sapiens	NCBITAXON	NCBITaxon:9606	brain	UBERON	UBERON:0000955	Participants	JHNU_1	25623	22	year	UNITSONT	UO:0000036	male	PATO	PATO:0000384		Between Sessions, Single Retest
Nanjing_Lu	Homo sapiens	NCBITAXON	NCBITaxon:9606	brain	UBERON	UBERON:0000955	Participants	JHNU_1	25624	26	year	UNITSONT	UO:0000036	male	PATO	PATO:0000384		Between Sessions, Single Retest
Nanjing_Lu	Homo sapiens	NCBITAXON	NCBITaxon:9606	brain	UBERON	UBERON:0000955	Participants	JHNU_1	25625	21	year	UNITSONT	UO:0000036	female	PATO	PATO:0000383		Between Sessions, Single Retest
Nanjing_Lu	Homo sapiens	NCBITAXON	NCBITaxon:9606	brain	UBERON	UBERON:0000955	Participants	JHNU_1	25626	26	year	UNITSONT	UO:0000036	male	PATO	PATO:0000384		Between Sessions, Single Retest
Nanjing_Lu	Homo sapiens	NCBITAXON	NCBITaxon:9606	brain	UBERON	UBERON:0000955	Participants	JHNU_1	25627	23	year	UNITSONT	UO:0000036	male	PATO	PATO:0000384		Between Sessions, Single Retest
Nanjing_Lu	Homo sapiens	NCBITAXON	NCBITaxon:9606	brain	UBERON	UBERON:0000955	Participants	JHNU_1	25628	28	year	UNITSONT	UO:0000036	male	PATO	PATO:0000384		Between Sessions, Single Retest
Munich_Blautzik - Young Adult	Homo sapiens	NCBITAXON	NCBITaxon:9606	brain	UBERON	UBERON:0000955	Participants	LMU_1	25335	24	year	UNITSONT	UO:0000036	female	PATO	PATO:0000383		Between Sessions, Multiple Retest
Munich_Blautzik - Young Adult	Homo sapiens	NCBITAXON	NCBITaxon:9606	brain	UBERON	UBERON:0000955	Participants	LMU_1	25336	24	year	UNITSONT	UO:0000036	female	PATO	PATO:0000383		Between Sessions, Multiple Retest
Munich_Blautzik - Young Adult	Homo sapiens	NCBITAXON	NCBITaxon:9606	brain	UBERON	UBERON:0000955	Participants	LMU_1	25337	23	year	UNITSONT	UO:0000036	male	PATO	PATO:0000384		Between Sessions, Multiple Retest
Munich_Blautzik - Young Adult	Homo sapiens	NCBITAXON	NCBITaxon:9606	brain	UBERON	UBERON:0000955	Participants	LMU_1	25338	24	year	UNITSONT	UO:0000036	female	PATO	PATO:0000383		Between Sessions, Multiple Retest
Munich_Blautzik - Young Adult	Homo sapiens	NCBITAXON	NCBITaxon:9606	brain	UBERON	UBERON:0000955	Participants	LMU_1	25339	22	year	UNITSONT	UO:0000036	female	PATO	PATO:0000383		Between Sessions, Multiple Retest
Munich_Blautzik - Young Adult	Homo sapiens	NCBITAXON	NCBITaxon:9606	brain	UBERON	UBERON:0000955	Participants	LMU_1	25340	26	year	UNITSONT	UO:0000036	male	PATO	PATO:0000384		Between Sessions, Multiple Retest
Munich_Blautzik - Young Adult	Homo sapiens	NCBITAXON	NCBITaxon:9606	brain	UBERON	UBERON:0000955	Participants	LMU_1	25341	23	year	UNITSONT	UO:0000036	male	PATO	PATO:0000384		Between Sessions, Multiple Retest
Munich_Blautzik - Young Adult	Homo sapiens	NCBITAXON	NCBITaxon:9606	brain	UBERON	UBERON:0000955	Participants	LMU_1	25342	23	year	UNITSONT	UO:0000036	male	PATO	PATO:0000384		Between Sessions, Multiple Retest
Munich_Blautzik - Young Adult	Homo sapiens	NCBITAXON	NCBITaxon:9606	brain	UBERON	UBERON:0000955	Participants	LMU_1	25343	24	year	UNITSONT	UO:0000036	male	PATO	PATO:0000384		Between Sessions, Multiple Retest
Munich_Blautzik - Young Adult	Homo sapiens	NCBITAXON	NCBITaxon:9606	brain	UBERON	UBERON:0000955	Participants	LMU_1	25344	24	year	UNITSONT	UO:0000036	female	PATO	PATO:0000383		Between Sessions, Multiple Retest
Munich_Blautzik - Young Adult	Homo sapiens	NCBITAXON	NCBITaxon:9606	brain	UBERON	UBERON:0000955	Participants	LMU_1	25345	20	year	UNITSONT	UO:0000036	female	PATO	PATO:0000383		Between Sessions, Multiple Retest
Munich_Blautzik - Young Adult	Homo sapiens	NCBITAXON	NCBITaxon:9606	brain	UBERON	UBERON:0000955	Participants	LMU_1	25346	24	year	UNITSONT	UO:0000036	female	PATO	PATO:0000383		Between Sessions, Multiple Retest
Munich_Blautzik - Young Adult	Homo sapiens	NCBITAXON	NCBITaxon:9606	brain	UBERON	UBERON:0000955	Participants	LMU_1	25347	22	year	UNITSONT	UO:0000036	female	PATO	PATO:0000383		Between Sessions, Multiple Retest
Munich_Blautzik - Young Adult	Homo sapiens	NCBITAXON	NCBITaxon:9606	brain	UBERON	UBERON:0000955	Participants	LMU_1	25348	23	year	UNITSONT	UO:0000036	male	PATO	PATO:0000384		Between Sessions, Multiple Retest
Munich_Blautzik - Young Adult	Homo sapiens	NCBITAXON	NCBITaxon:9606	brain	UBERON	UBERON:0000955	Participants	LMU_1	25349	25	year	UNITSONT	UO:0000036	male	PATO	PATO:0000384		Between Sessions, Multiple Retest
Munich_Blautzik - Young Adult	Homo sapiens	NCBITAXON	NCBITaxon:9606	brain	UBERON	UBERON:0000955	Participants	LMU_1	25350	24	year	UNITSONT	UO:0000036	male	PATO	PATO:0000384		Between Sessions, Multiple Retest
Munich_Blautzik - Young Adult	Homo sapiens	NCBITAXON	NCBITaxon:9606	brain	UBERON	UBERON:0000955	Participants	LMU_1	25351	26	year	UNITSONT	UO:0000036	male	PATO	PATO:0000384		Between Sessions, Multiple Retest
Munich_Blautzik - Young Adult	Homo sapiens	NCBITAXON	NCBITaxon:9606	brain	UBERON	UBERON:0000955	Participants	LMU_1	25352	24	year	UNITSONT	UO:0000036	female	PATO	PATO:0000383		Between Sessions, Multiple Retest
Munich_Blautzik - Young Adult	Homo sapiens	NCBITAXON	NCBITaxon:9606	brain	UBERON	UBERON:0000955	Participants	LMU_1	25353	24	year	UNITSONT	UO:0000036	female	PATO	PATO:0000383		Between Sessions, Multiple Retest
Munich_Blautzik - Young Adult	Homo sapiens	NCBITAXON	NCBITaxon:9606	brain	UBERON	UBERON:0000955	Participants	LMU_1	25354	23	year	UNITSONT	UO:0000036	male	PATO	PATO:0000384		Between Sessions, Multiple Retest
Munich_Blautzik - Young Adult	Homo sapiens	NCBITAXON	NCBITaxon:9606	brain	UBERON	UBERON:0000955	Participants	LMU_1	25355	27	year	UNITSONT	UO:0000036	male	PATO	PATO:0000384		Between Sessions, Multiple Retest
Munich_Blautzik - Young Adult	Homo sapiens	NCBITAXON	NCBITaxon:9606	brain	UBERON	UBERON:0000955	Participants	LMU_1	25356	27	year	UNITSONT	UO:0000036	female	PATO	PATO:0000383		Between Sessions, Multiple Retest
Munich_Blautzik - Young Adult	Homo sapiens	NCBITAXON	NCBITaxon:9606	brain	UBERON	UBERON:0000955	Participants	LMU_1	25357	24	year	UNITSONT	UO:0000036	female	PATO	PATO:0000383		Between Sessions, Multiple Retest
Munich_Blautzik - Young Adult	Homo sapiens	NCBITAXON	NCBITaxon:9606	brain	UBERON	UBERON:0000955	Participants	LMU_1	25358	29	year	UNITSONT	UO:0000036	female	PATO	PATO:0000383		Between Sessions, Multiple Retest
Munich_Blautzik - Young Adult	Homo sapiens	NCBITAXON	NCBITaxon:9606	brain	UBERON	UBERON:0000955	Participants	LMU_1	25359	25	year	UNITSONT	UO:0000036	female	PATO	PATO:0000383		Between Sessions, Multiple Retest
Munich_Blautzik - Young Adult	Homo sapiens	NCBITAXON	NCBITaxon:9606	brain	UBERON	UBERON:0000955	Participants	LMU_1	25360	25	year	UNITSONT	UO:0000036	male	PATO	PATO:0000384		Between Sessions, Multiple Retest
Munich_Blautzik - Young Adult	Homo sapiens	NCBITAXON	NCBITaxon:9606	brain	UBERON	UBERON:0000955	Participants	LMU_1	25361	27	year	UNITSONT	UO:0000036	male	PATO	PATO:0000384		Between Sessions, Multiple Retest
Munich_Blautzik - Aging	Homo sapiens	NCBITAXON	NCBITaxon:9606	brain	UBERON	UBERON:0000955	Participants	LMU_2	25362	60	year	UNITSONT	UO:0000036	male	PATO	PATO:0000384		Between Sessions, Multiple Retest
Munich_Blautzik - Aging	Homo sapiens	NCBITAXON	NCBITaxon:9606	brain	UBERON	UBERON:0000955	Participants	LMU_2	25363	71	year	UNITSONT	UO:0000036	female	PATO	PATO:0000383		Between Sessions, Multiple Retest
Munich_Blautzik - Aging	Homo sapiens	NCBITAXON	NCBITaxon:9606	brain	UBERON	UBERON:0000955	Participants	LMU_2	25364	72	year	UNITSONT	UO:0000036	male	PATO	PATO:0000384		Between Sessions, Multiple Retest
Munich_Blautzik - Aging	Homo sapiens	NCBITAXON	NCBITaxon:9606	brain	UBERON	UBERON:0000955	Participants	LMU_2	25365	73	year	UNITSONT	UO:0000036	female	PATO	PATO:0000383		Between Sessions, Multiple Retest
Munich_Blautzik - Aging	Homo sapiens	NCBITAXON	NCBITaxon:9606	brain	UBERON	UBERON:0000955	Participants	LMU_2	25366	74	year	UNITSONT	UO:0000036	female	PATO	PATO:0000383		Between Sessions, Multiple Retest
Munich_Blautzik - Aging	Homo sapiens	NCBITAXON	NCBITaxon:9606	brain	UBERON	UBERON:0000955	Participants	LMU_2	25367	68	year	UNITSONT	UO:0000036	female	PATO	PATO:0000383		Between Sessions, Multiple Retest
Munich_Blautzik - Aging	Homo sapiens	NCBITAXON	NCBITaxon:9606	brain	UBERON	UBERON:0000955	Participants	LMU_2	25368	72	year	UNITSONT	UO:0000036	male	PATO	PATO:0000384		Between Sessions, Multiple Retest
Munich_Blautzik - Aging	Homo sapiens	NCBITAXON	NCBITaxon:9606	brain	UBERON	UBERON:0000955	Participants	LMU_2	25369	67	year	UNITSONT	UO:0000036	male	PATO	PATO:0000384		Between Sessions, Multiple Retest
Munich_Blautzik - Aging	Homo sapiens	NCBITAXON	NCBITaxon:9606	brain	UBERON	UBERON:0000955	Participants	LMU_2	25370	71	year	UNITSONT	UO:0000036	male	PATO	PATO:0000384		Between Sessions, Multiple Retest
Munich_Blautzik - Aging	Homo sapiens	NCBITAXON	NCBITaxon:9606	brain	UBERON	UBERON:0000955	Participants	LMU_2	25371	69	year	UNITSONT	UO:0000036	male	PATO	PATO:0000384		Between Sessions, Multiple Retest
Munich_Blautzik - Aging	Homo sapiens	NCBITAXON	NCBITaxon:9606	brain	UBERON	UBERON:0000955	Participants	LMU_2	25372	70	year	UNITSONT	UO:0000036	male	PATO	PATO:0000384		Between Sessions, Multiple Retest
Munich_Blautzik - Aging	Homo sapiens	NCBITAXON	NCBITaxon:9606	brain	UBERON	UBERON:0000955	Participants	LMU_2	25373	67	year	UNITSONT	UO:0000036	female	PATO	PATO:0000383		Between Sessions, Multiple Retest
Munich_Blautzik - Aging	Homo sapiens	NCBITAXON	NCBITaxon:9606	brain	UBERON	UBERON:0000955	Participants	LMU_2	25374	69	year	UNITSONT	UO:0000036	male	PATO	PATO:0000384		Between Sessions, Multiple Retest
Munich_Blautzik - Aging	Homo sapiens	NCBITAXON	NCBITaxon:9606	brain	UBERON	UBERON:0000955	Participants	LMU_2	25375	69	year	UNITSONT	UO:0000036	female	PATO	PATO:0000383		Between Sessions, Multiple Retest
Munich_Blautzik - Aging	Homo sapiens	NCBITAXON	NCBITaxon:9606	brain	UBERON	UBERON:0000955	Participants	LMU_2	25376	59	year	UNITSONT	UO:0000036	male	PATO	PATO:0000384		Between Sessions, Multiple Retest
Munich_Blautzik - Aging	Homo sapiens	NCBITAXON	NCBITaxon:9606	brain	UBERON	UBERON:0000955	Participants	LMU_2	25377	55	year	UNITSONT	UO:0000036	female	PATO	PATO:0000383		Between Sessions, Multiple Retest
Munich_Blautzik - Aging	Homo sapiens	NCBITAXON	NCBITaxon:9606	brain	UBERON	UBERON:0000955	Participants	LMU_2	25378	61	year	UNITSONT	UO:0000036	female	PATO	PATO:0000383		Between Sessions, Multiple Retest
Munich_Blautzik - Aging	Homo sapiens	NCBITAXON	NCBITaxon:9606	brain	UBERON	UBERON:0000955	Participants	LMU_2	25379	69	year	UNITSONT	UO:0000036	female	PATO	PATO:0000383		Between Sessions, Multiple Retest
Munich_Blautzik - Aging	Homo sapiens	NCBITAXON	NCBITaxon:9606	brain	UBERON	UBERON:0000955	Participants	LMU_2	25380	55	year	UNITSONT	UO:0000036	male	PATO	PATO:0000384		Between Sessions, Multiple Retest
Munich_Blautzik - Aging	Homo sapiens	NCBITAXON	NCBITaxon:9606	brain	UBERON	UBERON:0000955	Participants	LMU_2	25381	70	year	UNITSONT	UO:0000036	female	PATO	PATO:0000383		Between Sessions, Multiple Retest
Munich_Blautzik - Aging	Homo sapiens	NCBITAXON	NCBITaxon:9606	brain	UBERON	UBERON:0000955	Participants	LMU_2	25382	69	year	UNITSONT	UO:0000036	female	PATO	PATO:0000383		Between Sessions, Multiple Retest
Munich_Blautzik - Aging	Homo sapiens	NCBITAXON	NCBITaxon:9606	brain	UBERON	UBERON:0000955	Participants	LMU_2	25383	55	year	UNITSONT	UO:0000036	male	PATO	PATO:0000384		Between Sessions, Multiple Retest
Munich_Blautzik - Aging	Homo sapiens	NCBITAXON	NCBITaxon:9606	brain	UBERON	UBERON:0000955	Participants	LMU_2	25384	75	year	UNITSONT	UO:0000036	female	PATO	PATO:0000383		Between Sessions, Multiple Retest
Munich_Blautzik - Aging	Homo sapiens	NCBITAXON	NCBITaxon:9606	brain	UBERON	UBERON:0000955	Participants	LMU_2	25385	69	year	UNITSONT	UO:0000036	male	PATO	PATO:0000384		Between Sessions, Multiple Retest
Munich_Blautzik - Aging	Homo sapiens	NCBITAXON	NCBITaxon:9606	brain	UBERON	UBERON:0000955	Participants	LMU_2	25386	79	year	UNITSONT	UO:0000036	female	PATO	PATO:0000383		Between Sessions, Multiple Retest
Munich_Blautzik - Aging	Homo sapiens	NCBITAXON	NCBITaxon:9606	brain	UBERON	UBERON:0000955	Participants	LMU_2	25387	28	year	UNITSONT	UO:0000036	male	PATO	PATO:0000384		Between Sessions, Multiple Retest
Munich_Blautzik - Aging	Homo sapiens	NCBITAXON	NCBITaxon:9606	brain	UBERON	UBERON:0000955	Participants	LMU_2	25388	20	year	UNITSONT	UO:0000036	female	PATO	PATO:0000383		Between Sessions, Multiple Retest
Munich_Blautzik - Aging	Homo sapiens	NCBITAXON	NCBITaxon:9606	brain	UBERON	UBERON:0000955	Participants	LMU_2	25389	26	year	UNITSONT	UO:0000036	female	PATO	PATO:0000383		Between Sessions, Multiple Retest
Munich_Blautzik - Aging	Homo sapiens	NCBITAXON	NCBITaxon:9606	brain	UBERON	UBERON:0000955	Participants	LMU_2	25390	25	year	UNITSONT	UO:0000036	male	PATO	PATO:0000384		Between Sessions, Multiple Retest
Munich_Blautzik - Aging	Homo sapiens	NCBITAXON	NCBITaxon:9606	brain	UBERON	UBERON:0000955	Participants	LMU_2	25391	22	year	UNITSONT	UO:0000036	female	PATO	PATO:0000383		Between Sessions, Multiple Retest
Munich_Blautzik - Aging	Homo sapiens	NCBITAXON	NCBITaxon:9606	brain	UBERON	UBERON:0000955	Participants	LMU_2	25392	24	year	UNITSONT	UO:0000036	female	PATO	PATO:0000383		Between Sessions, Multiple Retest
Munich_Blautzik - Aging	Homo sapiens	NCBITAXON	NCBITaxon:9606	brain	UBERON	UBERON:0000955	Participants	LMU_2	25393	22	year	UNITSONT	UO:0000036	male	PATO	PATO:0000384		Between Sessions, Multiple Retest
Munich_Blautzik - Aging	Homo sapiens	NCBITAXON	NCBITaxon:9606	brain	UBERON	UBERON:0000955	Participants	LMU_2	25394	23	year	UNITSONT	UO:0000036	male	PATO	PATO:0000384		Between Sessions, Multiple Retest
Munich_Blautzik - Aging	Homo sapiens	NCBITAXON	NCBITaxon:9606	brain	UBERON	UBERON:0000955	Participants	LMU_2	25395	27	year	UNITSONT	UO:0000036	female	PATO	PATO:0000383		Between Sessions, Multiple Retest
Munich_Blautzik - Aging	Homo sapiens	NCBITAXON	NCBITaxon:9606	brain	UBERON	UBERON:0000955	Participants	LMU_2	25396	21	year	UNITSONT	UO:0000036	female	PATO	PATO:0000383		Between Sessions, Multiple Retest
Munich_Blautzik - Aging	Homo sapiens	NCBITAXON	NCBITaxon:9606	brain	UBERON	UBERON:0000955	Participants	LMU_2	25397	21	year	UNITSONT	UO:0000036	male	PATO	PATO:0000384		Between Sessions, Multiple Retest
Munich_Blautzik - Aging	Homo sapiens	NCBITAXON	NCBITaxon:9606	brain	UBERON	UBERON:0000955	Participants	LMU_2	25398	24	year	UNITSONT	UO:0000036	female	PATO	PATO:0000383		Between Sessions, Multiple Retest
Munich_Blautzik - Aging	Homo sapiens	NCBITAXON	NCBITaxon:9606	brain	UBERON	UBERON:0000955	Participants	LMU_2	25399	20	year	UNITSONT	UO:0000036	female	PATO	PATO:0000383		Between Sessions, Multiple Retest
Munich_Blautzik - Aging	Homo sapiens	NCBITAXON	NCBITaxon:9606	brain	UBERON	UBERON:0000955	Participants	LMU_2	25400	21	year	UNITSONT	UO:0000036	male	PATO	PATO:0000384		Between Sessions, Multiple Retest
Munich_Blautzik - Aging	Homo sapiens	NCBITAXON	NCBITaxon:9606	brain	UBERON	UBERON:0000955	Participants	LMU_2	25401	21	year	UNITSONT	UO:0000036	female	PATO	PATO:0000383		Between Sessions, Multiple Retest
Munich_Blautzik - Yearly	Homo sapiens	NCBITAXON	NCBITaxon:9606	brain	UBERON	UBERON:0000955	Participants	LMU_3	25402	76	year	UNITSONT	UO:0000036	male	PATO	PATO:0000384		Between Sessions, Single Retest
Munich_Blautzik - Yearly	Homo sapiens	NCBITAXON	NCBITaxon:9606	brain	UBERON	UBERON:0000955	Participants	LMU_3	25403	72	year	UNITSONT	UO:0000036	male	PATO	PATO:0000384		Between Sessions, Single Retest
Munich_Blautzik - Yearly	Homo sapiens	NCBITAXON	NCBITaxon:9606	brain	UBERON	UBERON:0000955	Participants	LMU_3	25404	65	year	UNITSONT	UO:0000036	female	PATO	PATO:0000383		Between Sessions, Single Retest
Munich_Blautzik - Yearly	Homo sapiens	NCBITAXON	NCBITaxon:9606	brain	UBERON	UBERON:0000955	Participants	LMU_3	25405	60	year	UNITSONT	UO:0000036	male	PATO	PATO:0000384		Between Sessions, Single Retest
Munich_Blautzik - Yearly	Homo sapiens	NCBITAXON	NCBITaxon:9606	brain	UBERON	UBERON:0000955	Participants	LMU_3	25406	59	year	UNITSONT	UO:0000036	male	PATO	PATO:0000384		Between Sessions, Single Retest
Munich_Blautzik - Yearly	Homo sapiens	NCBITAXON	NCBITaxon:9606	brain	UBERON	UBERON:0000955	Participants	LMU_3	25407	69	year	UNITSONT	UO:0000036	male	PATO	PATO:0000384		Between Sessions, Single Retest
Munich_Blautzik - Yearly	Homo sapiens	NCBITAXON	NCBITaxon:9606	brain	UBERON	UBERON:0000955	Participants	LMU_3	25408	60	year	UNITSONT	UO:0000036	female	PATO	PATO:0000383		Between Sessions, Single Retest
Munich_Blautzik - Yearly	Homo sapiens	NCBITAXON	NCBITaxon:9606	brain	UBERON	UBERON:0000955	Participants	LMU_3	25409	59	year	UNITSONT	UO:0000036	female	PATO	PATO:0000383		Between Sessions, Single Retest
Munich_Blautzik - Yearly	Homo sapiens	NCBITAXON	NCBITaxon:9606	brain	UBERON	UBERON:0000955	Participants	LMU_3	25410	64	year	UNITSONT	UO:0000036	male	PATO	PATO:0000384		Between Sessions, Single Retest
Munich_Blautzik - Yearly	Homo sapiens	NCBITAXON	NCBITaxon:9606	brain	UBERON	UBERON:0000955	Participants	LMU_3	25411	83	year	UNITSONT	UO:0000036	male	PATO	PATO:0000384		Between Sessions, Single Retest
Munich_Blautzik - Yearly	Homo sapiens	NCBITAXON	NCBITaxon:9606	brain	UBERON	UBERON:0000955	Participants	LMU_3	25412	63	year	UNITSONT	UO:0000036	male	PATO	PATO:0000384		Between Sessions, Single Retest
Munich_Blautzik - Yearly	Homo sapiens	NCBITAXON	NCBITaxon:9606	brain	UBERON	UBERON:0000955	Participants	LMU_3	25413	71	year	UNITSONT	UO:0000036	female	PATO	PATO:0000383		Between Sessions, Single Retest
Munich_Blautzik - Yearly	Homo sapiens	NCBITAXON	NCBITaxon:9606	brain	UBERON	UBERON:0000955	Participants	LMU_3	25414	79	year	UNITSONT	UO:0000036	male	PATO	PATO:0000384		Between Sessions, Single Retest
Munich_Blautzik - Yearly	Homo sapiens	NCBITAXON	NCBITaxon:9606	brain	UBERON	UBERON:0000955	Participants	LMU_3	25415	73	year	UNITSONT	UO:0000036	female	PATO	PATO:0000383		Between Sessions, Single Retest
Munich_Blautzik - Yearly	Homo sapiens	NCBITAXON	NCBITaxon:9606	brain	UBERON	UBERON:0000955	Participants	LMU_3	25416	74	year	UNITSONT	UO:0000036	male	PATO	PATO:0000384		Between Sessions, Single Retest
Munich_Blautzik - Yearly	Homo sapiens	NCBITAXON	NCBITaxon:9606	brain	UBERON	UBERON:0000955	Participants	LMU_3	25417	73	year	UNITSONT	UO:0000036	male	PATO	PATO:0000384		Between Sessions, Single Retest
Munich_Blautzik - Yearly	Homo sapiens	NCBITAXON	NCBITaxon:9606	brain	UBERON	UBERON:0000955	Participants	LMU_3	25418	79	year	UNITSONT	UO:0000036	female	PATO	PATO:0000383		Between Sessions, Single Retest
Munich_Blautzik - Yearly	Homo sapiens	NCBITAXON	NCBITaxon:9606	brain	UBERON	UBERON:0000955	Participants	LMU_3	25419	88	year	UNITSONT	UO:0000036	female	PATO	PATO:0000383		Between Sessions, Single Retest
Munich_Blautzik - Yearly	Homo sapiens	NCBITAXON	NCBITaxon:9606	brain	UBERON	UBERON:0000955	Participants	LMU_3	25420	60	year	UNITSONT	UO:0000036	female	PATO	PATO:0000383		Between Sessions, Single Retest
Munich_Blautzik - Yearly	Homo sapiens	NCBITAXON	NCBITaxon:9606	brain	UBERON	UBERON:0000955	Participants	LMU_3	25421	62	year	UNITSONT	UO:0000036	male	PATO	PATO:0000384		Between Sessions, Single Retest
Munich_Blautzik - Yearly	Homo sapiens	NCBITAXON	NCBITaxon:9606	brain	UBERON	UBERON:0000955	Participants	LMU_3	25422	71	year	UNITSONT	UO:0000036	male	PATO	PATO:0000384		Between Sessions, Single Retest
Munich_Blautzik - Yearly	Homo sapiens	NCBITAXON	NCBITaxon:9606	brain	UBERON	UBERON:0000955	Participants	LMU_3	25423	68	year	UNITSONT	UO:0000036	male	PATO	PATO:0000384		Between Sessions, Single Retest
Munich_Blautzik - Yearly	Homo sapiens	NCBITAXON	NCBITaxon:9606	brain	UBERON	UBERON:0000955	Participants	LMU_3	25424	72	year	UNITSONT	UO:0000036	male	PATO	PATO:0000384		Between Sessions, Single Retest
Munich_Blautzik - Yearly	Homo sapiens	NCBITAXON	NCBITaxon:9606	brain	UBERON	UBERON:0000955	Participants	LMU_3	25425	68	year	UNITSONT	UO:0000036	female	PATO	PATO:0000383		Between Sessions, Single Retest
Munich_Blautzik - Yearly	Homo sapiens	NCBITAXON	NCBITaxon:9606	brain	UBERON	UBERON:0000955	Participants	LMU_3	25426	77	year	UNITSONT	UO:0000036	male	PATO	PATO:0000384		Between Sessions, Single Retest
MRN_Mayer, Calhoun	Homo sapiens	NCBITAXON	NCBITaxon:9606	brain	UBERON	UBERON:0000955	Participants	MRN_1	27010	11	year	UNITSONT	UO:0000036	male	PATO	PATO:0000384		Between Sessions, Single Retest
MRN_Mayer, Calhoun	Homo sapiens	NCBITAXON	NCBITaxon:9606	brain	UBERON	UBERON:0000955	Participants	MRN_1	27011	10	year	UNITSONT	UO:0000036	female	PATO	PATO:0000383		Between Sessions, Single Retest
MRN_Mayer, Calhoun	Homo sapiens	NCBITAXON	NCBITaxon:9606	brain	UBERON	UBERON:0000955	Participants	MRN_1	27012	12	year	UNITSONT	UO:0000036	male	PATO	PATO:0000384		Between Sessions, Single Retest
MRN_Mayer, Calhoun	Homo sapiens	NCBITAXON	NCBITaxon:9606	brain	UBERON	UBERON:0000955	Participants	MRN_1	27013	14	year	UNITSONT	UO:0000036	female	PATO	PATO:0000383		Between Sessions, Single Retest
MRN_Mayer, Calhoun	Homo sapiens	NCBITAXON	NCBITaxon:9606	brain	UBERON	UBERON:0000955	Participants	MRN_1	27014	13	year	UNITSONT	UO:0000036	male	PATO	PATO:0000384		Between Sessions, Single Retest
MRN_Mayer, Calhoun	Homo sapiens	NCBITAXON	NCBITaxon:9606	brain	UBERON	UBERON:0000955	Participants	MRN_1	27015	12	year	UNITSONT	UO:0000036	male	PATO	PATO:0000384		Between Sessions, Single Retest
MRN_Mayer, Calhoun	Homo sapiens	NCBITAXON	NCBITaxon:9606	brain	UBERON	UBERON:0000955	Participants	MRN_1	27016	11	year	UNITSONT	UO:0000036	male	PATO	PATO:0000384		Between Sessions, Single Retest
MRN_Mayer, Calhoun	Homo sapiens	NCBITAXON	NCBITaxon:9606	brain	UBERON	UBERON:0000955	Participants	MRN_1	27017	15	year	UNITSONT	UO:0000036	male	PATO	PATO:0000384		Between Sessions, Single Retest
MRN_Mayer, Calhoun	Homo sapiens	NCBITAXON	NCBITaxon:9606	brain	UBERON	UBERON:0000955	Participants	MRN_1	27018	15	year	UNITSONT	UO:0000036	male	PATO	PATO:0000384		Between Sessions, Single Retest
MRN_Mayer, Calhoun	Homo sapiens	NCBITAXON	NCBITaxon:9606	brain	UBERON	UBERON:0000955	Participants	MRN_1	27019	13	year	UNITSONT	UO:0000036	female	PATO	PATO:0000383		Between Sessions, Single Retest
MRN_Mayer, Calhoun	Homo sapiens	NCBITAXON	NCBITaxon:9606	brain	UBERON	UBERON:0000955	Participants	MRN_1	27020	16	year	UNITSONT	UO:0000036	female	PATO	PATO:0000383		Between Sessions, Single Retest
MRN_Mayer, Calhoun	Homo sapiens	NCBITAXON	NCBITaxon:9606	brain	UBERON	UBERON:0000955	Participants	MRN_1	27021	17	year	UNITSONT	UO:0000036	male	PATO	PATO:0000384		Between Sessions, Single Retest
MRN_Mayer, Calhoun	Homo sapiens	NCBITAXON	NCBITaxon:9606	brain	UBERON	UBERON:0000955	Participants	MRN_1	27022	14	year	UNITSONT	UO:0000036	male	PATO	PATO:0000384		Between Sessions, Single Retest
MRN_Mayer, Calhoun	Homo sapiens	NCBITAXON	NCBITaxon:9606	brain	UBERON	UBERON:0000955	Participants	MRN_1	27024	22	year	UNITSONT	UO:0000036	female	PATO	PATO:0000383		Between Sessions, Single Retest
MRN_Mayer, Calhoun	Homo sapiens	NCBITAXON	NCBITaxon:9606	brain	UBERON	UBERON:0000955	Participants	MRN_1	27025	29	year	UNITSONT	UO:0000036	male	PATO	PATO:0000384		Between Sessions, Single Retest
MRN_Mayer, Calhoun	Homo sapiens	NCBITAXON	NCBITaxon:9606	brain	UBERON	UBERON:0000955	Participants	MRN_1	27026	24	year	UNITSONT	UO:0000036	male	PATO	PATO:0000384		Between Sessions, Single Retest
MRN_Mayer, Calhoun	Homo sapiens	NCBITAXON	NCBITaxon:9606	brain	UBERON	UBERON:0000955	Participants	MRN_1	27027	22	year	UNITSONT	UO:0000036	female	PATO	PATO:0000383		Between Sessions, Single Retest
MRN_Mayer, Calhoun	Homo sapiens	NCBITAXON	NCBITaxon:9606	brain	UBERON	UBERON:0000955	Participants	MRN_1	27028	21	year	UNITSONT	UO:0000036	female	PATO	PATO:0000383		Between Sessions, Single Retest
MRN_Mayer, Calhoun	Homo sapiens	NCBITAXON	NCBITaxon:9606	brain	UBERON	UBERON:0000955	Participants	MRN_1	27029	20	year	UNITSONT	UO:0000036	female	PATO	PATO:0000383		Between Sessions, Single Retest
MRN_Mayer, Calhoun	Homo sapiens	NCBITAXON	NCBITaxon:9606	brain	UBERON	UBERON:0000955	Participants	MRN_1	27030	23	year	UNITSONT	UO:0000036	male	PATO	PATO:0000384		Between Sessions, Single Retest
MRN_Mayer, Calhoun	Homo sapiens	NCBITAXON	NCBITaxon:9606	brain	UBERON	UBERON:0000955	Participants	MRN_1	27031	19	year	UNITSONT	UO:0000036	female	PATO	PATO:0000383		Between Sessions, Single Retest
MRN_Mayer, Calhoun	Homo sapiens	NCBITAXON	NCBITaxon:9606	brain	UBERON	UBERON:0000955	Participants	MRN_1	27032	41	year	UNITSONT	UO:0000036	female	PATO	PATO:0000383		Between Sessions, Single Retest
MRN_Mayer, Calhoun	Homo sapiens	NCBITAXON	NCBITaxon:9606	brain	UBERON	UBERON:0000955	Participants	MRN_1	27033	41	year	UNITSONT	UO:0000036	male	PATO	PATO:0000384		Between Sessions, Single Retest
MRN_Mayer, Calhoun	Homo sapiens	NCBITAXON	NCBITaxon:9606	brain	UBERON	UBERON:0000955	Participants	MRN_1	27034	32	year	UNITSONT	UO:0000036	male	PATO	PATO:0000384		Between Sessions, Single Retest
MRN_Mayer, Calhoun	Homo sapiens	NCBITAXON	NCBITaxon:9606	brain	UBERON	UBERON:0000955	Participants	MRN_1	27035	25	year	UNITSONT	UO:0000036	female	PATO	PATO:0000383		Between Sessions, Single Retest
MRN_Mayer, Calhoun	Homo sapiens	NCBITAXON	NCBITaxon:9606	brain	UBERON	UBERON:0000955	Participants	MRN_1	27036	47	year	UNITSONT	UO:0000036	female	PATO	PATO:0000383		Between Sessions, Single Retest
MRN_Mayer, Calhoun	Homo sapiens	NCBITAXON	NCBITaxon:9606	brain	UBERON	UBERON:0000955	Participants	MRN_1	27037	35	year	UNITSONT	UO:0000036	female	PATO	PATO:0000383		Between Sessions, Single Retest
MRN_Mayer, Calhoun	Homo sapiens	NCBITAXON	NCBITaxon:9606	brain	UBERON	UBERON:0000955	Participants	MRN_1	27038	27	year	UNITSONT	UO:0000036	female	PATO	PATO:0000383		Between Sessions, Single Retest
MRN_Mayer, Calhoun	Homo sapiens	NCBITAXON	NCBITaxon:9606	brain	UBERON	UBERON:0000955	Participants	MRN_1	27039	49	year	UNITSONT	UO:0000036	male	PATO	PATO:0000384		Between Sessions, Single Retest
MRN_Mayer, Calhoun	Homo sapiens	NCBITAXON	NCBITaxon:9606	brain	UBERON	UBERON:0000955	Participants	MRN_1	27040	21	year	UNITSONT	UO:0000036	male	PATO	PATO:0000384		Between Sessions, Single Retest
MRN_Mayer, Calhoun	Homo sapiens	NCBITAXON	NCBITaxon:9606	brain	UBERON	UBERON:0000955	Participants	MRN_1	27041	20	year	UNITSONT	UO:0000036	female	PATO	PATO:0000383		Between Sessions, Single Retest
MRN_Mayer, Calhoun	Homo sapiens	NCBITAXON	NCBITaxon:9606	brain	UBERON	UBERON:0000955	Participants	MRN_1	27042	53	year	UNITSONT	UO:0000036	male	PATO	PATO:0000384		Between Sessions, Single Retest
MRN_Mayer, Calhoun	Homo sapiens	NCBITAXON	NCBITaxon:9606	brain	UBERON	UBERON:0000955	Participants	MRN_1	27043	47	year	UNITSONT	UO:0000036	female	PATO	PATO:0000383		Between Sessions, Single Retest
MRN_Mayer, Calhoun	Homo sapiens	NCBITAXON	NCBITaxon:9606	brain	UBERON	UBERON:0000955	Participants	MRN_1	27044	26	year	UNITSONT	UO:0000036	female	PATO	PATO:0000383		Between Sessions, Single Retest
MRN_Mayer, Calhoun	Homo sapiens	NCBITAXON	NCBITaxon:9606	brain	UBERON	UBERON:0000955	Participants	MRN_1	27045	28	year	UNITSONT	UO:0000036	male	PATO	PATO:0000384		Between Sessions, Single Retest
MRN_Mayer, Calhoun	Homo sapiens	NCBITAXON	NCBITaxon:9606	brain	UBERON	UBERON:0000955	Participants	MRN_1	27046	20	year	UNITSONT	UO:0000036	male	PATO	PATO:0000384		Between Sessions, Single Retest
MRN_Mayer, Calhoun	Homo sapiens	NCBITAXON	NCBITaxon:9606	brain	UBERON	UBERON:0000955	Participants	MRN_1	27047	18	year	UNITSONT	UO:0000036	female	PATO	PATO:0000383		Between Sessions, Single Retest
MRN_Mayer, Calhoun	Homo sapiens	NCBITAXON	NCBITaxon:9606	brain	UBERON	UBERON:0000955	Participants	MRN_1	27048	22	year	UNITSONT	UO:0000036	female	PATO	PATO:0000383		Between Sessions, Single Retest
MRN_Mayer, Calhoun	Homo sapiens	NCBITAXON	NCBITaxon:9606	brain	UBERON	UBERON:0000955	Participants	MRN_1	27049	51	year	UNITSONT	UO:0000036	male	PATO	PATO:0000384		Between Sessions, Single Retest
MRN_Mayer, Calhoun	Homo sapiens	NCBITAXON	NCBITaxon:9606	brain	UBERON	UBERON:0000955	Participants	MRN_1	27050	46	year	UNITSONT	UO:0000036	male	PATO	PATO:0000384		Between Sessions, Single Retest
MRN_Mayer, Calhoun	Homo sapiens	NCBITAXON	NCBITaxon:9606	brain	UBERON	UBERON:0000955	Participants	MRN_1	27051	30	year	UNITSONT	UO:0000036	male	PATO	PATO:0000384		Between Sessions, Single Retest
MRN_Mayer, Calhoun	Homo sapiens	NCBITAXON	NCBITaxon:9606	brain	UBERON	UBERON:0000955	Participants	MRN_1	27052	23	year	UNITSONT	UO:0000036	female	PATO	PATO:0000383		Between Sessions, Single Retest
MRN_Mayer, Calhoun	Homo sapiens	NCBITAXON	NCBITaxon:9606	brain	UBERON	UBERON:0000955	Participants	MRN_1	27053	20	year	UNITSONT	UO:0000036	female	PATO	PATO:0000383		Between Sessions, Single Retest
MRN_Mayer, Calhoun	Homo sapiens	NCBITAXON	NCBITaxon:9606	brain	UBERON	UBERON:0000955	Participants	MRN_1	27054	24	year	UNITSONT	UO:0000036	female	PATO	PATO:0000383		Between Sessions, Single Retest
MRN_Mayer, Calhoun	Homo sapiens	NCBITAXON	NCBITaxon:9606	brain	UBERON	UBERON:0000955	Participants	MRN_1	27410	21	year	UNITSONT	UO:0000036	male	PATO	PATO:0000384		Between Sessions, Single Retest
MRN_Mayer, Calhoun	Homo sapiens	NCBITAXON	NCBITaxon:9606	brain	UBERON	UBERON:0000955	Participants	MRN_1	27411	20	year	UNITSONT	UO:0000036	male	PATO	PATO:0000384		Between Sessions, Single Retest
MRN_Mayer, Calhoun	Homo sapiens	NCBITAXON	NCBITaxon:9606	brain	UBERON	UBERON:0000955	Participants	MRN_1	27412	19	year	UNITSONT	UO:0000036	male	PATO	PATO:0000384		Between Sessions, Single Retest
MRN_Mayer, Calhoun	Homo sapiens	NCBITAXON	NCBITaxon:9606	brain	UBERON	UBERON:0000955	Participants	MRN_1	27413	26	year	UNITSONT	UO:0000036	female	PATO	PATO:0000383		Between Sessions, Single Retest
MRN_Mayer, Calhoun	Homo sapiens	NCBITAXON	NCBITaxon:9606	brain	UBERON	UBERON:0000955	Participants	MRN_1	27414	24	year	UNITSONT	UO:0000036	female	PATO	PATO:0000383		Between Sessions, Single Retest
MRN_Mayer, Calhoun	Homo sapiens	NCBITAXON	NCBITaxon:9606	brain	UBERON	UBERON:0000955	Participants	MRN_1	27415	33	year	UNITSONT	UO:0000036	male	PATO	PATO:0000384		Between Sessions, Single Retest
MRN_Mayer, Calhoun	Homo sapiens	NCBITAXON	NCBITaxon:9606	brain	UBERON	UBERON:0000955	Participants	MRN_1	27416	30	year	UNITSONT	UO:0000036	female	PATO	PATO:0000383		Between Sessions, Single Retest
MRN_Mayer, Calhoun	Homo sapiens	NCBITAXON	NCBITaxon:9606	brain	UBERON	UBERON:0000955	Participants	MRN_1	27417	21	year	UNITSONT	UO:0000036	female	PATO	PATO:0000383		Between Sessions, Single Retest
MRN_Mayer, Calhoun	Homo sapiens	NCBITAXON	NCBITaxon:9606	brain	UBERON	UBERON:0000955	Participants	MRN_1	27418	24	year	UNITSONT	UO:0000036	male	PATO	PATO:0000384		Between Sessions, Single Retest
MRN_Mayer, Calhoun	Homo sapiens	NCBITAXON	NCBITaxon:9606	brain	UBERON	UBERON:0000955	Participants	MRN_1	27419	26	year	UNITSONT	UO:0000036	female	PATO	PATO:0000383		Between Sessions, Single Retest
NKI_Milham	Homo sapiens	NCBITAXON	NCBITaxon:9606	brain	UBERON	UBERON:0000955	Participants	NKI_1	2475376	21	year	UNITSONT	UO:0000036	female	PATO	PATO:0000383	Left	Between Sessions, Single Retest
NKI_Milham	Homo sapiens	NCBITAXON	NCBITaxon:9606	brain	UBERON	UBERON:0000955	Participants	NKI_1	3893245	38	year	UNITSONT	UO:0000036	female	PATO	PATO:0000383	Right	Between Sessions, Single Retest
NKI_Milham	Homo sapiens	NCBITAXON	NCBITaxon:9606	brain	UBERON	UBERON:0000955	Participants	NKI_1	3313349	22	year	UNITSONT	UO:0000036	female	PATO	PATO:0000383	Right	Between Sessions, Single Retest
NKI_Milham	Homo sapiens	NCBITAXON	NCBITaxon:9606	brain	UBERON	UBERON:0000955	Participants	NKI_1	9630905	36	year	UNITSONT	UO:0000036	female	PATO	PATO:0000383	Right	Between Sessions, Single Retest
NKI_Milham	Homo sapiens	NCBITAXON	NCBITaxon:9606	brain	UBERON	UBERON:0000955	Participants	NKI_1	2842950	27	year	UNITSONT	UO:0000036	female	PATO	PATO:0000383	Ambidextrous	Between Sessions, Single Retest
NKI_Milham	Homo sapiens	NCBITAXON	NCBITaxon:9606	brain	UBERON	UBERON:0000955	Participants	NKI_1	2799329	30	year	UNITSONT	UO:0000036	female	PATO	PATO:0000383	Right	Between Sessions, Single Retest
NKI_Milham	Homo sapiens	NCBITAXON	NCBITaxon:9606	brain	UBERON	UBERON:0000955	Participants	NKI_1	8735778	31	year	UNITSONT	UO:0000036	female	PATO	PATO:0000383	Left	Between Sessions, Single Retest
NKI_Milham	Homo sapiens	NCBITAXON	NCBITaxon:9606	brain	UBERON	UBERON:0000955	Participants	NKI_1	3808535	25	year	UNITSONT	UO:0000036	female	PATO	PATO:0000383	Right	Between Sessions, Single Retest
NKI_Milham	Homo sapiens	NCBITAXON	NCBITaxon:9606	brain	UBERON	UBERON:0000955	Participants	NKI_1	7055197	22	year	UNITSONT	UO:0000036	female	PATO	PATO:0000383	Right	Between Sessions, Single Retest
NKI_Milham	Homo sapiens	NCBITAXON	NCBITaxon:9606	brain	UBERON	UBERON:0000955	Participants	NKI_1	1427581	27	year	UNITSONT	UO:0000036	female	PATO	PATO:0000383	Right	Between Sessions, Single Retest
NKI_Milham	Homo sapiens	NCBITAXON	NCBITaxon:9606	brain	UBERON	UBERON:0000955	Participants	NKI_1	3201815	48	year	UNITSONT	UO:0000036	female	PATO	PATO:0000383	Ambidextrous	Between Sessions, Single Retest
NKI_Milham	Homo sapiens	NCBITAXON	NCBITaxon:9606	brain	UBERON	UBERON:0000955	Participants	NKI_1	1961098	21	year	UNITSONT	UO:0000036	female	PATO	PATO:0000383	Right	Between Sessions, Single Retest
NKI_Milham	Homo sapiens	NCBITAXON	NCBITaxon:9606	brain	UBERON	UBERON:0000955	Participants	NKI_1	21006	32	year	UNITSONT	UO:0000036	female	PATO	PATO:0000383	Right	Between Sessions, Single Retest
NKI_Milham	Homo sapiens	NCBITAXON	NCBITaxon:9606	brain	UBERON	UBERON:0000955	Participants	NKI_1	8574662	42	year	UNITSONT	UO:0000036	female	PATO	PATO:0000383	Right	Between Sessions, Single Retest
NKI_Milham	Homo sapiens	NCBITAXON	NCBITaxon:9606	brain	UBERON	UBERON:0000955	Participants	NKI_1	21024	22	year	UNITSONT	UO:0000036	female	PATO	PATO:0000383	Right	Between Sessions, Single Retest
NKI_Milham	Homo sapiens	NCBITAXON	NCBITaxon:9606	brain	UBERON	UBERON:0000955	Participants	NKI_1	21001	57	year	UNITSONT	UO:0000036	female	PATO	PATO:0000383	Right	Between Sessions, Single Retest
NKI_Milham	Homo sapiens	NCBITAXON	NCBITaxon:9606	brain	UBERON	UBERON:0000955	Participants	NKI_1	21018	36	year	UNITSONT	UO:0000036	female	PATO	PATO:0000383	Right	Between Sessions, Single Retest
NKI_Milham	Homo sapiens	NCBITAXON	NCBITaxon:9606	brain	UBERON	UBERON:0000955	Participants	NKI_1	3795193	57	year	UNITSONT	UO:0000036	female	PATO	PATO:0000383	Right	Between Sessions, Single Retest
NKI_Milham	Homo sapiens	NCBITAXON	NCBITaxon:9606	brain	UBERON	UBERON:0000955	Participants	NKI_1	1793622	60	year	UNITSONT	UO:0000036	female	PATO	PATO:0000383	Right	Between Sessions, Single Retest
NKI_Milham	Homo sapiens	NCBITAXON	NCBITaxon:9606	brain	UBERON	UBERON:0000955	Participants	NKI_1	4288245	22	year	UNITSONT	UO:0000036	female	PATO	PATO:0000383	Right	Between Sessions, Single Retest
NKI_Milham	Homo sapiens	NCBITAXON	NCBITaxon:9606	brain	UBERON	UBERON:0000955	Participants	NKI_1	4176156	46	year	UNITSONT	UO:0000036	female	PATO	PATO:0000383	Right	Between Sessions, Single Retest
NKI_Milham	Homo sapiens	NCBITAXON	NCBITaxon:9606	brain	UBERON	UBERON:0000955	Participants	NKI_1	3315657	19	year	UNITSONT	UO:0000036	female	PATO	PATO:0000383	Right	Between Sessions, Single Retest
NKI_Milham	Homo sapiens	NCBITAXON	NCBITaxon:9606	brain	UBERON	UBERON:0000955	Participants	NKI_1	6471972	32	year	UNITSONT	UO:0000036	female	PATO	PATO:0000383	Left	Between Sessions, Single Retest
NKI_Milham	Homo sapiens	NCBITAXON	NCBITaxon:9606	brain	UBERON	UBERON:0000955	Participants	NKI_1	21002	52	year	UNITSONT	UO:0000036	female	PATO	PATO:0000383	Right	Between Sessions, Single Retest
NYU_Castellanos	Homo sapiens	NCBITAXON	NCBITaxon:9606	brain	UBERON	UBERON:0000955	Participants	NYU_1	27103	27	year	UNITSONT	UO:0000036	female	PATO	PATO:0000383	Right	Within Session, Single Retest
NYU_Castellanos	Homo sapiens	NCBITAXON	NCBITaxon:9606	brain	UBERON	UBERON:0000955	Participants	NYU_1	27104	21	year	UNITSONT	UO:0000036	female	PATO	PATO:0000383	Right	Within Session, Single Retest
NYU_Castellanos	Homo sapiens	NCBITAXON	NCBITaxon:9606	brain	UBERON	UBERON:0000955	Participants	NYU_1	27105	26	year	UNITSONT	UO:0000036	female	PATO	PATO:0000383	Right	Within Session, Single Retest
NYU_Castellanos	Homo sapiens	NCBITAXON	NCBITaxon:9606	brain	UBERON	UBERON:0000955	Participants	NYU_1	27106	23	year	UNITSONT	UO:0000036	female	PATO	PATO:0000383	Right	Within Session, Single Retest
NYU_Castellanos	Homo sapiens	NCBITAXON	NCBITaxon:9606	brain	UBERON	UBERON:0000955	Participants	NYU_1	27107	22	year	UNITSONT	UO:0000036	female	PATO	PATO:0000383	Right	Within Session, Single Retest
NYU_Castellanos	Homo sapiens	NCBITAXON	NCBITaxon:9606	brain	UBERON	UBERON:0000955	Participants	NYU_1	27108	28	year	UNITSONT	UO:0000036	female	PATO	PATO:0000383	Right	Within Session, Single Retest
NYU_Castellanos	Homo sapiens	NCBITAXON	NCBITaxon:9606	brain	UBERON	UBERON:0000955	Participants	NYU_1	27109	49	year	UNITSONT	UO:0000036	male	PATO	PATO:0000384	Right	Within Session, Single Retest
NYU_Castellanos	Homo sapiens	NCBITAXON	NCBITaxon:9606	brain	UBERON	UBERON:0000955	Participants	NYU_1	27110	23	year	UNITSONT	UO:0000036	female	PATO	PATO:0000383	Right	Within Session, Single Retest
NYU_Castellanos	Homo sapiens	NCBITAXON	NCBITaxon:9606	brain	UBERON	UBERON:0000955	Participants	NYU_1	27111	31	year	UNITSONT	UO:0000036	male	PATO	PATO:0000384	Right	Within Session, Single Retest
NYU_Castellanos	Homo sapiens	NCBITAXON	NCBITaxon:9606	brain	UBERON	UBERON:0000955	Participants	NYU_1	27112	25	year	UNITSONT	UO:0000036	male	PATO	PATO:0000384	Right	Within Session, Single Retest
NYU_Castellanos	Homo sapiens	NCBITAXON	NCBITaxon:9606	brain	UBERON	UBERON:0000955	Participants	NYU_1	27113	27	year	UNITSONT	UO:0000036	female	PATO	PATO:0000383	Right	Within Session, Single Retest
NYU_Castellanos	Homo sapiens	NCBITAXON	NCBITaxon:9606	brain	UBERON	UBERON:0000955	Participants	NYU_1	27114	35	year	UNITSONT	UO:0000036	female	PATO	PATO:0000383	Right	Within Session, Single Retest
NYU_Castellanos	Homo sapiens	NCBITAXON	NCBITaxon:9606	brain	UBERON	UBERON:0000955	Participants	NYU_1	27115	22	year	UNITSONT	UO:0000036	male	PATO	PATO:0000384	Right	Within Session, Single Retest
NYU_Castellanos	Homo sapiens	NCBITAXON	NCBITaxon:9606	brain	UBERON	UBERON:0000955	Participants	NYU_1	27116	49	year	UNITSONT	UO:0000036	female	PATO	PATO:0000383	Right	Within Session, Single Retest
NYU_Castellanos	Homo sapiens	NCBITAXON	NCBITaxon:9606	brain	UBERON	UBERON:0000955	Participants	NYU_1	27117	24	year	UNITSONT	UO:0000036	female	PATO	PATO:0000383	Right	Within Session, Single Retest
NYU_Castellanos	Homo sapiens	NCBITAXON	NCBITaxon:9606	brain	UBERON	UBERON:0000955	Participants	NYU_1	27118	27	year	UNITSONT	UO:0000036	female	PATO	PATO:0000383	Right	Within Session, Single Retest
NYU_Castellanos	Homo sapiens	NCBITAXON	NCBITaxon:9606	brain	UBERON	UBERON:0000955	Participants	NYU_1	27119	27	year	UNITSONT	UO:0000036	male	PATO	PATO:0000384	Right	Within Session, Single Retest
NYU_Castellanos	Homo sapiens	NCBITAXON	NCBITaxon:9606	brain	UBERON	UBERON:0000955	Participants	NYU_1	27120	22	year	UNITSONT	UO:0000036	female	PATO	PATO:0000383	Right	Within Session, Single Retest
NYU_Castellanos	Homo sapiens	NCBITAXON	NCBITaxon:9606	brain	UBERON	UBERON:0000955	Participants	NYU_1	27121	23	year	UNITSONT	UO:0000036	male	PATO	PATO:0000384	Right	Within Session, Single Retest
NYU_Castellanos	Homo sapiens	NCBITAXON	NCBITaxon:9606	brain	UBERON	UBERON:0000955	Participants	NYU_1	27122	49	year	UNITSONT	UO:0000036	male	PATO	PATO:0000384	Right	Within Session, Single Retest
NYU_Castellanos	Homo sapiens	NCBITAXON	NCBITaxon:9606	brain	UBERON	UBERON:0000955	Participants	NYU_1	27123	32	year	UNITSONT	UO:0000036	male	PATO	PATO:0000384	Right	Within Session, Single Retest
NYU_Castellanos	Homo sapiens	NCBITAXON	NCBITaxon:9606	brain	UBERON	UBERON:0000955	Participants	NYU_1	27124	41	year	UNITSONT	UO:0000036	male	PATO	PATO:0000384	Right	Within Session, Single Retest
NYU_Castellanos	Homo sapiens	NCBITAXON	NCBITaxon:9606	brain	UBERON	UBERON:0000955	Participants	NYU_1	27125	30	year	UNITSONT	UO:0000036	female	PATO	PATO:0000383	Right	Within Session, Single Retest
NYU_Castellanos	Homo sapiens	NCBITAXON	NCBITaxon:9606	brain	UBERON	UBERON:0000955	Participants	NYU_1	27126	25	year	UNITSONT	UO:0000036	male	PATO	PATO:0000384	Right	Within Session, Single Retest
NYU_Castellanos	Homo sapiens	NCBITAXON	NCBITaxon:9606	brain	UBERON	UBERON:0000955	Participants	NYU_1	27127	28	year	UNITSONT	UO:0000036	female	PATO	PATO:0000383	Right	Within Session, Single Retest
NYU_Di Martino	Homo sapiens	NCBITAXON	NCBITaxon:9606	brain	UBERON	UBERON:0000955	Participants	NYU_2	25000	13.25	year	UNITSONT	UO:0000036	female	PATO	PATO:0000383		Within and Between Sessions
NYU_Di Martino	Homo sapiens	NCBITAXON	NCBITaxon:9606	brain	UBERON	UBERON:0000955	Participants	NYU_2	25001	10.76	year	UNITSONT	UO:0000036	male	PATO	PATO:0000384		Within and Between Sessions
NYU_Di Martino	Homo sapiens	NCBITAXON	NCBITaxon:9606	brain	UBERON	UBERON:0000955	Participants	NYU_2	25002	8.91	year	UNITSONT	UO:0000036	female	PATO	PATO:0000383		Within and Between Sessions
NYU_Di Martino	Homo sapiens	NCBITAXON	NCBITaxon:9606	brain	UBERON	UBERON:0000955	Participants	NYU_2	25003	11.38	year	UNITSONT	UO:0000036	female	PATO	PATO:0000383		Within and Between Sessions
NYU_Di Martino	Homo sapiens	NCBITAXON	NCBITaxon:9606	brain	UBERON	UBERON:0000955	Participants	NYU_2	25004	12.44	year	UNITSONT	UO:0000036	female	PATO	PATO:0000383		Within and Between Sessions
NYU_Di Martino	Homo sapiens	NCBITAXON	NCBITaxon:9606	brain	UBERON	UBERON:0000955	Participants	NYU_2	25005	11.31	year	UNITSONT	UO:0000036	female	PATO	PATO:0000383		Within and Between Sessions
NYU_Di Martino	Homo sapiens	NCBITAXON	NCBITaxon:9606	brain	UBERON	UBERON:0000955	Participants	NYU_2	25006	8.91	year	UNITSONT	UO:0000036	male	PATO	PATO:0000384		Within and Between Sessions
NYU_Di Martino	Homo sapiens	NCBITAXON	NCBITaxon:9606	brain	UBERON	UBERON:0000955	Participants	NYU_2	25007	12.59	year	UNITSONT	UO:0000036	male	PATO	PATO:0000384		Within and Between Sessions
NYU_Di Martino	Homo sapiens	NCBITAXON	NCBITaxon:9606	brain	UBERON	UBERON:0000955	Participants	NYU_2	25008	8.04	year	UNITSONT	UO:0000036	female	PATO	PATO:0000383		Within and Between Sessions
NYU_Di Martino	Homo sapiens	NCBITAXON	NCBITaxon:9606	brain	UBERON	UBERON:0000955	Participants	NYU_2	25009	11.92	year	UNITSONT	UO:0000036	male	PATO	PATO:0000384		Within and Between Sessions
NYU_Di Martino	Homo sapiens	NCBITAXON	NCBITaxon:9606	brain	UBERON	UBERON:0000955	Participants	NYU_2	25010	7.55	year	UNITSONT	UO:0000036	female	PATO	PATO:0000383		Within and Between Sessions
NYU_Di Martino	Homo sapiens	NCBITAXON	NCBITaxon:9606	brain	UBERON	UBERON:0000955	Participants	NYU_2	25011	10.21	year	UNITSONT	UO:0000036	female	PATO	PATO:0000383		Within and Between Sessions
NYU_Di Martino	Homo sapiens	NCBITAXON	NCBITaxon:9606	brain	UBERON	UBERON:0000955	Participants	NYU_2	25012	8.01	year	UNITSONT	UO:0000036	male	PATO	PATO:0000384		Within and Between Sessions
NYU_Di Martino	Homo sapiens	NCBITAXON	NCBITaxon:9606	brain	UBERON	UBERON:0000955	Participants	NYU_2	25013	8.15	year	UNITSONT	UO:0000036	male	PATO	PATO:0000384		Within and Between Sessions
NYU_Di Martino	Homo sapiens	NCBITAXON	NCBITaxon:9606	brain	UBERON	UBERON:0000955	Participants	NYU_2	25014	8.59	year	UNITSONT	UO:0000036	male	PATO	PATO:0000384		Within and Between Sessions
NYU_Di Martino	Homo sapiens	NCBITAXON	NCBITaxon:9606	brain	UBERON	UBERON:0000955	Participants	NYU_2	25015	11.69	year	UNITSONT	UO:0000036	male	PATO	PATO:0000384		Within and Between Sessions
NYU_Di Martino	Homo sapiens	NCBITAXON	NCBITaxon:9606	brain	UBERON	UBERON:0000955	Participants	NYU_2	25016	10.82	year	UNITSONT	UO:0000036	female	PATO	PATO:0000383		Within and Between Sessions
NYU_Di Martino	Homo sapiens	NCBITAXON	NCBITaxon:9606	brain	UBERON	UBERON:0000955	Participants	NYU_2	25017	7.63	year	UNITSONT	UO:0000036	female	PATO	PATO:0000383		Within and Between Sessions
NYU_Di Martino	Homo sapiens	NCBITAXON	NCBITaxon:9606	brain	UBERON	UBERON:0000955	Participants	NYU_2	25018	13.28	year	UNITSONT	UO:0000036	male	PATO	PATO:0000384		Within and Between Sessions
NYU_Di Martino	Homo sapiens	NCBITAXON	NCBITaxon:9606	brain	UBERON	UBERON:0000955	Participants	NYU_2	25019	8.56	year	UNITSONT	UO:0000036	female	PATO	PATO:0000383		Within and Between Sessions
NYU_Di Martino	Homo sapiens	NCBITAXON	NCBITaxon:9606	brain	UBERON	UBERON:0000955	Participants	NYU_2	25020	10.46	year	UNITSONT	UO:0000036	male	PATO	PATO:0000384		Within and Between Sessions
NYU_Di Martino	Homo sapiens	NCBITAXON	NCBITaxon:9606	brain	UBERON	UBERON:0000955	Participants	NYU_2	25021	7.91	year	UNITSONT	UO:0000036	female	PATO	PATO:0000383		Within and Between Sessions
NYU_Di Martino	Homo sapiens	NCBITAXON	NCBITaxon:9606	brain	UBERON	UBERON:0000955	Participants	NYU_2	25022	12.49	year	UNITSONT	UO:0000036	male	PATO	PATO:0000384		Within and Between Sessions
NYU_Di Martino	Homo sapiens	NCBITAXON	NCBITaxon:9606	brain	UBERON	UBERON:0000955	Participants	NYU_2	25023	12.25	year	UNITSONT	UO:0000036	male	PATO	PATO:0000384		Within and Between Sessions
NYU_Di Martino	Homo sapiens	NCBITAXON	NCBITaxon:9606	brain	UBERON	UBERON:0000955	Participants	NYU_2	25024	9.75	year	UNITSONT	UO:0000036	male	PATO	PATO:0000384		Within and Between Sessions
NYU_Di Martino	Homo sapiens	NCBITAXON	NCBITaxon:9606	brain	UBERON	UBERON:0000955	Participants	NYU_2	25025	12.45	year	UNITSONT	UO:0000036	female	PATO	PATO:0000383		Within and Between Sessions
NYU_Di Martino	Homo sapiens	NCBITAXON	NCBITaxon:9606	brain	UBERON	UBERON:0000955	Participants	NYU_2	25026	9.54	year	UNITSONT	UO:0000036	female	PATO	PATO:0000383		Within and Between Sessions
NYU_Di Martino	Homo sapiens	NCBITAXON	NCBITaxon:9606	brain	UBERON	UBERON:0000955	Participants	NYU_2	25027	39.95	year	UNITSONT	UO:0000036	male	PATO	PATO:0000384		Within and Between Sessions
NYU_Di Martino	Homo sapiens	NCBITAXON	NCBITaxon:9606	brain	UBERON	UBERON:0000955	Participants	NYU_2	25028	42.94	year	UNITSONT	UO:0000036	male	PATO	PATO:0000384		Within and Between Sessions
NYU_Di Martino	Homo sapiens	NCBITAXON	NCBITaxon:9606	brain	UBERON	UBERON:0000955	Participants	NYU_2	25029	20.02	year	UNITSONT	UO:0000036	male	PATO	PATO:0000384		Within and Between Sessions
NYU_Di Martino	Homo sapiens	NCBITAXON	NCBITaxon:9606	brain	UBERON	UBERON:0000955	Participants	NYU_2	25030	26.91	year	UNITSONT	UO:0000036	female	PATO	PATO:0000383		Within and Between Sessions
NYU_Di Martino	Homo sapiens	NCBITAXON	NCBITaxon:9606	brain	UBERON	UBERON:0000955	Participants	NYU_2	25031	33.52	year	UNITSONT	UO:0000036	female	PATO	PATO:0000383		Within and Between Sessions
NYU_Di Martino	Homo sapiens	NCBITAXON	NCBITaxon:9606	brain	UBERON	UBERON:0000955	Participants	NYU_2	25032	33.45	year	UNITSONT	UO:0000036	male	PATO	PATO:0000384		Within and Between Sessions
NYU_Di Martino	Homo sapiens	NCBITAXON	NCBITaxon:9606	brain	UBERON	UBERON:0000955	Participants	NYU_2	25033	30.78	year	UNITSONT	UO:0000036	male	PATO	PATO:0000384		Within and Between Sessions
NYU_Di Martino	Homo sapiens	NCBITAXON	NCBITaxon:9606	brain	UBERON	UBERON:0000955	Participants	NYU_2	25034	26.17	year	UNITSONT	UO:0000036	male	PATO	PATO:0000384		Within and Between Sessions
NYU_Di Martino	Homo sapiens	NCBITAXON	NCBITaxon:9606	brain	UBERON	UBERON:0000955	Participants	NYU_2	25035	26.62	year	UNITSONT	UO:0000036	male	PATO	PATO:0000384		Within and Between Sessions
NYU_Di Martino	Homo sapiens	NCBITAXON	NCBITaxon:9606	brain	UBERON	UBERON:0000955	Participants	NYU_2	25036	27.03	year	UNITSONT	UO:0000036	female	PATO	PATO:0000383		Within and Between Sessions
NYU_Di Martino	Homo sapiens	NCBITAXON	NCBITaxon:9606	brain	UBERON	UBERON:0000955	Participants	NYU_2	25037	18.77	year	UNITSONT	UO:0000036	male	PATO	PATO:0000384		Within and Between Sessions
NYU_Di Martino	Homo sapiens	NCBITAXON	NCBITaxon:9606	brain	UBERON	UBERON:0000955	Participants	NYU_2	25038	22.39	year	UNITSONT	UO:0000036	female	PATO	PATO:0000383		Within and Between Sessions
NYU_Di Martino	Homo sapiens	NCBITAXON	NCBITaxon:9606	brain	UBERON	UBERON:0000955	Participants	NYU_2	25039	19.78	year	UNITSONT	UO:0000036	female	PATO	PATO:0000383		Within and Between Sessions
NYU_Di Martino	Homo sapiens	NCBITAXON	NCBITaxon:9606	brain	UBERON	UBERON:0000955	Participants	NYU_2	25040	43.45	year	UNITSONT	UO:0000036	female	PATO	PATO:0000383		Within and Between Sessions
NYU_Di Martino	Homo sapiens	NCBITAXON	NCBITaxon:9606	brain	UBERON	UBERON:0000955	Participants	NYU_2	25041	24.71	year	UNITSONT	UO:0000036	female	PATO	PATO:0000383		Within and Between Sessions
NYU_Di Martino	Homo sapiens	NCBITAXON	NCBITaxon:9606	brain	UBERON	UBERON:0000955	Participants	NYU_2	25042	22.76	year	UNITSONT	UO:0000036	female	PATO	PATO:0000383		Within and Between Sessions
NYU_Di Martino	Homo sapiens	NCBITAXON	NCBITaxon:9606	brain	UBERON	UBERON:0000955	Participants	NYU_2	25043	26.19	year	UNITSONT	UO:0000036	female	PATO	PATO:0000383		Within and Between Sessions
NYU_Di Martino	Homo sapiens	NCBITAXON	NCBITaxon:9606	brain	UBERON	UBERON:0000955	Participants	NYU_2	25044	35.73	year	UNITSONT	UO:0000036	male	PATO	PATO:0000384		Within and Between Sessions
NYU_Di Martino	Homo sapiens	NCBITAXON	NCBITaxon:9606	brain	UBERON	UBERON:0000955	Participants	NYU_2	25045	21.26	year	UNITSONT	UO:0000036	female	PATO	PATO:0000383		Within and Between Sessions
NYU_Di Martino	Homo sapiens	NCBITAXON	NCBITaxon:9606	brain	UBERON	UBERON:0000955	Participants	NYU_2	25046	23.22	year	UNITSONT	UO:0000036	female	PATO	PATO:0000383		Within and Between Sessions
NYU_Di Martino	Homo sapiens	NCBITAXON	NCBITaxon:9606	brain	UBERON	UBERON:0000955	Participants	NYU_2	25047	40.09	year	UNITSONT	UO:0000036	male	PATO	PATO:0000384		Within and Between Sessions
NYU_Di Martino	Homo sapiens	NCBITAXON	NCBITaxon:9606	brain	UBERON	UBERON:0000955	Participants	NYU_2	25048	22.95	year	UNITSONT	UO:0000036	female	PATO	PATO:0000383		Within and Between Sessions
NYU_Di Martino	Homo sapiens	NCBITAXON	NCBITaxon:9606	brain	UBERON	UBERON:0000955	Participants	NYU_2	25049	30.08	year	UNITSONT	UO:0000036	male	PATO	PATO:0000384		Within and Between Sessions
NYU_Di Martino	Homo sapiens	NCBITAXON	NCBITaxon:9606	brain	UBERON	UBERON:0000955	Participants	NYU_2	25050	32.57	year	UNITSONT	UO:0000036	male	PATO	PATO:0000384		Within and Between Sessions
NYU_Di Martino	Homo sapiens	NCBITAXON	NCBITaxon:9606	brain	UBERON	UBERON:0000955	Participants	NYU_2	25051	33.22	year	UNITSONT	UO:0000036	female	PATO	PATO:0000383		Within and Between Sessions
NYU_Di Martino	Homo sapiens	NCBITAXON	NCBITaxon:9606	brain	UBERON	UBERON:0000955	Participants	NYU_2	25052	40.05	year	UNITSONT	UO:0000036	male	PATO	PATO:0000384		Within and Between Sessions
NYU_Di Martino	Homo sapiens	NCBITAXON	NCBITaxon:9606	brain	UBERON	UBERON:0000955	Participants	NYU_2	25053	34.9	year	UNITSONT	UO:0000036	male	PATO	PATO:0000384		Within and Between Sessions
NYU_Di Martino	Homo sapiens	NCBITAXON	NCBITaxon:9606	brain	UBERON	UBERON:0000955	Participants	NYU_2	25054	45.49	year	UNITSONT	UO:0000036	male	PATO	PATO:0000384		Within and Between Sessions
NYU_Di Martino	Homo sapiens	NCBITAXON	NCBITaxon:9606	brain	UBERON	UBERON:0000955	Participants	NYU_2	25055	20.16	year	UNITSONT	UO:0000036	male	PATO	PATO:0000384		Within and Between Sessions
NYU_Di Martino	Homo sapiens	NCBITAXON	NCBITaxon:9606	brain	UBERON	UBERON:0000955	Participants	NYU_2	25056	21.48	year	UNITSONT	UO:0000036	female	PATO	PATO:0000383		Within and Between Sessions
NYU_Di Martino	Homo sapiens	NCBITAXON	NCBITaxon:9606	brain	UBERON	UBERON:0000955	Participants	NYU_2	25057	27.27	year	UNITSONT	UO:0000036	female	PATO	PATO:0000383		Within and Between Sessions
NYU_Di Martino	Homo sapiens	NCBITAXON	NCBITaxon:9606	brain	UBERON	UBERON:0000955	Participants	NYU_2	25058	11.24	year	UNITSONT	UO:0000036	male	PATO	PATO:0000384		Within and Between Sessions
NYU_Di Martino	Homo sapiens	NCBITAXON	NCBITaxon:9606	brain	UBERON	UBERON:0000955	Participants	NYU_2	25059	7.26	year	UNITSONT	UO:0000036	male	PATO	PATO:0000384		Within and Between Sessions
NYU_Di Martino	Homo sapiens	NCBITAXON	NCBITaxon:9606	brain	UBERON	UBERON:0000955	Participants	NYU_2	25060	11.03	year	UNITSONT	UO:0000036	male	PATO	PATO:0000384		Within and Between Sessions
NYU_Di Martino	Homo sapiens	NCBITAXON	NCBITaxon:9606	brain	UBERON	UBERON:0000955	Participants	NYU_2	25061	22.33	year	UNITSONT	UO:0000036	male	PATO	PATO:0000384		Within and Between Sessions
NYU_Di Martino	Homo sapiens	NCBITAXON	NCBITaxon:9606	brain	UBERON	UBERON:0000955	Participants	NYU_2	25062	13.22	year	UNITSONT	UO:0000036	female	PATO	PATO:0000383		Within and Between Sessions
NYU_Di Martino	Homo sapiens	NCBITAXON	NCBITaxon:9606	brain	UBERON	UBERON:0000955	Participants	NYU_2	25063	12.24	year	UNITSONT	UO:0000036	female	PATO	PATO:0000383		Within and Between Sessions
NYU_Di Martino	Homo sapiens	NCBITAXON	NCBITaxon:9606	brain	UBERON	UBERON:0000955	Participants	NYU_2	25064	12.1	year	UNITSONT	UO:0000036	male	PATO	PATO:0000384		Within and Between Sessions
NYU_Di Martino	Homo sapiens	NCBITAXON	NCBITaxon:9606	brain	UBERON	UBERON:0000955	Participants	NYU_2	25065	11.32	year	UNITSONT	UO:0000036	male	PATO	PATO:0000384		Within and Between Sessions
NYU_Di Martino	Homo sapiens	NCBITAXON	NCBITaxon:9606	brain	UBERON	UBERON:0000955	Participants	NYU_2	25066	9.23	year	UNITSONT	UO:0000036	male	PATO	PATO:0000384		Within and Between Sessions
NYU_Di Martino	Homo sapiens	NCBITAXON	NCBITaxon:9606	brain	UBERON	UBERON:0000955	Participants	NYU_2	25067	8.26	year	UNITSONT	UO:0000036	female	PATO	PATO:0000383		Within and Between Sessions
NYU_Di Martino	Homo sapiens	NCBITAXON	NCBITaxon:9606	brain	UBERON	UBERON:0000955	Participants	NYU_2	25068	9.81	year	UNITSONT	UO:0000036	male	PATO	PATO:0000384		Within and Between Sessions
NYU_Di Martino	Homo sapiens	NCBITAXON	NCBITaxon:9606	brain	UBERON	UBERON:0000955	Participants	NYU_2	25069	10.52	year	UNITSONT	UO:0000036	male	PATO	PATO:0000384		Within and Between Sessions
NYU_Di Martino	Homo sapiens	NCBITAXON	NCBITaxon:9606	brain	UBERON	UBERON:0000955	Participants	NYU_2	25070	13.58	year	UNITSONT	UO:0000036	male	PATO	PATO:0000384		Within and Between Sessions
NYU_Di Martino	Homo sapiens	NCBITAXON	NCBITaxon:9606	brain	UBERON	UBERON:0000955	Participants	NYU_2	25071	13.63	year	UNITSONT	UO:0000036	male	PATO	PATO:0000384		Within and Between Sessions
NYU_Di Martino	Homo sapiens	NCBITAXON	NCBITaxon:9606	brain	UBERON	UBERON:0000955	Participants	NYU_2	25072	14.65	year	UNITSONT	UO:0000036	male	PATO	PATO:0000384		Within and Between Sessions
NYU_Di Martino	Homo sapiens	NCBITAXON	NCBITaxon:9606	brain	UBERON	UBERON:0000955	Participants	NYU_2	25073	11.98	year	UNITSONT	UO:0000036	male	PATO	PATO:0000384		Within and Between Sessions
NYU_Di Martino	Homo sapiens	NCBITAXON	NCBITaxon:9606	brain	UBERON	UBERON:0000955	Participants	NYU_2	25074	8.49	year	UNITSONT	UO:0000036	female	PATO	PATO:0000383		Within and Between Sessions
NYU_Di Martino	Homo sapiens	NCBITAXON	NCBITaxon:9606	brain	UBERON	UBERON:0000955	Participants	NYU_2	25075	15.71	year	UNITSONT	UO:0000036	male	PATO	PATO:0000384		Within and Between Sessions
NYU_Di Martino	Homo sapiens	NCBITAXON	NCBITaxon:9606	brain	UBERON	UBERON:0000955	Participants	NYU_2	25076	15.28	year	UNITSONT	UO:0000036	male	PATO	PATO:0000384		Within and Between Sessions
NYU_Di Martino	Homo sapiens	NCBITAXON	NCBITaxon:9606	brain	UBERON	UBERON:0000955	Participants	NYU_2	25077	17.43	year	UNITSONT	UO:0000036	male	PATO	PATO:0000384		Within and Between Sessions
NYU_Di Martino	Homo sapiens	NCBITAXON	NCBITaxon:9606	brain	UBERON	UBERON:0000955	Participants	NYU_2	25078	15.4	year	UNITSONT	UO:0000036	male	PATO	PATO:0000384		Within and Between Sessions
NYU_Di Martino	Homo sapiens	NCBITAXON	NCBITaxon:9606	brain	UBERON	UBERON:0000955	Participants	NYU_2	25079	16.31	year	UNITSONT	UO:0000036	male	PATO	PATO:0000384		Within and Between Sessions
NYU_Di Martino	Homo sapiens	NCBITAXON	NCBITaxon:9606	brain	UBERON	UBERON:0000955	Participants	NYU_2	25080	15.28	year	UNITSONT	UO:0000036	female	PATO	PATO:0000383		Within and Between Sessions
NYU_Di Martino	Homo sapiens	NCBITAXON	NCBITaxon:9606	brain	UBERON	UBERON:0000955	Participants	NYU_2	25081	17.7	year	UNITSONT	UO:0000036	male	PATO	PATO:0000384		Within and Between Sessions
NYU_Di Martino	Homo sapiens	NCBITAXON	NCBITaxon:9606	brain	UBERON	UBERON:0000955	Participants	NYU_2	25082	17.31	year	UNITSONT	UO:0000036	female	PATO	PATO:0000383		Within and Between Sessions
NYU_Di Martino	Homo sapiens	NCBITAXON	NCBITaxon:9606	brain	UBERON	UBERON:0000955	Participants	NYU_2	25083	17.83	year	UNITSONT	UO:0000036	male	PATO	PATO:0000384		Within and Between Sessions
NYU_Di Martino	Homo sapiens	NCBITAXON	NCBITaxon:9606	brain	UBERON	UBERON:0000955	Participants	NYU_2	25084	10.86	year	UNITSONT	UO:0000036	male	PATO	PATO:0000384		Within and Between Sessions
NYU_Di Martino	Homo sapiens	NCBITAXON	NCBITaxon:9606	brain	UBERON	UBERON:0000955	Participants	NYU_2	25085	14.19	year	UNITSONT	UO:0000036	female	PATO	PATO:0000383		Within and Between Sessions
NYU_Di Martino	Homo sapiens	NCBITAXON	NCBITaxon:9606	brain	UBERON	UBERON:0000955	Participants	NYU_2	25086	13.9	year	UNITSONT	UO:0000036	female	PATO	PATO:0000383		Within and Between Sessions
NYU_Di Martino	Homo sapiens	NCBITAXON	NCBITaxon:9606	brain	UBERON	UBERON:0000955	Participants	NYU_2	25087	16.93	year	UNITSONT	UO:0000036	male	PATO	PATO:0000384		Within and Between Sessions
NYU_Di Martino	Homo sapiens	NCBITAXON	NCBITaxon:9606	brain	UBERON	UBERON:0000955	Participants	NYU_2	25088	8.45	year	UNITSONT	UO:0000036	female	PATO	PATO:0000383		Within and Between Sessions
NYU_Di Martino	Homo sapiens	NCBITAXON	NCBITaxon:9606	brain	UBERON	UBERON:0000955	Participants	NYU_2	25089	32.26	year	UNITSONT	UO:0000036	male	PATO	PATO:0000384		Within and Between Sessions
NYU_Di Martino	Homo sapiens	NCBITAXON	NCBITaxon:9606	brain	UBERON	UBERON:0000955	Participants	NYU_2	25090	38.84	year	UNITSONT	UO:0000036	female	PATO	PATO:0000383		Within and Between Sessions
NYU_Di Martino	Homo sapiens	NCBITAXON	NCBITaxon:9606	brain	UBERON	UBERON:0000955	Participants	NYU_2	25091	16.08	year	UNITSONT	UO:0000036	female	PATO	PATO:0000383		Within and Between Sessions
NYU_Di Martino	Homo sapiens	NCBITAXON	NCBITaxon:9606	brain	UBERON	UBERON:0000955	Participants	NYU_2	25092	11.91	year	UNITSONT	UO:0000036	male	PATO	PATO:0000384		Within and Between Sessions
NYU_Di Martino	Homo sapiens	NCBITAXON	NCBITaxon:9606	brain	UBERON	UBERON:0000955	Participants	NYU_2	25093	14.79	year	UNITSONT	UO:0000036	male	PATO	PATO:0000384		Within and Between Sessions
NYU_Di Martino	Homo sapiens	NCBITAXON	NCBITaxon:9606	brain	UBERON	UBERON:0000955	Participants	NYU_2	25094	46.25	year	UNITSONT	UO:0000036	female	PATO	PATO:0000383		Within and Between Sessions
NYU_Di Martino	Homo sapiens	NCBITAXON	NCBITaxon:9606	brain	UBERON	UBERON:0000955	Participants	NYU_2	25095	20.92	year	UNITSONT	UO:0000036	male	PATO	PATO:0000384		Within and Between Sessions
NYU_Di Martino	Homo sapiens	NCBITAXON	NCBITaxon:9606	brain	UBERON	UBERON:0000955	Participants	NYU_2	25096	8.03	year	UNITSONT	UO:0000036	female	PATO	PATO:0000383		Within and Between Sessions
NYU_Di Martino	Homo sapiens	NCBITAXON	NCBITaxon:9606	brain	UBERON	UBERON:0000955	Participants	NYU_2	25097	7.29	year	UNITSONT	UO:0000036	male	PATO	PATO:0000384		Within and Between Sessions
NYU_Di Martino	Homo sapiens	NCBITAXON	NCBITaxon:9606	brain	UBERON	UBERON:0000955	Participants	NYU_2	25098	7.68	year	UNITSONT	UO:0000036	female	PATO	PATO:0000383		Within and Between Sessions
NYU_Di Martino	Homo sapiens	NCBITAXON	NCBITaxon:9606	brain	UBERON	UBERON:0000955	Participants	NYU_2	25099	17.86	year	UNITSONT	UO:0000036	female	PATO	PATO:0000383		Within and Between Sessions
NYU_Di Martino	Homo sapiens	NCBITAXON	NCBITaxon:9606	brain	UBERON	UBERON:0000955	Participants	NYU_2	25100	14.48	year	UNITSONT	UO:0000036	female	PATO	PATO:0000383		Within and Between Sessions
NYU_Di Martino	Homo sapiens	NCBITAXON	NCBITaxon:9606	brain	UBERON	UBERON:0000955	Participants	NYU_2	25101	45.83	year	UNITSONT	UO:0000036	male	PATO	PATO:0000384		Within and Between Sessions
NYU_Di Martino	Homo sapiens	NCBITAXON	NCBITaxon:9606	brain	UBERON	UBERON:0000955	Participants	NYU_2	25102	14.87	year	UNITSONT	UO:0000036	female	PATO	PATO:0000383		Within and Between Sessions
NYU_Di Martino	Homo sapiens	NCBITAXON	NCBITaxon:9606	brain	UBERON	UBERON:0000955	Participants	NYU_2	25103	17.3	year	UNITSONT	UO:0000036	male	PATO	PATO:0000384		Within and Between Sessions
NYU_Di Martino	Homo sapiens	NCBITAXON	NCBITaxon:9606	brain	UBERON	UBERON:0000955	Participants	NYU_2	25104	15.21	year	UNITSONT	UO:0000036	female	PATO	PATO:0000383		Within and Between Sessions
NYU_Di Martino	Homo sapiens	NCBITAXON	NCBITaxon:9606	brain	UBERON	UBERON:0000955	Participants	NYU_2	25105	7.67	year	UNITSONT	UO:0000036	female	PATO	PATO:0000383		Within and Between Sessions
NYU_Di Martino	Homo sapiens	NCBITAXON	NCBITaxon:9606	brain	UBERON	UBERON:0000955	Participants	NYU_2	25106	10.74	year	UNITSONT	UO:0000036	male	PATO	PATO:0000384		Within and Between Sessions
NYU_Di Martino	Homo sapiens	NCBITAXON	NCBITaxon:9606	brain	UBERON	UBERON:0000955	Participants	NYU_2	25107	14.38	year	UNITSONT	UO:0000036	female	PATO	PATO:0000383		Within and Between Sessions
NYU_Di Martino	Homo sapiens	NCBITAXON	NCBITaxon:9606	brain	UBERON	UBERON:0000955	Participants	NYU_2	25108	9.96	year	UNITSONT	UO:0000036	female	PATO	PATO:0000383		Within and Between Sessions
NYU_Di Martino	Homo sapiens	NCBITAXON	NCBITaxon:9606	brain	UBERON	UBERON:0000955	Participants	NYU_2	25109	16.88	year	UNITSONT	UO:0000036	male	PATO	PATO:0000384		Within and Between Sessions
NYU_Di Martino	Homo sapiens	NCBITAXON	NCBITaxon:9606	brain	UBERON	UBERON:0000955	Participants	NYU_2	25110	16.55	year	UNITSONT	UO:0000036	male	PATO	PATO:0000384		Within and Between Sessions
NYU_Di Martino	Homo sapiens	NCBITAXON	NCBITaxon:9606	brain	UBERON	UBERON:0000955	Participants	NYU_2	25111	47.61	year	UNITSONT	UO:0000036	female	PATO	PATO:0000383		Within and Between Sessions
NYU_Di Martino	Homo sapiens	NCBITAXON	NCBITaxon:9606	brain	UBERON	UBERON:0000955	Participants	NYU_2	25112	14.91	year	UNITSONT	UO:0000036	female	PATO	PATO:0000383		Within and Between Sessions
NYU_Di Martino	Homo sapiens	NCBITAXON	NCBITaxon:9606	brain	UBERON	UBERON:0000955	Participants	NYU_2	25113	16.73	year	UNITSONT	UO:0000036	male	PATO	PATO:0000384		Within and Between Sessions
NYU_Di Martino	Homo sapiens	NCBITAXON	NCBITaxon:9606	brain	UBERON	UBERON:0000955	Participants	NYU_2	25114	48	year	UNITSONT	UO:0000036	male	PATO	PATO:0000384		Within and Between Sessions
NYU_Di Martino	Homo sapiens	NCBITAXON	NCBITaxon:9606	brain	UBERON	UBERON:0000955	Participants	NYU_2	25115	11.56	year	UNITSONT	UO:0000036	female	PATO	PATO:0000383		Within and Between Sessions
NYU_Di Martino	Homo sapiens	NCBITAXON	NCBITaxon:9606	brain	UBERON	UBERON:0000955	Participants	NYU_2	25116	12.99	year	UNITSONT	UO:0000036	female	PATO	PATO:0000383		Within and Between Sessions
NYU_Di Martino	Homo sapiens	NCBITAXON	NCBITaxon:9606	brain	UBERON	UBERON:0000955	Participants	NYU_2	25117	9.35	year	UNITSONT	UO:0000036	male	PATO	PATO:0000384		Within and Between Sessions
NYU_Di Martino	Homo sapiens	NCBITAXON	NCBITaxon:9606	brain	UBERON	UBERON:0000955	Participants	NYU_2	25118	46.84	year	UNITSONT	UO:0000036	male	PATO	PATO:0000384		Within and Between Sessions
NYU_Di Martino	Homo sapiens	NCBITAXON	NCBITaxon:9606	brain	UBERON	UBERON:0000955	Participants	NYU_2	25119	14.18	year	UNITSONT	UO:0000036	female	PATO	PATO:0000383		Within and Between Sessions
NYU_Di Martino	Homo sapiens	NCBITAXON	NCBITaxon:9606	brain	UBERON	UBERON:0000955	Participants	NYU_2	25120	16.28	year	UNITSONT	UO:0000036	male	PATO	PATO:0000384		Within and Between Sessions
NYU_Di Martino	Homo sapiens	NCBITAXON	NCBITaxon:9606	brain	UBERON	UBERON:0000955	Participants	NYU_2	25121	16.13	year	UNITSONT	UO:0000036	male	PATO	PATO:0000384		Within and Between Sessions
NYU_Di Martino	Homo sapiens	NCBITAXON	NCBITaxon:9606	brain	UBERON	UBERON:0000955	Participants	NYU_2	25122	11.4	year	UNITSONT	UO:0000036	male	PATO	PATO:0000384		Within and Between Sessions
NYU_Di Martino	Homo sapiens	NCBITAXON	NCBITaxon:9606	brain	UBERON	UBERON:0000955	Participants	NYU_2	25123	15.95	year	UNITSONT	UO:0000036	female	PATO	PATO:0000383		Within and Between Sessions
NYU_Di Martino	Homo sapiens	NCBITAXON	NCBITaxon:9606	brain	UBERON	UBERON:0000955	Participants	NYU_2	25124	22.1	year	UNITSONT	UO:0000036	female	PATO	PATO:0000383		Within and Between Sessions
NYU_Di Martino	Homo sapiens	NCBITAXON	NCBITaxon:9606	brain	UBERON	UBERON:0000955	Participants	NYU_2	25125	47.18	year	UNITSONT	UO:0000036	female	PATO	PATO:0000383		Within and Between Sessions
NYU_Di Martino	Homo sapiens	NCBITAXON	NCBITaxon:9606	brain	UBERON	UBERON:0000955	Participants	NYU_2	25126	14.42	year	UNITSONT	UO:0000036	female	PATO	PATO:0000383		Within and Between Sessions
NYU_Di Martino	Homo sapiens	NCBITAXON	NCBITaxon:9606	brain	UBERON	UBERON:0000955	Participants	NYU_2	25127	17.96	year	UNITSONT	UO:0000036	female	PATO	PATO:0000383		Within and Between Sessions
NYU_Di Martino	Homo sapiens	NCBITAXON	NCBITaxon:9606	brain	UBERON	UBERON:0000955	Participants	NYU_2	25128	22.76	year	UNITSONT	UO:0000036	male	PATO	PATO:0000384		Within and Between Sessions
NYU_Di Martino	Homo sapiens	NCBITAXON	NCBITaxon:9606	brain	UBERON	UBERON:0000955	Participants	NYU_2	25129	16.55	year	UNITSONT	UO:0000036	male	PATO	PATO:0000384		Within and Between Sessions
NYU_Di Martino	Homo sapiens	NCBITAXON	NCBITaxon:9606	brain	UBERON	UBERON:0000955	Participants	NYU_2	25130	10.52	year	UNITSONT	UO:0000036	male	PATO	PATO:0000384		Within and Between Sessions
NYU_Di Martino	Homo sapiens	NCBITAXON	NCBITaxon:9606	brain	UBERON	UBERON:0000955	Participants	NYU_2	25131	14.66	year	UNITSONT	UO:0000036	male	PATO	PATO:0000384		Within and Between Sessions
NYU_Di Martino	Homo sapiens	NCBITAXON	NCBITaxon:9606	brain	UBERON	UBERON:0000955	Participants	NYU_2	25132	14.06	year	UNITSONT	UO:0000036	female	PATO	PATO:0000383		Within and Between Sessions
NYU_Di Martino	Homo sapiens	NCBITAXON	NCBITaxon:9606	brain	UBERON	UBERON:0000955	Participants	NYU_2	25133	38.56	year	UNITSONT	UO:0000036	female	PATO	PATO:0000383		Within and Between Sessions
NYU_Di Martino	Homo sapiens	NCBITAXON	NCBITaxon:9606	brain	UBERON	UBERON:0000955	Participants	NYU_2	25134	53.96	year	UNITSONT	UO:0000036	male	PATO	PATO:0000384		Within and Between Sessions
NYU_Di Martino	Homo sapiens	NCBITAXON	NCBITaxon:9606	brain	UBERON	UBERON:0000955	Participants	NYU_2	25135	55.03	year	UNITSONT	UO:0000036	male	PATO	PATO:0000384		Within and Between Sessions
NYU_Di Martino	Homo sapiens	NCBITAXON	NCBITaxon:9606	brain	UBERON	UBERON:0000955	Participants	NYU_2	25136	52.63	year	UNITSONT	UO:0000036	male	PATO	PATO:0000384		Within and Between Sessions
NYU_Di Martino	Homo sapiens	NCBITAXON	NCBITaxon:9606	brain	UBERON	UBERON:0000955	Participants	NYU_2	25137	33.75	year	UNITSONT	UO:0000036	male	PATO	PATO:0000384		Within and Between Sessions
NYU_Di Martino	Homo sapiens	NCBITAXON	NCBITaxon:9606	brain	UBERON	UBERON:0000955	Participants	NYU_2	25138	31.51	year	UNITSONT	UO:0000036	male	PATO	PATO:0000384		Within and Between Sessions
NYU_Di Martino	Homo sapiens	NCBITAXON	NCBITaxon:9606	brain	UBERON	UBERON:0000955	Participants	NYU_2	25139	25.34	year	UNITSONT	UO:0000036	male	PATO	PATO:0000384		Within and Between Sessions
NYU_Di Martino	Homo sapiens	NCBITAXON	NCBITaxon:9606	brain	UBERON	UBERON:0000955	Participants	NYU_2	25140	22.48	year	UNITSONT	UO:0000036	male	PATO	PATO:0000384		Within and Between Sessions
NYU_Di Martino	Homo sapiens	NCBITAXON	NCBITaxon:9606	brain	UBERON	UBERON:0000955	Participants	NYU_2	25141	31.78	year	UNITSONT	UO:0000036	male	PATO	PATO:0000384		Within and Between Sessions
NYU_Di Martino	Homo sapiens	NCBITAXON	NCBITaxon:9606	brain	UBERON	UBERON:0000955	Participants	NYU_2	25142	6.47	year	UNITSONT	UO:0000036	male	PATO	PATO:0000384		Within and Between Sessions
NYU_Di Martino	Homo sapiens	NCBITAXON	NCBITaxon:9606	brain	UBERON	UBERON:0000955	Participants	NYU_2	25143	40.69	year	UNITSONT	UO:0000036	male	PATO	PATO:0000384		Within and Between Sessions
NYU_Di Martino	Homo sapiens	NCBITAXON	NCBITaxon:9606	brain	UBERON	UBERON:0000955	Participants	NYU_2	25144	23.65	year	UNITSONT	UO:0000036	male	PATO	PATO:0000384		Within and Between Sessions
NYU_Di Martino	Homo sapiens	NCBITAXON	NCBITaxon:9606	brain	UBERON	UBERON:0000955	Participants	NYU_2	25145	28.2	year	UNITSONT	UO:0000036	male	PATO	PATO:0000384		Within and Between Sessions
NYU_Di Martino	Homo sapiens	NCBITAXON	NCBITaxon:9606	brain	UBERON	UBERON:0000955	Participants	NYU_2	25146	14.43	year	UNITSONT	UO:0000036	male	PATO	PATO:0000384		Within and Between Sessions
NYU_Di Martino	Homo sapiens	NCBITAXON	NCBITaxon:9606	brain	UBERON	UBERON:0000955	Participants	NYU_2	25147	31.8	year	UNITSONT	UO:0000036	male	PATO	PATO:0000384		Within and Between Sessions
NYU_Di Martino	Homo sapiens	NCBITAXON	NCBITaxon:9606	brain	UBERON	UBERON:0000955	Participants	NYU_2	25148	19.23	year	UNITSONT	UO:0000036	male	PATO	PATO:0000384		Within and Between Sessions
NYU_Di Martino	Homo sapiens	NCBITAXON	NCBITaxon:9606	brain	UBERON	UBERON:0000955	Participants	NYU_2	25149	45.74	year	UNITSONT	UO:0000036	male	PATO	PATO:0000384		Within and Between Sessions
NYU_Di Martino	Homo sapiens	NCBITAXON	NCBITaxon:9606	brain	UBERON	UBERON:0000955	Participants	NYU_2	25150	32.17	year	UNITSONT	UO:0000036	male	PATO	PATO:0000384		Within and Between Sessions
NYU_Di Martino	Homo sapiens	NCBITAXON	NCBITaxon:9606	brain	UBERON	UBERON:0000955	Participants	NYU_2	25151	14.36	year	UNITSONT	UO:0000036	male	PATO	PATO:0000384		Within and Between Sessions
NYU_Di Martino	Homo sapiens	NCBITAXON	NCBITaxon:9606	brain	UBERON	UBERON:0000955	Participants	NYU_2	25152	9	year	UNITSONT	UO:0000036	male	PATO	PATO:0000384		Within and Between Sessions
NYU_Di Martino	Homo sapiens	NCBITAXON	NCBITaxon:9606	brain	UBERON	UBERON:0000955	Participants	NYU_2	25153	11.34	year	UNITSONT	UO:0000036	male	PATO	PATO:0000384		Within and Between Sessions
NYU_Di Martino	Homo sapiens	NCBITAXON	NCBITaxon:9606	brain	UBERON	UBERON:0000955	Participants	NYU_2	25154	23.81	year	UNITSONT	UO:0000036	female	PATO	PATO:0000383		Within and Between Sessions
NYU_Di Martino	Homo sapiens	NCBITAXON	NCBITaxon:9606	brain	UBERON	UBERON:0000955	Participants	NYU_2	25155	30.72	year	UNITSONT	UO:0000036	male	PATO	PATO:0000384		Within and Between Sessions
NYU_Di Martino	Homo sapiens	NCBITAXON	NCBITaxon:9606	brain	UBERON	UBERON:0000955	Participants	NYU_2	25156	27.03	year	UNITSONT	UO:0000036	male	PATO	PATO:0000384		Within and Between Sessions
NYU_Di Martino	Homo sapiens	NCBITAXON	NCBITaxon:9606	brain	UBERON	UBERON:0000955	Participants	NYU_2	25157	33	year	UNITSONT	UO:0000036	male	PATO	PATO:0000384		Within and Between Sessions
NYU_Di Martino	Homo sapiens	NCBITAXON	NCBITaxon:9606	brain	UBERON	UBERON:0000955	Participants	NYU_2	25158	22.11	year	UNITSONT	UO:0000036	female	PATO	PATO:0000383		Within and Between Sessions
NYU_Di Martino	Homo sapiens	NCBITAXON	NCBITaxon:9606	brain	UBERON	UBERON:0000955	Participants	NYU_2	25159	21.58	year	UNITSONT	UO:0000036	female	PATO	PATO:0000383		Within and Between Sessions
NYU_Di Martino	Homo sapiens	NCBITAXON	NCBITaxon:9606	brain	UBERON	UBERON:0000955	Participants	NYU_2	25160	21.59	year	UNITSONT	UO:0000036	female	PATO	PATO:0000383		Within and Between Sessions
NYU_Di Martino	Homo sapiens	NCBITAXON	NCBITaxon:9606	brain	UBERON	UBERON:0000955	Participants	NYU_2	25161	26.66	year	UNITSONT	UO:0000036	female	PATO	PATO:0000383		Within and Between Sessions
NYU_Di Martino	Homo sapiens	NCBITAXON	NCBITaxon:9606	brain	UBERON	UBERON:0000955	Participants	NYU_2	25162	27.89	year	UNITSONT	UO:0000036	female	PATO	PATO:0000383		Within and Between Sessions
NYU_Di Martino	Homo sapiens	NCBITAXON	NCBITaxon:9606	brain	UBERON	UBERON:0000955	Participants	NYU_2	25163	21.15	year	UNITSONT	UO:0000036	male	PATO	PATO:0000384		Within and Between Sessions
NYU_Di Martino	Homo sapiens	NCBITAXON	NCBITaxon:9606	brain	UBERON	UBERON:0000955	Participants	NYU_2	25164	20.56	year	UNITSONT	UO:0000036	male	PATO	PATO:0000384		Within and Between Sessions
NYU_Di Martino	Homo sapiens	NCBITAXON	NCBITaxon:9606	brain	UBERON	UBERON:0000955	Participants	NYU_2	25165	40.91	year	UNITSONT	UO:0000036	male	PATO	PATO:0000384		Within and Between Sessions
NYU_Di Martino	Homo sapiens	NCBITAXON	NCBITaxon:9606	brain	UBERON	UBERON:0000955	Participants	NYU_2	25166	20.3	year	UNITSONT	UO:0000036	male	PATO	PATO:0000384		Within and Between Sessions
NYU_Di Martino	Homo sapiens	NCBITAXON	NCBITaxon:9606	brain	UBERON	UBERON:0000955	Participants	NYU_2	25167	23.08	year	UNITSONT	UO:0000036	male	PATO	PATO:0000384		Within and Between Sessions
NYU_Di Martino	Homo sapiens	NCBITAXON	NCBITaxon:9606	brain	UBERON	UBERON:0000955	Participants	NYU_2	25168	23.35	year	UNITSONT	UO:0000036	male	PATO	PATO:0000384		Within and Between Sessions
NYU_Di Martino	Homo sapiens	NCBITAXON	NCBITaxon:9606	brain	UBERON	UBERON:0000955	Participants	NYU_2	25169	32.82	year	UNITSONT	UO:0000036	male	PATO	PATO:0000384		Within and Between Sessions
NYU_Di Martino	Homo sapiens	NCBITAXON	NCBITaxon:9606	brain	UBERON	UBERON:0000955	Participants	NYU_2	25170	41.21	year	UNITSONT	UO:0000036	male	PATO	PATO:0000384		Within and Between Sessions
NYU_Di Martino	Homo sapiens	NCBITAXON	NCBITaxon:9606	brain	UBERON	UBERON:0000955	Participants	NYU_2	25171	31.69	year	UNITSONT	UO:0000036	male	PATO	PATO:0000384		Within and Between Sessions
NYU_Di Martino	Homo sapiens	NCBITAXON	NCBITaxon:9606	brain	UBERON	UBERON:0000955	Participants	NYU_2	25172	22.77	year	UNITSONT	UO:0000036	male	PATO	PATO:0000384		Within and Between Sessions
NYU_Di Martino	Homo sapiens	NCBITAXON	NCBITaxon:9606	brain	UBERON	UBERON:0000955	Participants	NYU_2	25173	19.73	year	UNITSONT	UO:0000036	male	PATO	PATO:0000384		Within and Between Sessions
NYU_Di Martino	Homo sapiens	NCBITAXON	NCBITaxon:9606	brain	UBERON	UBERON:0000955	Participants	NYU_2	25174	20.04	year	UNITSONT	UO:0000036	male	PATO	PATO:0000384		Within and Between Sessions
NYU_Di Martino	Homo sapiens	NCBITAXON	NCBITaxon:9606	brain	UBERON	UBERON:0000955	Participants	NYU_2	25175	8.16	year	UNITSONT	UO:0000036	female	PATO	PATO:0000383		Within and Between Sessions
NYU_Di Martino	Homo sapiens	NCBITAXON	NCBITaxon:9606	brain	UBERON	UBERON:0000955	Participants	NYU_2	25176	8.52	year	UNITSONT	UO:0000036	female	PATO	PATO:0000383		Within and Between Sessions
NYU_Di Martino	Homo sapiens	NCBITAXON	NCBITaxon:9606	brain	UBERON	UBERON:0000955	Participants	NYU_2	25177	10.73	year	UNITSONT	UO:0000036	male	PATO	PATO:0000384		Within and Between Sessions
NYU_Di Martino	Homo sapiens	NCBITAXON	NCBITaxon:9606	brain	UBERON	UBERON:0000955	Participants	NYU_2	25178	12.1	year	UNITSONT	UO:0000036	female	PATO	PATO:0000383		Within and Between Sessions
NYU_Di Martino	Homo sapiens	NCBITAXON	NCBITaxon:9606	brain	UBERON	UBERON:0000955	Participants	NYU_2	25179	8.91	year	UNITSONT	UO:0000036	male	PATO	PATO:0000384		Within and Between Sessions
NYU_Di Martino	Homo sapiens	NCBITAXON	NCBITaxon:9606	brain	UBERON	UBERON:0000955	Participants	NYU_2	25180	9	year	UNITSONT	UO:0000036	male	PATO	PATO:0000384		Within and Between Sessions
NYU_Di Martino	Homo sapiens	NCBITAXON	NCBITaxon:9606	brain	UBERON	UBERON:0000955	Participants	NYU_2	25181	12.9	year	UNITSONT	UO:0000036	male	PATO	PATO:0000384		Within and Between Sessions
NYU_Di Martino	Homo sapiens	NCBITAXON	NCBITaxon:9606	brain	UBERON	UBERON:0000955	Participants	NYU_2	25182	9.54	year	UNITSONT	UO:0000036	male	PATO	PATO:0000384		Within and Between Sessions
NYU_Di Martino	Homo sapiens	NCBITAXON	NCBITaxon:9606	brain	UBERON	UBERON:0000955	Participants	NYU_2	25183	11.2	year	UNITSONT	UO:0000036	male	PATO	PATO:0000384		Within and Between Sessions
NYU_Di Martino	Homo sapiens	NCBITAXON	NCBITaxon:9606	brain	UBERON	UBERON:0000955	Participants	NYU_2	25184	9.48	year	UNITSONT	UO:0000036	male	PATO	PATO:0000384		Within and Between Sessions
NYU_Di Martino	Homo sapiens	NCBITAXON	NCBITaxon:9606	brain	UBERON	UBERON:0000955	Participants	NYU_2	25185	9.19	year	UNITSONT	UO:0000036	male	PATO	PATO:0000384		Within and Between Sessions
NYU_Di Martino	Homo sapiens	NCBITAXON	NCBITaxon:9606	brain	UBERON	UBERON:0000955	Participants	NYU_2	25186	11.09	year	UNITSONT	UO:0000036	male	PATO	PATO:0000384		Within and Between Sessions
Southwest_Chen - Attentional Blink	Homo sapiens	NCBITAXON	NCBITaxon:9606	brain	UBERON	UBERON:0000955	Participants	SWU_1	27206	22	year	UNITSONT	UO:0000036	female	PATO	PATO:0000383		Within and Between Sessions
Southwest_Chen - Attentional Blink	Homo sapiens	NCBITAXON	NCBITaxon:9606	brain	UBERON	UBERON:0000955	Participants	SWU_1	27207	22	year	UNITSONT	UO:0000036	female	PATO	PATO:0000383		Within and Between Sessions
Southwest_Chen - Attentional Blink	Homo sapiens	NCBITAXON	NCBITaxon:9606	brain	UBERON	UBERON:0000955	Participants	SWU_1	27208	21	year	UNITSONT	UO:0000036	female	PATO	PATO:0000383		Within and Between Sessions
Southwest_Chen - Attentional Blink	Homo sapiens	NCBITAXON	NCBITaxon:9606	brain	UBERON	UBERON:0000955	Participants	SWU_1	27209	23	year	UNITSONT	UO:0000036	female	PATO	PATO:0000383		Within and Between Sessions
Southwest_Chen - Attentional Blink	Homo sapiens	NCBITAXON	NCBITaxon:9606	brain	UBERON	UBERON:0000955	Participants	SWU_1	27210	23	year	UNITSONT	UO:0000036	female	PATO	PATO:0000383		Within and Between Sessions
Southwest_Chen - Attentional Blink	Homo sapiens	NCBITAXON	NCBITaxon:9606	brain	UBERON	UBERON:0000955	Participants	SWU_1	27211	19	year	UNITSONT	UO:0000036	female	PATO	PATO:0000383		Within and Between Sessions
Southwest_Chen - Attentional Blink	Homo sapiens	NCBITAXON	NCBITaxon:9606	brain	UBERON	UBERON:0000955	Participants	SWU_1	27212	20	year	UNITSONT	UO:0000036	female	PATO	PATO:0000383		Within and Between Sessions
Southwest_Chen - Attentional Blink	Homo sapiens	NCBITAXON	NCBITaxon:9606	brain	UBERON	UBERON:0000955	Participants	SWU_1	27203	20	year	UNITSONT	UO:0000036	female	PATO	PATO:0000383		Within and Between Sessions
Southwest_Chen - Attentional Blink	Homo sapiens	NCBITAXON	NCBITaxon:9606	brain	UBERON	UBERON:0000955	Participants	SWU_1	27204	20	year	UNITSONT	UO:0000036	female	PATO	PATO:0000383		Within and Between Sessions
Southwest_Chen - Attentional Blink	Homo sapiens	NCBITAXON	NCBITaxon:9606	brain	UBERON	UBERON:0000955	Participants	SWU_1	27205	19	year	UNITSONT	UO:0000036	female	PATO	PATO:0000383		Within and Between Sessions
Southwest_Chen - Attentional Blink	Homo sapiens	NCBITAXON	NCBITaxon:9606	brain	UBERON	UBERON:0000955	Participants	SWU_1	27213	23	year	UNITSONT	UO:0000036	female	PATO	PATO:0000383		Within and Between Sessions
Southwest_Chen - Attentional Blink	Homo sapiens	NCBITAXON	NCBITaxon:9606	brain	UBERON	UBERON:0000955	Participants	SWU_1	27214	23	year	UNITSONT	UO:0000036	female	PATO	PATO:0000383		Within and Between Sessions
Southwest_Chen - Attentional Blink	Homo sapiens	NCBITAXON	NCBITaxon:9606	brain	UBERON	UBERON:0000955	Participants	SWU_1	27215	22	year	UNITSONT	UO:0000036	female	PATO	PATO:0000383		Within and Between Sessions
Southwest_Chen - Attentional Blink	Homo sapiens	NCBITAXON	NCBITaxon:9606	brain	UBERON	UBERON:0000955	Participants	SWU_1	27216	24	year	UNITSONT	UO:0000036	male	PATO	PATO:0000384		Within and Between Sessions
Southwest_Chen - Attentional Blink	Homo sapiens	NCBITAXON	NCBITaxon:9606	brain	UBERON	UBERON:0000955	Participants	SWU_1	27217	19	year	UNITSONT	UO:0000036	male	PATO	PATO:0000384		Within and Between Sessions
Southwest_Chen - Attentional Blink	Homo sapiens	NCBITAXON	NCBITaxon:9606	brain	UBERON	UBERON:0000955	Participants	SWU_1	27218	19	year	UNITSONT	UO:0000036	male	PATO	PATO:0000384		Within and Between Sessions
Southwest_Chen - Attentional Blink	Homo sapiens	NCBITAXON	NCBITaxon:9606	brain	UBERON	UBERON:0000955	Participants	SWU_1	27219	23	year	UNITSONT	UO:0000036	male	PATO	PATO:0000384		Within and Between Sessions
Southwest_Chen - Attentional Blink	Homo sapiens	NCBITAXON	NCBITaxon:9606	brain	UBERON	UBERON:0000955	Participants	SWU_1	27220	23	year	UNITSONT	UO:0000036	female	PATO	PATO:0000383		Within and Between Sessions
Southwest_Chen - Attentional Blink	Homo sapiens	NCBITAXON	NCBITaxon:9606	brain	UBERON	UBERON:0000955	Participants	SWU_1	27221	24	year	UNITSONT	UO:0000036	male	PATO	PATO:0000384		Within and Between Sessions
Southwest_Chen - Attentional Blink	Homo sapiens	NCBITAXON	NCBITaxon:9606	brain	UBERON	UBERON:0000955	Participants	SWU_1	27222	22	year	UNITSONT	UO:0000036	male	PATO	PATO:0000384		Within and Between Sessions
Southwest_Chen - Emotion	Homo sapiens	NCBITAXON	NCBITaxon:9606	brain	UBERON	UBERON:0000955	Participants	SWU_2	27176	21	year	UNITSONT	UO:0000036	female	PATO	PATO:0000383		Within Session, Single Retest
Southwest_Chen - Emotion	Homo sapiens	NCBITAXON	NCBITaxon:9606	brain	UBERON	UBERON:0000955	Participants	SWU_2	27177	19	year	UNITSONT	UO:0000036	female	PATO	PATO:0000383		Within Session, Single Retest
Southwest_Chen - Emotion	Homo sapiens	NCBITAXON	NCBITaxon:9606	brain	UBERON	UBERON:0000955	Participants	SWU_2	27178	20	year	UNITSONT	UO:0000036	female	PATO	PATO:0000383		Within Session, Single Retest
Southwest_Chen - Emotion	Homo sapiens	NCBITAXON	NCBITaxon:9606	brain	UBERON	UBERON:0000955	Participants	SWU_2	27179	20	year	UNITSONT	UO:0000036	male	PATO	PATO:0000384		Within Session, Single Retest
Southwest_Chen - Emotion	Homo sapiens	NCBITAXON	NCBITaxon:9606	brain	UBERON	UBERON:0000955	Participants	SWU_2	27180	21	year	UNITSONT	UO:0000036	male	PATO	PATO:0000384		Within Session, Single Retest
Southwest_Chen - Emotion	Homo sapiens	NCBITAXON	NCBITaxon:9606	brain	UBERON	UBERON:0000955	Participants	SWU_2	27181	18	year	UNITSONT	UO:0000036	female	PATO	PATO:0000383		Within Session, Single Retest
Southwest_Chen - Emotion	Homo sapiens	NCBITAXON	NCBITaxon:9606	brain	UBERON	UBERON:0000955	Participants	SWU_2	27182	22	year	UNITSONT	UO:0000036	female	PATO	PATO:0000383		Within Session, Single Retest
Southwest_Chen - Emotion	Homo sapiens	NCBITAXON	NCBITaxon:9606	brain	UBERON	UBERON:0000955	Participants	SWU_2	27183	23	year	UNITSONT	UO:0000036	male	PATO	PATO:0000384		Within Session, Single Retest
Southwest_Chen - Emotion	Homo sapiens	NCBITAXON	NCBITaxon:9606	brain	UBERON	UBERON:0000955	Participants	SWU_2	27184	21	year	UNITSONT	UO:0000036	male	PATO	PATO:0000384		Within Session, Single Retest
Southwest_Chen - Emotion	Homo sapiens	NCBITAXON	NCBITaxon:9606	brain	UBERON	UBERON:0000955	Participants	SWU_2	27185	20	year	UNITSONT	UO:0000036	female	PATO	PATO:0000383		Within Session, Single Retest
Southwest_Chen - Emotion	Homo sapiens	NCBITAXON	NCBITaxon:9606	brain	UBERON	UBERON:0000955	Participants	SWU_2	27186	21	year	UNITSONT	UO:0000036	female	PATO	PATO:0000383		Within Session, Single Retest
Southwest_Chen - Emotion	Homo sapiens	NCBITAXON	NCBITaxon:9606	brain	UBERON	UBERON:0000955	Participants	SWU_2	27187	23	year	UNITSONT	UO:0000036	female	PATO	PATO:0000383		Within Session, Single Retest
Southwest_Chen - Emotion	Homo sapiens	NCBITAXON	NCBITaxon:9606	brain	UBERON	UBERON:0000955	Participants	SWU_2	27188	19	year	UNITSONT	UO:0000036	female	PATO	PATO:0000383		Within Session, Single Retest
Southwest_Chen - Emotion	Homo sapiens	NCBITAXON	NCBITaxon:9606	brain	UBERON	UBERON:0000955	Participants	SWU_2	27189	23	year	UNITSONT	UO:0000036	female	PATO	PATO:0000383		Within Session, Single Retest
Southwest_Chen - Emotion	Homo sapiens	NCBITAXON	NCBITaxon:9606	brain	UBERON	UBERON:0000955	Participants	SWU_2	27190	21	year	UNITSONT	UO:0000036	female	PATO	PATO:0000383		Within Session, Single Retest
Southwest_Chen - Emotion	Homo sapiens	NCBITAXON	NCBITaxon:9606	brain	UBERON	UBERON:0000955	Participants	SWU_2	27191	23	year	UNITSONT	UO:0000036	female	PATO	PATO:0000383		Within Session, Single Retest
Southwest_Chen - Emotion	Homo sapiens	NCBITAXON	NCBITaxon:9606	brain	UBERON	UBERON:0000955	Participants	SWU_2	27192	18	year	UNITSONT	UO:0000036	female	PATO	PATO:0000383		Within Session, Single Retest
Southwest_Chen - Emotion	Homo sapiens	NCBITAXON	NCBITaxon:9606	brain	UBERON	UBERON:0000955	Participants	SWU_2	27193	22	year	UNITSONT	UO:0000036	male	PATO	PATO:0000384		Within Session, Single Retest
Southwest_Chen - Emotion	Homo sapiens	NCBITAXON	NCBITaxon:9606	brain	UBERON	UBERON:0000955	Participants	SWU_2	27194	23	year	UNITSONT	UO:0000036	female	PATO	PATO:0000383		Within Session, Single Retest
Southwest_Chen - Emotion	Homo sapiens	NCBITAXON	NCBITaxon:9606	brain	UBERON	UBERON:0000955	Participants	SWU_2	27195	21	year	UNITSONT	UO:0000036	male	PATO	PATO:0000384		Within Session, Single Retest
Southwest_Chen - Emotion	Homo sapiens	NCBITAXON	NCBITaxon:9606	brain	UBERON	UBERON:0000955	Participants	SWU_2	27196	23	year	UNITSONT	UO:0000036	male	PATO	PATO:0000384		Within Session, Single Retest
Southwest_Chen - Emotion	Homo sapiens	NCBITAXON	NCBITaxon:9606	brain	UBERON	UBERON:0000955	Participants	SWU_2	27197	20	year	UNITSONT	UO:0000036	female	PATO	PATO:0000383		Within Session, Single Retest
Southwest_Chen - Emotion	Homo sapiens	NCBITAXON	NCBITaxon:9606	brain	UBERON	UBERON:0000955	Participants	SWU_2	27198	20	year	UNITSONT	UO:0000036	female	PATO	PATO:0000383		Within Session, Single Retest
Southwest_Chen - Emotion	Homo sapiens	NCBITAXON	NCBITaxon:9606	brain	UBERON	UBERON:0000955	Participants	SWU_2	27199	19	year	UNITSONT	UO:0000036	male	PATO	PATO:0000384		Within Session, Single Retest
Southwest_Chen - Emotion	Homo sapiens	NCBITAXON	NCBITaxon:9606	brain	UBERON	UBERON:0000955	Participants	SWU_2	27200	24	year	UNITSONT	UO:0000036	male	PATO	PATO:0000384		Within Session, Single Retest
Southwest_Chen - Emotion	Homo sapiens	NCBITAXON	NCBITaxon:9606	brain	UBERON	UBERON:0000955	Participants	SWU_2	27201	21	year	UNITSONT	UO:0000036	female	PATO	PATO:0000383		Within Session, Single Retest
Southwest_Chen - Emotion	Homo sapiens	NCBITAXON	NCBITaxon:9606	brain	UBERON	UBERON:0000955	Participants	SWU_2	27202	20	year	UNITSONT	UO:0000036	female	PATO	PATO:0000383		Within Session, Single Retest
Southwest_Chen - Stroop	Homo sapiens	NCBITAXON	NCBITaxon:9606	brain	UBERON	UBERON:0000955	Participants	SWU_3	27152	21	year	UNITSONT	UO:0000036	male	PATO	PATO:0000384		Within Session, Single Retest
Southwest_Chen - Stroop	Homo sapiens	NCBITAXON	NCBITaxon:9606	brain	UBERON	UBERON:0000955	Participants	SWU_3	27153	19	year	UNITSONT	UO:0000036	female	PATO	PATO:0000383		Within Session, Single Retest
Southwest_Chen - Stroop	Homo sapiens	NCBITAXON	NCBITaxon:9606	brain	UBERON	UBERON:0000955	Participants	SWU_3	27154	25	year	UNITSONT	UO:0000036	female	PATO	PATO:0000383		Within Session, Single Retest
Southwest_Chen - Stroop	Homo sapiens	NCBITAXON	NCBITaxon:9606	brain	UBERON	UBERON:0000955	Participants	SWU_3	27155	19	year	UNITSONT	UO:0000036	female	PATO	PATO:0000383		Within Session, Single Retest
Southwest_Chen - Stroop	Homo sapiens	NCBITAXON	NCBITaxon:9606	brain	UBERON	UBERON:0000955	Participants	SWU_3	27156	20	year	UNITSONT	UO:0000036	male	PATO	PATO:0000384		Within Session, Single Retest
Southwest_Chen - Stroop	Homo sapiens	NCBITAXON	NCBITaxon:9606	brain	UBERON	UBERON:0000955	Participants	SWU_3	27157	20	year	UNITSONT	UO:0000036	male	PATO	PATO:0000384		Within Session, Single Retest
Southwest_Chen - Stroop	Homo sapiens	NCBITAXON	NCBITaxon:9606	brain	UBERON	UBERON:0000955	Participants	SWU_3	27158	20	year	UNITSONT	UO:0000036	female	PATO	PATO:0000383		Within Session, Single Retest
Southwest_Chen - Stroop	Homo sapiens	NCBITAXON	NCBITaxon:9606	brain	UBERON	UBERON:0000955	Participants	SWU_3	27159	18	year	UNITSONT	UO:0000036	female	PATO	PATO:0000383		Within Session, Single Retest
Southwest_Chen - Stroop	Homo sapiens	NCBITAXON	NCBITaxon:9606	brain	UBERON	UBERON:0000955	Participants	SWU_3	27160	20	year	UNITSONT	UO:0000036	female	PATO	PATO:0000383		Within Session, Single Retest
Southwest_Chen - Stroop	Homo sapiens	NCBITAXON	NCBITaxon:9606	brain	UBERON	UBERON:0000955	Participants	SWU_3	27161	21	year	UNITSONT	UO:0000036	male	PATO	PATO:0000384		Within Session, Single Retest
Southwest_Chen - Stroop	Homo sapiens	NCBITAXON	NCBITaxon:9606	brain	UBERON	UBERON:0000955	Participants	SWU_3	27162	21	year	UNITSONT	UO:0000036	male	PATO	PATO:0000384		Within Session, Single Retest
Southwest_Chen - Stroop	Homo sapiens	NCBITAXON	NCBITaxon:9606	brain	UBERON	UBERON:0000955	Participants	SWU_3	27163	18	year	UNITSONT	UO:0000036	female	PATO	PATO:0000383		Within Session, Single Retest
Southwest_Chen - Stroop	Homo sapiens	NCBITAXON	NCBITaxon:9606	brain	UBERON	UBERON:0000955	Participants	SWU_3	27164	20	year	UNITSONT	UO:0000036	female	PATO	PATO:0000383		Within Session, Single Retest
Southwest_Chen - Stroop	Homo sapiens	NCBITAXON	NCBITaxon:9606	brain	UBERON	UBERON:0000955	Participants	SWU_3	27165	20	year	UNITSONT	UO:0000036	female	PATO	PATO:0000383		Within Session, Single Retest
Southwest_Chen - Stroop	Homo sapiens	NCBITAXON	NCBITaxon:9606	brain	UBERON	UBERON:0000955	Participants	SWU_3	27166	21	year	UNITSONT	UO:0000036	female	PATO	PATO:0000383		Within Session, Single Retest
Southwest_Chen - Stroop	Homo sapiens	NCBITAXON	NCBITaxon:9606	brain	UBERON	UBERON:0000955	Participants	SWU_3	27167	19	year	UNITSONT	UO:0000036	female	PATO	PATO:0000383		Within Session, Single Retest
Southwest_Chen - Stroop	Homo sapiens	NCBITAXON	NCBITaxon:9606	brain	UBERON	UBERON:0000955	Participants	SWU_3	27168	19	year	UNITSONT	UO:0000036	male	PATO	PATO:0000384		Within Session, Single Retest
Southwest_Chen - Stroop	Homo sapiens	NCBITAXON	NCBITaxon:9606	brain	UBERON	UBERON:0000955	Participants	SWU_3	27169	22	year	UNITSONT	UO:0000036	male	PATO	PATO:0000384		Within Session, Single Retest
Southwest_Chen - Stroop	Homo sapiens	NCBITAXON	NCBITaxon:9606	brain	UBERON	UBERON:0000955	Participants	SWU_3	27170	23	year	UNITSONT	UO:0000036	female	PATO	PATO:0000383		Within Session, Single Retest
Southwest_Chen - Stroop	Homo sapiens	NCBITAXON	NCBITaxon:9606	brain	UBERON	UBERON:0000955	Participants	SWU_3	27171	23	year	UNITSONT	UO:0000036	female	PATO	PATO:0000383		Within Session, Single Retest
Southwest_Chen - Stroop	Homo sapiens	NCBITAXON	NCBITaxon:9606	brain	UBERON	UBERON:0000955	Participants	SWU_3	27172	20	year	UNITSONT	UO:0000036	female	PATO	PATO:0000383		Within Session, Single Retest
Southwest_Chen - Stroop	Homo sapiens	NCBITAXON	NCBITaxon:9606	brain	UBERON	UBERON:0000955	Participants	SWU_3	27173	21	year	UNITSONT	UO:0000036	female	PATO	PATO:0000383		Within Session, Single Retest
Southwest_Chen - Stroop	Homo sapiens	NCBITAXON	NCBITaxon:9606	brain	UBERON	UBERON:0000955	Participants	SWU_3	27174	20	year	UNITSONT	UO:0000036	male	PATO	PATO:0000384		Within Session, Single Retest
Southwest_Qiu	Homo sapiens	NCBITAXON	NCBITaxon:9606	brain	UBERON	UBERON:0000955	Participants	SWU_4	25629	18	year	UNITSONT	UO:0000036	female	PATO	PATO:0000383		Between Sessions, Single Retest
Southwest_Qiu	Homo sapiens	NCBITAXON	NCBITaxon:9606	brain	UBERON	UBERON:0000955	Participants	SWU_4	25630	22	year	UNITSONT	UO:0000036	female	PATO	PATO:0000383		Between Sessions, Single Retest
Southwest_Qiu	Homo sapiens	NCBITAXON	NCBITaxon:9606	brain	UBERON	UBERON:0000955	Participants	SWU_4	25631	19	year	UNITSONT	UO:0000036	male	PATO	PATO:0000384		Between Sessions, Single Retest
Southwest_Qiu	Homo sapiens	NCBITAXON	NCBITaxon:9606	brain	UBERON	UBERON:0000955	Participants	SWU_4	25632	20	year	UNITSONT	UO:0000036	male	PATO	PATO:0000384		Between Sessions, Single Retest
Southwest_Qiu	Homo sapiens	NCBITAXON	NCBITaxon:9606	brain	UBERON	UBERON:0000955	Participants	SWU_4	25633	18	year	UNITSONT	UO:0000036	female	PATO	PATO:0000383		Between Sessions, Single Retest
Southwest_Qiu	Homo sapiens	NCBITAXON	NCBITaxon:9606	brain	UBERON	UBERON:0000955	Participants	SWU_4	25634	23	year	UNITSONT	UO:0000036	female	PATO	PATO:0000383		Between Sessions, Single Retest
Southwest_Qiu	Homo sapiens	NCBITAXON	NCBITaxon:9606	brain	UBERON	UBERON:0000955	Participants	SWU_4	25635	20	year	UNITSONT	UO:0000036	male	PATO	PATO:0000384		Between Sessions, Single Retest
Southwest_Qiu	Homo sapiens	NCBITAXON	NCBITaxon:9606	brain	UBERON	UBERON:0000955	Participants	SWU_4	25636	24	year	UNITSONT	UO:0000036	female	PATO	PATO:0000383		Between Sessions, Single Retest
Southwest_Qiu	Homo sapiens	NCBITAXON	NCBITaxon:9606	brain	UBERON	UBERON:0000955	Participants	SWU_4	25637	21	year	UNITSONT	UO:0000036	female	PATO	PATO:0000383		Between Sessions, Single Retest
Southwest_Qiu	Homo sapiens	NCBITAXON	NCBITaxon:9606	brain	UBERON	UBERON:0000955	Participants	SWU_4	25638	21	year	UNITSONT	UO:0000036	female	PATO	PATO:0000383		Between Sessions, Single Retest
Southwest_Qiu	Homo sapiens	NCBITAXON	NCBITaxon:9606	brain	UBERON	UBERON:0000955	Participants	SWU_4	25739	27	year	UNITSONT	UO:0000036	female	PATO	PATO:0000383		Between Sessions, Single Retest
Southwest_Qiu	Homo sapiens	NCBITAXON	NCBITaxon:9606	brain	UBERON	UBERON:0000955	Participants	SWU_4	25740	21	year	UNITSONT	UO:0000036	female	PATO	PATO:0000383		Between Sessions, Single Retest
Southwest_Qiu	Homo sapiens	NCBITAXON	NCBITaxon:9606	brain	UBERON	UBERON:0000955	Participants	SWU_4	25741	20	year	UNITSONT	UO:0000036	female	PATO	PATO:0000383		Between Sessions, Single Retest
Southwest_Qiu	Homo sapiens	NCBITAXON	NCBITaxon:9606	brain	UBERON	UBERON:0000955	Participants	SWU_4	25742	18	year	UNITSONT	UO:0000036	female	PATO	PATO:0000383		Between Sessions, Single Retest
Southwest_Qiu	Homo sapiens	NCBITAXON	NCBITaxon:9606	brain	UBERON	UBERON:0000955	Participants	SWU_4	25743	18	year	UNITSONT	UO:0000036	female	PATO	PATO:0000383		Between Sessions, Single Retest
Southwest_Qiu	Homo sapiens	NCBITAXON	NCBITaxon:9606	brain	UBERON	UBERON:0000955	Participants	SWU_4	25744	18	year	UNITSONT	UO:0000036	female	PATO	PATO:0000383		Between Sessions, Single Retest
Southwest_Qiu	Homo sapiens	NCBITAXON	NCBITaxon:9606	brain	UBERON	UBERON:0000955	Participants	SWU_4	25745	20	year	UNITSONT	UO:0000036	male	PATO	PATO:0000384		Between Sessions, Single Retest
Southwest_Qiu	Homo sapiens	NCBITAXON	NCBITaxon:9606	brain	UBERON	UBERON:0000955	Participants	SWU_4	25746	20	year	UNITSONT	UO:0000036	female	PATO	PATO:0000383		Between Sessions, Single Retest
Southwest_Qiu	Homo sapiens	NCBITAXON	NCBITaxon:9606	brain	UBERON	UBERON:0000955	Participants	SWU_4	25747	17	year	UNITSONT	UO:0000036	male	PATO	PATO:0000384		Between Sessions, Single Retest
Southwest_Qiu	Homo sapiens	NCBITAXON	NCBITaxon:9606	brain	UBERON	UBERON:0000955	Participants	SWU_4	25748	20	year	UNITSONT	UO:0000036	female	PATO	PATO:0000383		Between Sessions, Single Retest
Southwest_Qiu	Homo sapiens	NCBITAXON	NCBITaxon:9606	brain	UBERON	UBERON:0000955	Participants	SWU_4	25794	19	year	UNITSONT	UO:0000036	female	PATO	PATO:0000383		Between Sessions, Single Retest
Southwest_Qiu	Homo sapiens	NCBITAXON	NCBITaxon:9606	brain	UBERON	UBERON:0000955	Participants	SWU_4	25795	19	year	UNITSONT	UO:0000036	female	PATO	PATO:0000383		Between Sessions, Single Retest
Southwest_Qiu	Homo sapiens	NCBITAXON	NCBITaxon:9606	brain	UBERON	UBERON:0000955	Participants	SWU_4	25796	20	year	UNITSONT	UO:0000036	female	PATO	PATO:0000383		Between Sessions, Single Retest
Southwest_Qiu	Homo sapiens	NCBITAXON	NCBITaxon:9606	brain	UBERON	UBERON:0000955	Participants	SWU_4	25797	20	year	UNITSONT	UO:0000036	female	PATO	PATO:0000383		Between Sessions, Single Retest
Southwest_Qiu	Homo sapiens	NCBITAXON	NCBITaxon:9606	brain	UBERON	UBERON:0000955	Participants	SWU_4	25798	19	year	UNITSONT	UO:0000036	male	PATO	PATO:0000384		Between Sessions, Single Retest
Southwest_Qiu	Homo sapiens	NCBITAXON	NCBITaxon:9606	brain	UBERON	UBERON:0000955	Participants	SWU_4	25799	20	year	UNITSONT	UO:0000036	male	PATO	PATO:0000384		Between Sessions, Single Retest
Southwest_Qiu	Homo sapiens	NCBITAXON	NCBITaxon:9606	brain	UBERON	UBERON:0000955	Participants	SWU_4	25800	21	year	UNITSONT	UO:0000036	male	PATO	PATO:0000384		Between Sessions, Single Retest
Southwest_Qiu	Homo sapiens	NCBITAXON	NCBITaxon:9606	brain	UBERON	UBERON:0000955	Participants	SWU_4	25801	20	year	UNITSONT	UO:0000036	male	PATO	PATO:0000384		Between Sessions, Single Retest
Southwest_Qiu	Homo sapiens	NCBITAXON	NCBITaxon:9606	brain	UBERON	UBERON:0000955	Participants	SWU_4	25802	18	year	UNITSONT	UO:0000036	male	PATO	PATO:0000384		Between Sessions, Single Retest
Southwest_Qiu	Homo sapiens	NCBITAXON	NCBITaxon:9606	brain	UBERON	UBERON:0000955	Participants	SWU_4	25803	20	year	UNITSONT	UO:0000036	female	PATO	PATO:0000383		Between Sessions, Single Retest
Southwest_Qiu	Homo sapiens	NCBITAXON	NCBITaxon:9606	brain	UBERON	UBERON:0000955	Participants	SWU_4	25804	18	year	UNITSONT	UO:0000036	female	PATO	PATO:0000383		Between Sessions, Single Retest
Southwest_Qiu	Homo sapiens	NCBITAXON	NCBITaxon:9606	brain	UBERON	UBERON:0000955	Participants	SWU_4	25805	19	year	UNITSONT	UO:0000036	male	PATO	PATO:0000384		Between Sessions, Single Retest
Southwest_Qiu	Homo sapiens	NCBITAXON	NCBITaxon:9606	brain	UBERON	UBERON:0000955	Participants	SWU_4	25806	20	year	UNITSONT	UO:0000036	male	PATO	PATO:0000384		Between Sessions, Single Retest
Southwest_Qiu	Homo sapiens	NCBITAXON	NCBITaxon:9606	brain	UBERON	UBERON:0000955	Participants	SWU_4	25807	19	year	UNITSONT	UO:0000036	female	PATO	PATO:0000383		Between Sessions, Single Retest
Southwest_Qiu	Homo sapiens	NCBITAXON	NCBITaxon:9606	brain	UBERON	UBERON:0000955	Participants	SWU_4	25808	19	year	UNITSONT	UO:0000036	female	PATO	PATO:0000383		Between Sessions, Single Retest
Southwest_Qiu	Homo sapiens	NCBITAXON	NCBITaxon:9606	brain	UBERON	UBERON:0000955	Participants	SWU_4	25809	19	year	UNITSONT	UO:0000036	male	PATO	PATO:0000384		Between Sessions, Single Retest
Southwest_Qiu	Homo sapiens	NCBITAXON	NCBITaxon:9606	brain	UBERON	UBERON:0000955	Participants	SWU_4	25810	20	year	UNITSONT	UO:0000036	male	PATO	PATO:0000384		Between Sessions, Single Retest
Southwest_Qiu	Homo sapiens	NCBITAXON	NCBITaxon:9606	brain	UBERON	UBERON:0000955	Participants	SWU_4	25811	19	year	UNITSONT	UO:0000036	female	PATO	PATO:0000383		Between Sessions, Single Retest
Southwest_Qiu	Homo sapiens	NCBITAXON	NCBITaxon:9606	brain	UBERON	UBERON:0000955	Participants	SWU_4	25812	20	year	UNITSONT	UO:0000036	female	PATO	PATO:0000383		Between Sessions, Single Retest
Southwest_Qiu	Homo sapiens	NCBITAXON	NCBITaxon:9606	brain	UBERON	UBERON:0000955	Participants	SWU_4	25813	18	year	UNITSONT	UO:0000036	male	PATO	PATO:0000384		Between Sessions, Single Retest
Southwest_Qiu	Homo sapiens	NCBITAXON	NCBITaxon:9606	brain	UBERON	UBERON:0000955	Participants	SWU_4	25814	19	year	UNITSONT	UO:0000036	male	PATO	PATO:0000384		Between Sessions, Single Retest
Southwest_Qiu	Homo sapiens	NCBITAXON	NCBITaxon:9606	brain	UBERON	UBERON:0000955	Participants	SWU_4	25815	19	year	UNITSONT	UO:0000036	male	PATO	PATO:0000384		Between Sessions, Single Retest
Southwest_Qiu	Homo sapiens	NCBITAXON	NCBITaxon:9606	brain	UBERON	UBERON:0000955	Participants	SWU_4	25816	19	year	UNITSONT	UO:0000036	male	PATO	PATO:0000384		Between Sessions, Single Retest
Southwest_Qiu	Homo sapiens	NCBITAXON	NCBITaxon:9606	brain	UBERON	UBERON:0000955	Participants	SWU_4	25817	19	year	UNITSONT	UO:0000036	female	PATO	PATO:0000383		Between Sessions, Single Retest
Southwest_Qiu	Homo sapiens	NCBITAXON	NCBITaxon:9606	brain	UBERON	UBERON:0000955	Participants	SWU_4	25818	20	year	UNITSONT	UO:0000036	male	PATO	PATO:0000384		Between Sessions, Single Retest
Southwest_Qiu	Homo sapiens	NCBITAXON	NCBITaxon:9606	brain	UBERON	UBERON:0000955	Participants	SWU_4	25819	19	year	UNITSONT	UO:0000036	male	PATO	PATO:0000384		Between Sessions, Single Retest
Southwest_Qiu	Homo sapiens	NCBITAXON	NCBITaxon:9606	brain	UBERON	UBERON:0000955	Participants	SWU_4	25820	19	year	UNITSONT	UO:0000036	female	PATO	PATO:0000383		Between Sessions, Single Retest
Southwest_Qiu	Homo sapiens	NCBITAXON	NCBITaxon:9606	brain	UBERON	UBERON:0000955	Participants	SWU_4	25821	19	year	UNITSONT	UO:0000036	female	PATO	PATO:0000383		Between Sessions, Single Retest
Southwest_Qiu	Homo sapiens	NCBITAXON	NCBITaxon:9606	brain	UBERON	UBERON:0000955	Participants	SWU_4	25822	19	year	UNITSONT	UO:0000036	female	PATO	PATO:0000383		Between Sessions, Single Retest
Southwest_Qiu	Homo sapiens	NCBITAXON	NCBITaxon:9606	brain	UBERON	UBERON:0000955	Participants	SWU_4	25823	19	year	UNITSONT	UO:0000036	female	PATO	PATO:0000383		Between Sessions, Single Retest
Southwest_Qiu	Homo sapiens	NCBITAXON	NCBITaxon:9606	brain	UBERON	UBERON:0000955	Participants	SWU_4	25824	19	year	UNITSONT	UO:0000036	male	PATO	PATO:0000384		Between Sessions, Single Retest
Southwest_Qiu	Homo sapiens	NCBITAXON	NCBITaxon:9606	brain	UBERON	UBERON:0000955	Participants	SWU_4	25825	18	year	UNITSONT	UO:0000036	female	PATO	PATO:0000383		Between Sessions, Single Retest
Southwest_Qiu	Homo sapiens	NCBITAXON	NCBITaxon:9606	brain	UBERON	UBERON:0000955	Participants	SWU_4	25826	19	year	UNITSONT	UO:0000036	female	PATO	PATO:0000383		Between Sessions, Single Retest
Southwest_Qiu	Homo sapiens	NCBITAXON	NCBITaxon:9606	brain	UBERON	UBERON:0000955	Participants	SWU_4	25827	18	year	UNITSONT	UO:0000036	female	PATO	PATO:0000383		Between Sessions, Single Retest
Southwest_Qiu	Homo sapiens	NCBITAXON	NCBITaxon:9606	brain	UBERON	UBERON:0000955	Participants	SWU_4	25828	19	year	UNITSONT	UO:0000036	male	PATO	PATO:0000384		Between Sessions, Single Retest
Southwest_Qiu	Homo sapiens	NCBITAXON	NCBITaxon:9606	brain	UBERON	UBERON:0000955	Participants	SWU_4	25829	20	year	UNITSONT	UO:0000036	male	PATO	PATO:0000384		Between Sessions, Single Retest
Southwest_Qiu	Homo sapiens	NCBITAXON	NCBITaxon:9606	brain	UBERON	UBERON:0000955	Participants	SWU_4	25830	19	year	UNITSONT	UO:0000036	male	PATO	PATO:0000384		Between Sessions, Single Retest
Southwest_Qiu	Homo sapiens	NCBITAXON	NCBITaxon:9606	brain	UBERON	UBERON:0000955	Participants	SWU_4	25831	21	year	UNITSONT	UO:0000036	male	PATO	PATO:0000384		Between Sessions, Single Retest
Southwest_Qiu	Homo sapiens	NCBITAXON	NCBITaxon:9606	brain	UBERON	UBERON:0000955	Participants	SWU_4	25832	20	year	UNITSONT	UO:0000036	male	PATO	PATO:0000384		Between Sessions, Single Retest
Southwest_Qiu	Homo sapiens	NCBITAXON	NCBITaxon:9606	brain	UBERON	UBERON:0000955	Participants	SWU_4	25833	20	year	UNITSONT	UO:0000036	male	PATO	PATO:0000384		Between Sessions, Single Retest
Southwest_Qiu	Homo sapiens	NCBITAXON	NCBITaxon:9606	brain	UBERON	UBERON:0000955	Participants	SWU_4	25834	20	year	UNITSONT	UO:0000036	male	PATO	PATO:0000384		Between Sessions, Single Retest
Southwest_Qiu	Homo sapiens	NCBITAXON	NCBITaxon:9606	brain	UBERON	UBERON:0000955	Participants	SWU_4	25835	19	year	UNITSONT	UO:0000036	male	PATO	PATO:0000384		Between Sessions, Single Retest
Southwest_Qiu	Homo sapiens	NCBITAXON	NCBITaxon:9606	brain	UBERON	UBERON:0000955	Participants	SWU_4	25836	19	year	UNITSONT	UO:0000036	female	PATO	PATO:0000383		Between Sessions, Single Retest
Southwest_Qiu	Homo sapiens	NCBITAXON	NCBITaxon:9606	brain	UBERON	UBERON:0000955	Participants	SWU_4	25837	19	year	UNITSONT	UO:0000036	male	PATO	PATO:0000384		Between Sessions, Single Retest
Southwest_Qiu	Homo sapiens	NCBITAXON	NCBITaxon:9606	brain	UBERON	UBERON:0000955	Participants	SWU_4	25838	20	year	UNITSONT	UO:0000036	male	PATO	PATO:0000384		Between Sessions, Single Retest
Southwest_Qiu	Homo sapiens	NCBITAXON	NCBITaxon:9606	brain	UBERON	UBERON:0000955	Participants	SWU_4	25839	21	year	UNITSONT	UO:0000036	female	PATO	PATO:0000383		Between Sessions, Single Retest
Southwest_Qiu	Homo sapiens	NCBITAXON	NCBITaxon:9606	brain	UBERON	UBERON:0000955	Participants	SWU_4	25840	19	year	UNITSONT	UO:0000036	female	PATO	PATO:0000383		Between Sessions, Single Retest
Southwest_Qiu	Homo sapiens	NCBITAXON	NCBITaxon:9606	brain	UBERON	UBERON:0000955	Participants	SWU_4	25841	21	year	UNITSONT	UO:0000036	male	PATO	PATO:0000384		Between Sessions, Single Retest
Southwest_Qiu	Homo sapiens	NCBITAXON	NCBITaxon:9606	brain	UBERON	UBERON:0000955	Participants	SWU_4	25842	21	year	UNITSONT	UO:0000036	female	PATO	PATO:0000383		Between Sessions, Single Retest
Southwest_Qiu	Homo sapiens	NCBITAXON	NCBITaxon:9606	brain	UBERON	UBERON:0000955	Participants	SWU_4	25843	21	year	UNITSONT	UO:0000036	female	PATO	PATO:0000383		Between Sessions, Single Retest
Southwest_Qiu	Homo sapiens	NCBITAXON	NCBITaxon:9606	brain	UBERON	UBERON:0000955	Participants	SWU_4	25844	19	year	UNITSONT	UO:0000036	female	PATO	PATO:0000383		Between Sessions, Single Retest
Southwest_Qiu	Homo sapiens	NCBITAXON	NCBITaxon:9606	brain	UBERON	UBERON:0000955	Participants	SWU_4	25845	19	year	UNITSONT	UO:0000036	female	PATO	PATO:0000383		Between Sessions, Single Retest
Southwest_Qiu	Homo sapiens	NCBITAXON	NCBITaxon:9606	brain	UBERON	UBERON:0000955	Participants	SWU_4	25846	20	year	UNITSONT	UO:0000036	female	PATO	PATO:0000383		Between Sessions, Single Retest
Southwest_Qiu	Homo sapiens	NCBITAXON	NCBITaxon:9606	brain	UBERON	UBERON:0000955	Participants	SWU_4	25847	20	year	UNITSONT	UO:0000036	female	PATO	PATO:0000383		Between Sessions, Single Retest
Southwest_Qiu	Homo sapiens	NCBITAXON	NCBITaxon:9606	brain	UBERON	UBERON:0000955	Participants	SWU_4	25848	21	year	UNITSONT	UO:0000036	male	PATO	PATO:0000384		Between Sessions, Single Retest
Southwest_Qiu	Homo sapiens	NCBITAXON	NCBITaxon:9606	brain	UBERON	UBERON:0000955	Participants	SWU_4	25849	20	year	UNITSONT	UO:0000036	female	PATO	PATO:0000383		Between Sessions, Single Retest
Southwest_Qiu	Homo sapiens	NCBITAXON	NCBITaxon:9606	brain	UBERON	UBERON:0000955	Participants	SWU_4	25850	20	year	UNITSONT	UO:0000036	female	PATO	PATO:0000383		Between Sessions, Single Retest
Southwest_Qiu	Homo sapiens	NCBITAXON	NCBITaxon:9606	brain	UBERON	UBERON:0000955	Participants	SWU_4	25851	20	year	UNITSONT	UO:0000036	female	PATO	PATO:0000383		Between Sessions, Single Retest
Southwest_Qiu	Homo sapiens	NCBITAXON	NCBITaxon:9606	brain	UBERON	UBERON:0000955	Participants	SWU_4	25852	21	year	UNITSONT	UO:0000036	male	PATO	PATO:0000384		Between Sessions, Single Retest
Southwest_Qiu	Homo sapiens	NCBITAXON	NCBITaxon:9606	brain	UBERON	UBERON:0000955	Participants	SWU_4	25853	19	year	UNITSONT	UO:0000036	female	PATO	PATO:0000383		Between Sessions, Single Retest
Southwest_Qiu	Homo sapiens	NCBITAXON	NCBITaxon:9606	brain	UBERON	UBERON:0000955	Participants	SWU_4	25854	20	year	UNITSONT	UO:0000036	female	PATO	PATO:0000383		Between Sessions, Single Retest
Southwest_Qiu	Homo sapiens	NCBITAXON	NCBITaxon:9606	brain	UBERON	UBERON:0000955	Participants	SWU_4	25855	19	year	UNITSONT	UO:0000036	male	PATO	PATO:0000384		Between Sessions, Single Retest
Southwest_Qiu	Homo sapiens	NCBITAXON	NCBITaxon:9606	brain	UBERON	UBERON:0000955	Participants	SWU_4	25856	21	year	UNITSONT	UO:0000036	male	PATO	PATO:0000384		Between Sessions, Single Retest
Southwest_Qiu	Homo sapiens	NCBITAXON	NCBITaxon:9606	brain	UBERON	UBERON:0000955	Participants	SWU_4	25857	20	year	UNITSONT	UO:0000036	female	PATO	PATO:0000383		Between Sessions, Single Retest
Southwest_Qiu	Homo sapiens	NCBITAXON	NCBITaxon:9606	brain	UBERON	UBERON:0000955	Participants	SWU_4	25858	19	year	UNITSONT	UO:0000036	male	PATO	PATO:0000384		Between Sessions, Single Retest
Southwest_Qiu	Homo sapiens	NCBITAXON	NCBITaxon:9606	brain	UBERON	UBERON:0000955	Participants	SWU_4	25859	20	year	UNITSONT	UO:0000036	male	PATO	PATO:0000384		Between Sessions, Single Retest
Southwest_Qiu	Homo sapiens	NCBITAXON	NCBITaxon:9606	brain	UBERON	UBERON:0000955	Participants	SWU_4	25860	18	year	UNITSONT	UO:0000036	female	PATO	PATO:0000383		Between Sessions, Single Retest
Southwest_Qiu	Homo sapiens	NCBITAXON	NCBITaxon:9606	brain	UBERON	UBERON:0000955	Participants	SWU_4	25861	19	year	UNITSONT	UO:0000036	female	PATO	PATO:0000383		Between Sessions, Single Retest
Southwest_Qiu	Homo sapiens	NCBITAXON	NCBITaxon:9606	brain	UBERON	UBERON:0000955	Participants	SWU_4	25862	20	year	UNITSONT	UO:0000036	female	PATO	PATO:0000383		Between Sessions, Single Retest
Southwest_Qiu	Homo sapiens	NCBITAXON	NCBITaxon:9606	brain	UBERON	UBERON:0000955	Participants	SWU_4	25863	20	year	UNITSONT	UO:0000036	female	PATO	PATO:0000383		Between Sessions, Single Retest
Southwest_Qiu	Homo sapiens	NCBITAXON	NCBITaxon:9606	brain	UBERON	UBERON:0000955	Participants	SWU_4	25639	20	year	UNITSONT	UO:0000036	male	PATO	PATO:0000384		Between Sessions, Single Retest
Southwest_Qiu	Homo sapiens	NCBITAXON	NCBITaxon:9606	brain	UBERON	UBERON:0000955	Participants	SWU_4	25640	21	year	UNITSONT	UO:0000036	female	PATO	PATO:0000383		Between Sessions, Single Retest
Southwest_Qiu	Homo sapiens	NCBITAXON	NCBITaxon:9606	brain	UBERON	UBERON:0000955	Participants	SWU_4	25641	21	year	UNITSONT	UO:0000036	female	PATO	PATO:0000383		Between Sessions, Single Retest
Southwest_Qiu	Homo sapiens	NCBITAXON	NCBITaxon:9606	brain	UBERON	UBERON:0000955	Participants	SWU_4	25642	22	year	UNITSONT	UO:0000036	female	PATO	PATO:0000383		Between Sessions, Single Retest
Southwest_Qiu	Homo sapiens	NCBITAXON	NCBITaxon:9606	brain	UBERON	UBERON:0000955	Participants	SWU_4	25643	20	year	UNITSONT	UO:0000036	female	PATO	PATO:0000383		Between Sessions, Single Retest
Southwest_Qiu	Homo sapiens	NCBITAXON	NCBITaxon:9606	brain	UBERON	UBERON:0000955	Participants	SWU_4	25644	19	year	UNITSONT	UO:0000036	female	PATO	PATO:0000383		Between Sessions, Single Retest
Southwest_Qiu	Homo sapiens	NCBITAXON	NCBITaxon:9606	brain	UBERON	UBERON:0000955	Participants	SWU_4	25645	20	year	UNITSONT	UO:0000036	male	PATO	PATO:0000384		Between Sessions, Single Retest
Southwest_Qiu	Homo sapiens	NCBITAXON	NCBITaxon:9606	brain	UBERON	UBERON:0000955	Participants	SWU_4	25646	20	year	UNITSONT	UO:0000036	female	PATO	PATO:0000383		Between Sessions, Single Retest
Southwest_Qiu	Homo sapiens	NCBITAXON	NCBITaxon:9606	brain	UBERON	UBERON:0000955	Participants	SWU_4	25647	17	year	UNITSONT	UO:0000036	female	PATO	PATO:0000383		Between Sessions, Single Retest
Southwest_Qiu	Homo sapiens	NCBITAXON	NCBITaxon:9606	brain	UBERON	UBERON:0000955	Participants	SWU_4	25648	20	year	UNITSONT	UO:0000036	female	PATO	PATO:0000383		Between Sessions, Single Retest
Southwest_Qiu	Homo sapiens	NCBITAXON	NCBITaxon:9606	brain	UBERON	UBERON:0000955	Participants	SWU_4	25649	20	year	UNITSONT	UO:0000036	female	PATO	PATO:0000383		Between Sessions, Single Retest
Southwest_Qiu	Homo sapiens	NCBITAXON	NCBITaxon:9606	brain	UBERON	UBERON:0000955	Participants	SWU_4	25650	21	year	UNITSONT	UO:0000036	male	PATO	PATO:0000384		Between Sessions, Single Retest
Southwest_Qiu	Homo sapiens	NCBITAXON	NCBITaxon:9606	brain	UBERON	UBERON:0000955	Participants	SWU_4	25651	21	year	UNITSONT	UO:0000036	male	PATO	PATO:0000384		Between Sessions, Single Retest
Southwest_Qiu	Homo sapiens	NCBITAXON	NCBITaxon:9606	brain	UBERON	UBERON:0000955	Participants	SWU_4	25652	19	year	UNITSONT	UO:0000036	female	PATO	PATO:0000383		Between Sessions, Single Retest
Southwest_Qiu	Homo sapiens	NCBITAXON	NCBITaxon:9606	brain	UBERON	UBERON:0000955	Participants	SWU_4	25653	19	year	UNITSONT	UO:0000036	male	PATO	PATO:0000384		Between Sessions, Single Retest
Southwest_Qiu	Homo sapiens	NCBITAXON	NCBITaxon:9606	brain	UBERON	UBERON:0000955	Participants	SWU_4	25654	20	year	UNITSONT	UO:0000036	female	PATO	PATO:0000383		Between Sessions, Single Retest
Southwest_Qiu	Homo sapiens	NCBITAXON	NCBITaxon:9606	brain	UBERON	UBERON:0000955	Participants	SWU_4	25655	20	year	UNITSONT	UO:0000036	female	PATO	PATO:0000383		Between Sessions, Single Retest
Southwest_Qiu	Homo sapiens	NCBITAXON	NCBITaxon:9606	brain	UBERON	UBERON:0000955	Participants	SWU_4	25656	20	year	UNITSONT	UO:0000036	female	PATO	PATO:0000383		Between Sessions, Single Retest
Southwest_Qiu	Homo sapiens	NCBITAXON	NCBITaxon:9606	brain	UBERON	UBERON:0000955	Participants	SWU_4	25657	22	year	UNITSONT	UO:0000036	male	PATO	PATO:0000384		Between Sessions, Single Retest
Southwest_Qiu	Homo sapiens	NCBITAXON	NCBITaxon:9606	brain	UBERON	UBERON:0000955	Participants	SWU_4	25658	20	year	UNITSONT	UO:0000036	male	PATO	PATO:0000384		Between Sessions, Single Retest
Southwest_Qiu	Homo sapiens	NCBITAXON	NCBITaxon:9606	brain	UBERON	UBERON:0000955	Participants	SWU_4	25659	19	year	UNITSONT	UO:0000036	female	PATO	PATO:0000383		Between Sessions, Single Retest
Southwest_Qiu	Homo sapiens	NCBITAXON	NCBITaxon:9606	brain	UBERON	UBERON:0000955	Participants	SWU_4	25660	19	year	UNITSONT	UO:0000036	female	PATO	PATO:0000383		Between Sessions, Single Retest
Southwest_Qiu	Homo sapiens	NCBITAXON	NCBITaxon:9606	brain	UBERON	UBERON:0000955	Participants	SWU_4	25661	20	year	UNITSONT	UO:0000036	female	PATO	PATO:0000383		Between Sessions, Single Retest
Southwest_Qiu	Homo sapiens	NCBITAXON	NCBITaxon:9606	brain	UBERON	UBERON:0000955	Participants	SWU_4	25662	21	year	UNITSONT	UO:0000036	female	PATO	PATO:0000383		Between Sessions, Single Retest
Southwest_Qiu	Homo sapiens	NCBITAXON	NCBITaxon:9606	brain	UBERON	UBERON:0000955	Participants	SWU_4	25663	19	year	UNITSONT	UO:0000036	male	PATO	PATO:0000384		Between Sessions, Single Retest
Southwest_Qiu	Homo sapiens	NCBITAXON	NCBITaxon:9606	brain	UBERON	UBERON:0000955	Participants	SWU_4	25664	20	year	UNITSONT	UO:0000036	female	PATO	PATO:0000383		Between Sessions, Single Retest
Southwest_Qiu	Homo sapiens	NCBITAXON	NCBITaxon:9606	brain	UBERON	UBERON:0000955	Participants	SWU_4	25665	20	year	UNITSONT	UO:0000036	female	PATO	PATO:0000383		Between Sessions, Single Retest
Southwest_Qiu	Homo sapiens	NCBITAXON	NCBITaxon:9606	brain	UBERON	UBERON:0000955	Participants	SWU_4	25666	21	year	UNITSONT	UO:0000036	female	PATO	PATO:0000383		Between Sessions, Single Retest
Southwest_Qiu	Homo sapiens	NCBITAXON	NCBITaxon:9606	brain	UBERON	UBERON:0000955	Participants	SWU_4	25667	19	year	UNITSONT	UO:0000036	female	PATO	PATO:0000383		Between Sessions, Single Retest
Southwest_Qiu	Homo sapiens	NCBITAXON	NCBITaxon:9606	brain	UBERON	UBERON:0000955	Participants	SWU_4	25668	20	year	UNITSONT	UO:0000036	female	PATO	PATO:0000383		Between Sessions, Single Retest
Southwest_Qiu	Homo sapiens	NCBITAXON	NCBITaxon:9606	brain	UBERON	UBERON:0000955	Participants	SWU_4	25669	19	year	UNITSONT	UO:0000036	male	PATO	PATO:0000384		Between Sessions, Single Retest
Southwest_Qiu	Homo sapiens	NCBITAXON	NCBITaxon:9606	brain	UBERON	UBERON:0000955	Participants	SWU_4	25670	19	year	UNITSONT	UO:0000036	male	PATO	PATO:0000384		Between Sessions, Single Retest
Southwest_Qiu	Homo sapiens	NCBITAXON	NCBITaxon:9606	brain	UBERON	UBERON:0000955	Participants	SWU_4	25671	20	year	UNITSONT	UO:0000036	male	PATO	PATO:0000384		Between Sessions, Single Retest
Southwest_Qiu	Homo sapiens	NCBITAXON	NCBITaxon:9606	brain	UBERON	UBERON:0000955	Participants	SWU_4	25672	21	year	UNITSONT	UO:0000036	female	PATO	PATO:0000383		Between Sessions, Single Retest
Southwest_Qiu	Homo sapiens	NCBITAXON	NCBITaxon:9606	brain	UBERON	UBERON:0000955	Participants	SWU_4	25673	20	year	UNITSONT	UO:0000036	female	PATO	PATO:0000383		Between Sessions, Single Retest
Southwest_Qiu	Homo sapiens	NCBITAXON	NCBITaxon:9606	brain	UBERON	UBERON:0000955	Participants	SWU_4	25674	20	year	UNITSONT	UO:0000036	female	PATO	PATO:0000383		Between Sessions, Single Retest
Southwest_Qiu	Homo sapiens	NCBITAXON	NCBITaxon:9606	brain	UBERON	UBERON:0000955	Participants	SWU_4	25675	19	year	UNITSONT	UO:0000036	female	PATO	PATO:0000383		Between Sessions, Single Retest
Southwest_Qiu	Homo sapiens	NCBITAXON	NCBITaxon:9606	brain	UBERON	UBERON:0000955	Participants	SWU_4	25676	19	year	UNITSONT	UO:0000036	female	PATO	PATO:0000383		Between Sessions, Single Retest
Southwest_Qiu	Homo sapiens	NCBITAXON	NCBITaxon:9606	brain	UBERON	UBERON:0000955	Participants	SWU_4	25677	20	year	UNITSONT	UO:0000036	female	PATO	PATO:0000383		Between Sessions, Single Retest
Southwest_Qiu	Homo sapiens	NCBITAXON	NCBITaxon:9606	brain	UBERON	UBERON:0000955	Participants	SWU_4	25678	20	year	UNITSONT	UO:0000036	female	PATO	PATO:0000383		Between Sessions, Single Retest
Southwest_Qiu	Homo sapiens	NCBITAXON	NCBITaxon:9606	brain	UBERON	UBERON:0000955	Participants	SWU_4	25679	19	year	UNITSONT	UO:0000036	female	PATO	PATO:0000383		Between Sessions, Single Retest
Southwest_Qiu	Homo sapiens	NCBITAXON	NCBITaxon:9606	brain	UBERON	UBERON:0000955	Participants	SWU_4	25680	19	year	UNITSONT	UO:0000036	male	PATO	PATO:0000384		Between Sessions, Single Retest
Southwest_Qiu	Homo sapiens	NCBITAXON	NCBITaxon:9606	brain	UBERON	UBERON:0000955	Participants	SWU_4	25681	20	year	UNITSONT	UO:0000036	female	PATO	PATO:0000383		Between Sessions, Single Retest
Southwest_Qiu	Homo sapiens	NCBITAXON	NCBITaxon:9606	brain	UBERON	UBERON:0000955	Participants	SWU_4	25682	20	year	UNITSONT	UO:0000036	male	PATO	PATO:0000384		Between Sessions, Single Retest
Southwest_Qiu	Homo sapiens	NCBITAXON	NCBITaxon:9606	brain	UBERON	UBERON:0000955	Participants	SWU_4	25683	21	year	UNITSONT	UO:0000036	male	PATO	PATO:0000384		Between Sessions, Single Retest
Southwest_Qiu	Homo sapiens	NCBITAXON	NCBITaxon:9606	brain	UBERON	UBERON:0000955	Participants	SWU_4	25684	20	year	UNITSONT	UO:0000036	male	PATO	PATO:0000384		Between Sessions, Single Retest
Southwest_Qiu	Homo sapiens	NCBITAXON	NCBITaxon:9606	brain	UBERON	UBERON:0000955	Participants	SWU_4	25685	20	year	UNITSONT	UO:0000036	female	PATO	PATO:0000383		Between Sessions, Single Retest
Southwest_Qiu	Homo sapiens	NCBITAXON	NCBITaxon:9606	brain	UBERON	UBERON:0000955	Participants	SWU_4	25686	22	year	UNITSONT	UO:0000036	male	PATO	PATO:0000384		Between Sessions, Single Retest
Southwest_Qiu	Homo sapiens	NCBITAXON	NCBITaxon:9606	brain	UBERON	UBERON:0000955	Participants	SWU_4	25687	19	year	UNITSONT	UO:0000036	male	PATO	PATO:0000384		Between Sessions, Single Retest
Southwest_Qiu	Homo sapiens	NCBITAXON	NCBITaxon:9606	brain	UBERON	UBERON:0000955	Participants	SWU_4	25688	20	year	UNITSONT	UO:0000036	male	PATO	PATO:0000384		Between Sessions, Single Retest
Southwest_Qiu	Homo sapiens	NCBITAXON	NCBITaxon:9606	brain	UBERON	UBERON:0000955	Participants	SWU_4	25689	20	year	UNITSONT	UO:0000036	female	PATO	PATO:0000383		Between Sessions, Single Retest
Southwest_Qiu	Homo sapiens	NCBITAXON	NCBITaxon:9606	brain	UBERON	UBERON:0000955	Participants	SWU_4	25690	21	year	UNITSONT	UO:0000036	male	PATO	PATO:0000384		Between Sessions, Single Retest
Southwest_Qiu	Homo sapiens	NCBITAXON	NCBITaxon:9606	brain	UBERON	UBERON:0000955	Participants	SWU_4	25691	19	year	UNITSONT	UO:0000036	female	PATO	PATO:0000383		Between Sessions, Single Retest
Southwest_Qiu	Homo sapiens	NCBITAXON	NCBITaxon:9606	brain	UBERON	UBERON:0000955	Participants	SWU_4	25692	20	year	UNITSONT	UO:0000036	male	PATO	PATO:0000384		Between Sessions, Single Retest
Southwest_Qiu	Homo sapiens	NCBITAXON	NCBITaxon:9606	brain	UBERON	UBERON:0000955	Participants	SWU_4	25693	21	year	UNITSONT	UO:0000036	male	PATO	PATO:0000384		Between Sessions, Single Retest
Southwest_Qiu	Homo sapiens	NCBITAXON	NCBITaxon:9606	brain	UBERON	UBERON:0000955	Participants	SWU_4	25694	20	year	UNITSONT	UO:0000036	male	PATO	PATO:0000384		Between Sessions, Single Retest
Southwest_Qiu	Homo sapiens	NCBITAXON	NCBITaxon:9606	brain	UBERON	UBERON:0000955	Participants	SWU_4	25695	19	year	UNITSONT	UO:0000036	male	PATO	PATO:0000384		Between Sessions, Single Retest
Southwest_Qiu	Homo sapiens	NCBITAXON	NCBITaxon:9606	brain	UBERON	UBERON:0000955	Participants	SWU_4	25696	19	year	UNITSONT	UO:0000036	male	PATO	PATO:0000384		Between Sessions, Single Retest
Southwest_Qiu	Homo sapiens	NCBITAXON	NCBITaxon:9606	brain	UBERON	UBERON:0000955	Participants	SWU_4	25697	21	year	UNITSONT	UO:0000036	male	PATO	PATO:0000384		Between Sessions, Single Retest
Southwest_Qiu	Homo sapiens	NCBITAXON	NCBITaxon:9606	brain	UBERON	UBERON:0000955	Participants	SWU_4	25698	19	year	UNITSONT	UO:0000036	male	PATO	PATO:0000384		Between Sessions, Single Retest
Southwest_Qiu	Homo sapiens	NCBITAXON	NCBITaxon:9606	brain	UBERON	UBERON:0000955	Participants	SWU_4	25699	21	year	UNITSONT	UO:0000036	male	PATO	PATO:0000384		Between Sessions, Single Retest
Southwest_Qiu	Homo sapiens	NCBITAXON	NCBITaxon:9606	brain	UBERON	UBERON:0000955	Participants	SWU_4	25700	20	year	UNITSONT	UO:0000036	male	PATO	PATO:0000384		Between Sessions, Single Retest
Southwest_Qiu	Homo sapiens	NCBITAXON	NCBITaxon:9606	brain	UBERON	UBERON:0000955	Participants	SWU_4	25701	20	year	UNITSONT	UO:0000036	male	PATO	PATO:0000384		Between Sessions, Single Retest
Southwest_Qiu	Homo sapiens	NCBITAXON	NCBITaxon:9606	brain	UBERON	UBERON:0000955	Participants	SWU_4	25702	20	year	UNITSONT	UO:0000036	male	PATO	PATO:0000384		Between Sessions, Single Retest
Southwest_Qiu	Homo sapiens	NCBITAXON	NCBITaxon:9606	brain	UBERON	UBERON:0000955	Participants	SWU_4	25703	19	year	UNITSONT	UO:0000036	male	PATO	PATO:0000384		Between Sessions, Single Retest
Southwest_Qiu	Homo sapiens	NCBITAXON	NCBITaxon:9606	brain	UBERON	UBERON:0000955	Participants	SWU_4	25704	21	year	UNITSONT	UO:0000036	male	PATO	PATO:0000384		Between Sessions, Single Retest
Southwest_Qiu	Homo sapiens	NCBITAXON	NCBITaxon:9606	brain	UBERON	UBERON:0000955	Participants	SWU_4	25705	20	year	UNITSONT	UO:0000036	male	PATO	PATO:0000384		Between Sessions, Single Retest
Southwest_Qiu	Homo sapiens	NCBITAXON	NCBITaxon:9606	brain	UBERON	UBERON:0000955	Participants	SWU_4	25706	20	year	UNITSONT	UO:0000036	male	PATO	PATO:0000384		Between Sessions, Single Retest
Southwest_Qiu	Homo sapiens	NCBITAXON	NCBITaxon:9606	brain	UBERON	UBERON:0000955	Participants	SWU_4	25707	19	year	UNITSONT	UO:0000036	male	PATO	PATO:0000384		Between Sessions, Single Retest
Southwest_Qiu	Homo sapiens	NCBITAXON	NCBITaxon:9606	brain	UBERON	UBERON:0000955	Participants	SWU_4	25708	25	year	UNITSONT	UO:0000036	male	PATO	PATO:0000384		Between Sessions, Single Retest
Southwest_Qiu	Homo sapiens	NCBITAXON	NCBITaxon:9606	brain	UBERON	UBERON:0000955	Participants	SWU_4	25709	20	year	UNITSONT	UO:0000036	male	PATO	PATO:0000384		Between Sessions, Single Retest
Southwest_Qiu	Homo sapiens	NCBITAXON	NCBITaxon:9606	brain	UBERON	UBERON:0000955	Participants	SWU_4	25710	20	year	UNITSONT	UO:0000036	male	PATO	PATO:0000384		Between Sessions, Single Retest
Southwest_Qiu	Homo sapiens	NCBITAXON	NCBITaxon:9606	brain	UBERON	UBERON:0000955	Participants	SWU_4	25711	19	year	UNITSONT	UO:0000036	male	PATO	PATO:0000384		Between Sessions, Single Retest
Southwest_Qiu	Homo sapiens	NCBITAXON	NCBITaxon:9606	brain	UBERON	UBERON:0000955	Participants	SWU_4	25712	20	year	UNITSONT	UO:0000036	male	PATO	PATO:0000384		Between Sessions, Single Retest
Southwest_Qiu	Homo sapiens	NCBITAXON	NCBITaxon:9606	brain	UBERON	UBERON:0000955	Participants	SWU_4	25713	20	year	UNITSONT	UO:0000036	male	PATO	PATO:0000384		Between Sessions, Single Retest
Southwest_Qiu	Homo sapiens	NCBITAXON	NCBITaxon:9606	brain	UBERON	UBERON:0000955	Participants	SWU_4	25714	20	year	UNITSONT	UO:0000036	male	PATO	PATO:0000384		Between Sessions, Single Retest
Southwest_Qiu	Homo sapiens	NCBITAXON	NCBITaxon:9606	brain	UBERON	UBERON:0000955	Participants	SWU_4	25715	20	year	UNITSONT	UO:0000036	male	PATO	PATO:0000384		Between Sessions, Single Retest
Southwest_Qiu	Homo sapiens	NCBITAXON	NCBITaxon:9606	brain	UBERON	UBERON:0000955	Participants	SWU_4	25716	20	year	UNITSONT	UO:0000036	male	PATO	PATO:0000384		Between Sessions, Single Retest
Southwest_Qiu	Homo sapiens	NCBITAXON	NCBITaxon:9606	brain	UBERON	UBERON:0000955	Participants	SWU_4	25717	24	year	UNITSONT	UO:0000036	female	PATO	PATO:0000383		Between Sessions, Single Retest
Southwest_Qiu	Homo sapiens	NCBITAXON	NCBITaxon:9606	brain	UBERON	UBERON:0000955	Participants	SWU_4	25718	19	year	UNITSONT	UO:0000036	male	PATO	PATO:0000384		Between Sessions, Single Retest
Southwest_Qiu	Homo sapiens	NCBITAXON	NCBITaxon:9606	brain	UBERON	UBERON:0000955	Participants	SWU_4	25719	21	year	UNITSONT	UO:0000036	male	PATO	PATO:0000384		Between Sessions, Single Retest
Southwest_Qiu	Homo sapiens	NCBITAXON	NCBITaxon:9606	brain	UBERON	UBERON:0000955	Participants	SWU_4	25720	20	year	UNITSONT	UO:0000036	male	PATO	PATO:0000384		Between Sessions, Single Retest
Southwest_Qiu	Homo sapiens	NCBITAXON	NCBITaxon:9606	brain	UBERON	UBERON:0000955	Participants	SWU_4	25721	21	year	UNITSONT	UO:0000036	female	PATO	PATO:0000383		Between Sessions, Single Retest
Southwest_Qiu	Homo sapiens	NCBITAXON	NCBITaxon:9606	brain	UBERON	UBERON:0000955	Participants	SWU_4	25722	22	year	UNITSONT	UO:0000036	female	PATO	PATO:0000383		Between Sessions, Single Retest
Southwest_Qiu	Homo sapiens	NCBITAXON	NCBITaxon:9606	brain	UBERON	UBERON:0000955	Participants	SWU_4	25723	21	year	UNITSONT	UO:0000036	female	PATO	PATO:0000383		Between Sessions, Single Retest
Southwest_Qiu	Homo sapiens	NCBITAXON	NCBITaxon:9606	brain	UBERON	UBERON:0000955	Participants	SWU_4	25724	19	year	UNITSONT	UO:0000036	female	PATO	PATO:0000383		Between Sessions, Single Retest
Southwest_Qiu	Homo sapiens	NCBITAXON	NCBITaxon:9606	brain	UBERON	UBERON:0000955	Participants	SWU_4	25725	20	year	UNITSONT	UO:0000036	male	PATO	PATO:0000384		Between Sessions, Single Retest
Southwest_Qiu	Homo sapiens	NCBITAXON	NCBITaxon:9606	brain	UBERON	UBERON:0000955	Participants	SWU_4	25726	21	year	UNITSONT	UO:0000036	female	PATO	PATO:0000383		Between Sessions, Single Retest
Southwest_Qiu	Homo sapiens	NCBITAXON	NCBITaxon:9606	brain	UBERON	UBERON:0000955	Participants	SWU_4	25727	20	year	UNITSONT	UO:0000036	female	PATO	PATO:0000383		Between Sessions, Single Retest
Southwest_Qiu	Homo sapiens	NCBITAXON	NCBITaxon:9606	brain	UBERON	UBERON:0000955	Participants	SWU_4	25728	20	year	UNITSONT	UO:0000036	male	PATO	PATO:0000384		Between Sessions, Single Retest
Southwest_Qiu	Homo sapiens	NCBITAXON	NCBITaxon:9606	brain	UBERON	UBERON:0000955	Participants	SWU_4	25729	21	year	UNITSONT	UO:0000036	male	PATO	PATO:0000384		Between Sessions, Single Retest
Southwest_Qiu	Homo sapiens	NCBITAXON	NCBITaxon:9606	brain	UBERON	UBERON:0000955	Participants	SWU_4	25730	19	year	UNITSONT	UO:0000036	male	PATO	PATO:0000384		Between Sessions, Single Retest
Southwest_Qiu	Homo sapiens	NCBITAXON	NCBITaxon:9606	brain	UBERON	UBERON:0000955	Participants	SWU_4	25731	20	year	UNITSONT	UO:0000036	male	PATO	PATO:0000384		Between Sessions, Single Retest
Southwest_Qiu	Homo sapiens	NCBITAXON	NCBITaxon:9606	brain	UBERON	UBERON:0000955	Participants	SWU_4	25732	22	year	UNITSONT	UO:0000036	female	PATO	PATO:0000383		Between Sessions, Single Retest
Southwest_Qiu	Homo sapiens	NCBITAXON	NCBITaxon:9606	brain	UBERON	UBERON:0000955	Participants	SWU_4	25733	20	year	UNITSONT	UO:0000036	female	PATO	PATO:0000383		Between Sessions, Single Retest
Southwest_Qiu	Homo sapiens	NCBITAXON	NCBITaxon:9606	brain	UBERON	UBERON:0000955	Participants	SWU_4	25734	21	year	UNITSONT	UO:0000036	female	PATO	PATO:0000383		Between Sessions, Single Retest
Southwest_Qiu	Homo sapiens	NCBITAXON	NCBITaxon:9606	brain	UBERON	UBERON:0000955	Participants	SWU_4	25735	20	year	UNITSONT	UO:0000036	male	PATO	PATO:0000384		Between Sessions, Single Retest
Southwest_Qiu	Homo sapiens	NCBITAXON	NCBITaxon:9606	brain	UBERON	UBERON:0000955	Participants	SWU_4	25736	20	year	UNITSONT	UO:0000036	female	PATO	PATO:0000383		Between Sessions, Single Retest
Southwest_Qiu	Homo sapiens	NCBITAXON	NCBITaxon:9606	brain	UBERON	UBERON:0000955	Participants	SWU_4	25737	22	year	UNITSONT	UO:0000036	male	PATO	PATO:0000384		Between Sessions, Single Retest
Southwest_Qiu	Homo sapiens	NCBITAXON	NCBITaxon:9606	brain	UBERON	UBERON:0000955	Participants	SWU_4	25738	21	year	UNITSONT	UO:0000036	male	PATO	PATO:0000384		Between Sessions, Single Retest
Southwest_Qiu	Homo sapiens	NCBITAXON	NCBITaxon:9606	brain	UBERON	UBERON:0000955	Participants	SWU_4	25749	22	year	UNITSONT	UO:0000036	male	PATO	PATO:0000384		Between Sessions, Single Retest
Southwest_Qiu	Homo sapiens	NCBITAXON	NCBITaxon:9606	brain	UBERON	UBERON:0000955	Participants	SWU_4	25750	19	year	UNITSONT	UO:0000036	female	PATO	PATO:0000383		Between Sessions, Single Retest
Southwest_Qiu	Homo sapiens	NCBITAXON	NCBITaxon:9606	brain	UBERON	UBERON:0000955	Participants	SWU_4	25751	20	year	UNITSONT	UO:0000036	female	PATO	PATO:0000383		Between Sessions, Single Retest
Southwest_Qiu	Homo sapiens	NCBITAXON	NCBITaxon:9606	brain	UBERON	UBERON:0000955	Participants	SWU_4	25752	21	year	UNITSONT	UO:0000036	male	PATO	PATO:0000384		Between Sessions, Single Retest
Southwest_Qiu	Homo sapiens	NCBITAXON	NCBITaxon:9606	brain	UBERON	UBERON:0000955	Participants	SWU_4	25753	21	year	UNITSONT	UO:0000036	male	PATO	PATO:0000384		Between Sessions, Single Retest
Southwest_Qiu	Homo sapiens	NCBITAXON	NCBITaxon:9606	brain	UBERON	UBERON:0000955	Participants	SWU_4	25754	20	year	UNITSONT	UO:0000036	female	PATO	PATO:0000383		Between Sessions, Single Retest
Southwest_Qiu	Homo sapiens	NCBITAXON	NCBITaxon:9606	brain	UBERON	UBERON:0000955	Participants	SWU_4	25756	19	year	UNITSONT	UO:0000036	male	PATO	PATO:0000384		Between Sessions, Single Retest
Southwest_Qiu	Homo sapiens	NCBITAXON	NCBITaxon:9606	brain	UBERON	UBERON:0000955	Participants	SWU_4	25757	20	year	UNITSONT	UO:0000036	male	PATO	PATO:0000384		Between Sessions, Single Retest
Southwest_Qiu	Homo sapiens	NCBITAXON	NCBITaxon:9606	brain	UBERON	UBERON:0000955	Participants	SWU_4	25758	20	year	UNITSONT	UO:0000036	female	PATO	PATO:0000383		Between Sessions, Single Retest
Southwest_Qiu	Homo sapiens	NCBITAXON	NCBITaxon:9606	brain	UBERON	UBERON:0000955	Participants	SWU_4	25759	21	year	UNITSONT	UO:0000036	male	PATO	PATO:0000384		Between Sessions, Single Retest
Southwest_Qiu	Homo sapiens	NCBITAXON	NCBITaxon:9606	brain	UBERON	UBERON:0000955	Participants	SWU_4	25760	20	year	UNITSONT	UO:0000036	female	PATO	PATO:0000383		Between Sessions, Single Retest
Southwest_Qiu	Homo sapiens	NCBITAXON	NCBITaxon:9606	brain	UBERON	UBERON:0000955	Participants	SWU_4	25761	19	year	UNITSONT	UO:0000036	male	PATO	PATO:0000384		Between Sessions, Single Retest
Southwest_Qiu	Homo sapiens	NCBITAXON	NCBITaxon:9606	brain	UBERON	UBERON:0000955	Participants	SWU_4	25762	20	year	UNITSONT	UO:0000036	male	PATO	PATO:0000384		Between Sessions, Single Retest
Southwest_Qiu	Homo sapiens	NCBITAXON	NCBITaxon:9606	brain	UBERON	UBERON:0000955	Participants	SWU_4	25763	20	year	UNITSONT	UO:0000036	female	PATO	PATO:0000383		Between Sessions, Single Retest
Southwest_Qiu	Homo sapiens	NCBITAXON	NCBITaxon:9606	brain	UBERON	UBERON:0000955	Participants	SWU_4	25764	20	year	UNITSONT	UO:0000036	male	PATO	PATO:0000384		Between Sessions, Single Retest
Southwest_Qiu	Homo sapiens	NCBITAXON	NCBITaxon:9606	brain	UBERON	UBERON:0000955	Participants	SWU_4	25765	19	year	UNITSONT	UO:0000036	female	PATO	PATO:0000383		Between Sessions, Single Retest
Southwest_Qiu	Homo sapiens	NCBITAXON	NCBITaxon:9606	brain	UBERON	UBERON:0000955	Participants	SWU_4	25766	20	year	UNITSONT	UO:0000036	male	PATO	PATO:0000384		Between Sessions, Single Retest
Southwest_Qiu	Homo sapiens	NCBITAXON	NCBITaxon:9606	brain	UBERON	UBERON:0000955	Participants	SWU_4	25767	20	year	UNITSONT	UO:0000036	male	PATO	PATO:0000384		Between Sessions, Single Retest
Southwest_Qiu	Homo sapiens	NCBITAXON	NCBITaxon:9606	brain	UBERON	UBERON:0000955	Participants	SWU_4	25768	20	year	UNITSONT	UO:0000036	male	PATO	PATO:0000384		Between Sessions, Single Retest
Southwest_Qiu	Homo sapiens	NCBITAXON	NCBITaxon:9606	brain	UBERON	UBERON:0000955	Participants	SWU_4	25769	19	year	UNITSONT	UO:0000036	female	PATO	PATO:0000383		Between Sessions, Single Retest
Southwest_Qiu	Homo sapiens	NCBITAXON	NCBITaxon:9606	brain	UBERON	UBERON:0000955	Participants	SWU_4	25770	19	year	UNITSONT	UO:0000036	male	PATO	PATO:0000384		Between Sessions, Single Retest
Southwest_Qiu	Homo sapiens	NCBITAXON	NCBITaxon:9606	brain	UBERON	UBERON:0000955	Participants	SWU_4	25771	21	year	UNITSONT	UO:0000036	male	PATO	PATO:0000384		Between Sessions, Single Retest
Southwest_Qiu	Homo sapiens	NCBITAXON	NCBITaxon:9606	brain	UBERON	UBERON:0000955	Participants	SWU_4	25772	20	year	UNITSONT	UO:0000036	male	PATO	PATO:0000384		Between Sessions, Single Retest
Southwest_Qiu	Homo sapiens	NCBITAXON	NCBITaxon:9606	brain	UBERON	UBERON:0000955	Participants	SWU_4	25773	20	year	UNITSONT	UO:0000036	male	PATO	PATO:0000384		Between Sessions, Single Retest
Southwest_Qiu	Homo sapiens	NCBITAXON	NCBITaxon:9606	brain	UBERON	UBERON:0000955	Participants	SWU_4	25774	21	year	UNITSONT	UO:0000036	female	PATO	PATO:0000383		Between Sessions, Single Retest
Southwest_Qiu	Homo sapiens	NCBITAXON	NCBITaxon:9606	brain	UBERON	UBERON:0000955	Participants	SWU_4	25775	21	year	UNITSONT	UO:0000036	male	PATO	PATO:0000384		Between Sessions, Single Retest
Southwest_Qiu	Homo sapiens	NCBITAXON	NCBITaxon:9606	brain	UBERON	UBERON:0000955	Participants	SWU_4	25776	21	year	UNITSONT	UO:0000036	male	PATO	PATO:0000384		Between Sessions, Single Retest
Southwest_Qiu	Homo sapiens	NCBITAXON	NCBITaxon:9606	brain	UBERON	UBERON:0000955	Participants	SWU_4	25777	22	year	UNITSONT	UO:0000036	male	PATO	PATO:0000384		Between Sessions, Single Retest
Southwest_Qiu	Homo sapiens	NCBITAXON	NCBITaxon:9606	brain	UBERON	UBERON:0000955	Participants	SWU_4	25778	20	year	UNITSONT	UO:0000036	female	PATO	PATO:0000383		Between Sessions, Single Retest
Southwest_Qiu	Homo sapiens	NCBITAXON	NCBITaxon:9606	brain	UBERON	UBERON:0000955	Participants	SWU_4	25779	20	year	UNITSONT	UO:0000036	female	PATO	PATO:0000383		Between Sessions, Single Retest
Southwest_Qiu	Homo sapiens	NCBITAXON	NCBITaxon:9606	brain	UBERON	UBERON:0000955	Participants	SWU_4	25780	20	year	UNITSONT	UO:0000036	male	PATO	PATO:0000384		Between Sessions, Single Retest
Southwest_Qiu	Homo sapiens	NCBITAXON	NCBITaxon:9606	brain	UBERON	UBERON:0000955	Participants	SWU_4	25781	20	year	UNITSONT	UO:0000036	female	PATO	PATO:0000383		Between Sessions, Single Retest
Southwest_Qiu	Homo sapiens	NCBITAXON	NCBITaxon:9606	brain	UBERON	UBERON:0000955	Participants	SWU_4	25782	21	year	UNITSONT	UO:0000036	male	PATO	PATO:0000384		Between Sessions, Single Retest
Southwest_Qiu	Homo sapiens	NCBITAXON	NCBITaxon:9606	brain	UBERON	UBERON:0000955	Participants	SWU_4	25783	19	year	UNITSONT	UO:0000036	male	PATO	PATO:0000384		Between Sessions, Single Retest
Southwest_Qiu	Homo sapiens	NCBITAXON	NCBITaxon:9606	brain	UBERON	UBERON:0000955	Participants	SWU_4	25784	21	year	UNITSONT	UO:0000036	female	PATO	PATO:0000383		Between Sessions, Single Retest
Southwest_Qiu	Homo sapiens	NCBITAXON	NCBITaxon:9606	brain	UBERON	UBERON:0000955	Participants	SWU_4	25785	19	year	UNITSONT	UO:0000036	female	PATO	PATO:0000383		Between Sessions, Single Retest
Southwest_Qiu	Homo sapiens	NCBITAXON	NCBITaxon:9606	brain	UBERON	UBERON:0000955	Participants	SWU_4	25786	20	year	UNITSONT	UO:0000036	female	PATO	PATO:0000383		Between Sessions, Single Retest
Southwest_Qiu	Homo sapiens	NCBITAXON	NCBITaxon:9606	brain	UBERON	UBERON:0000955	Participants	SWU_4	25787	20	year	UNITSONT	UO:0000036	female	PATO	PATO:0000383		Between Sessions, Single Retest
Southwest_Qiu	Homo sapiens	NCBITAXON	NCBITaxon:9606	brain	UBERON	UBERON:0000955	Participants	SWU_4	25788	22	year	UNITSONT	UO:0000036	female	PATO	PATO:0000383		Between Sessions, Single Retest
Southwest_Qiu	Homo sapiens	NCBITAXON	NCBITaxon:9606	brain	UBERON	UBERON:0000955	Participants	SWU_4	25789	24	year	UNITSONT	UO:0000036	female	PATO	PATO:0000383		Between Sessions, Single Retest
Southwest_Qiu	Homo sapiens	NCBITAXON	NCBITaxon:9606	brain	UBERON	UBERON:0000955	Participants	SWU_4	25790	22	year	UNITSONT	UO:0000036	male	PATO	PATO:0000384		Between Sessions, Single Retest
Southwest_Qiu	Homo sapiens	NCBITAXON	NCBITaxon:9606	brain	UBERON	UBERON:0000955	Participants	SWU_4	25791	25	year	UNITSONT	UO:0000036	male	PATO	PATO:0000384		Between Sessions, Single Retest
Southwest_Qiu	Homo sapiens	NCBITAXON	NCBITaxon:9606	brain	UBERON	UBERON:0000955	Participants	SWU_4	25792	23	year	UNITSONT	UO:0000036	male	PATO	PATO:0000384		Between Sessions, Single Retest
Southwest_Qiu	Homo sapiens	NCBITAXON	NCBITaxon:9606	brain	UBERON	UBERON:0000955	Participants	SWU_4	25793	23	year	UNITSONT	UO:0000036	male	PATO	PATO:0000384		Between Sessions, Single Retest
Montreal_Bellec	Homo sapiens	NCBITAXON	NCBITaxon:9606	brain	UBERON	UBERON:0000955	Participants	UM_1	26007	75	year	UNITSONT	UO:0000036	female	PATO	PATO:0000383	Right	Within and Between Sessions
Montreal_Bellec	Homo sapiens	NCBITAXON	NCBITaxon:9606	brain	UBERON	UBERON:0000955	Participants	UM_1	26008	64	year	UNITSONT	UO:0000036	female	PATO	PATO:0000383	Right	Within and Between Sessions
Montreal_Bellec	Homo sapiens	NCBITAXON	NCBITaxon:9606	brain	UBERON	UBERON:0000955	Participants	UM_1	26009	69	year	UNITSONT	UO:0000036	female	PATO	PATO:0000383	Right	Within and Between Sessions
Montreal_Bellec	Homo sapiens	NCBITAXON	NCBITaxon:9606	brain	UBERON	UBERON:0000955	Participants	UM_1	26010	62	year	UNITSONT	UO:0000036	female	PATO	PATO:0000383	Right	Within and Between Sessions
Montreal_Bellec	Homo sapiens	NCBITAXON	NCBITaxon:9606	brain	UBERON	UBERON:0000955	Participants	UM_1	26011	62	year	UNITSONT	UO:0000036	female	PATO	PATO:0000383	Right	Within and Between Sessions
Montreal_Bellec	Homo sapiens	NCBITAXON	NCBITaxon:9606	brain	UBERON	UBERON:0000955	Participants	UM_1	26012	60	year	UNITSONT	UO:0000036	female	PATO	PATO:0000383	Right	Within and Between Sessions
Montreal_Bellec	Homo sapiens	NCBITAXON	NCBITaxon:9606	brain	UBERON	UBERON:0000955	Participants	UM_1	26013	67	year	UNITSONT	UO:0000036	male	PATO	PATO:0000384	Right	Within and Between Sessions
Montreal_Bellec	Homo sapiens	NCBITAXON	NCBITaxon:9606	brain	UBERON	UBERON:0000955	Participants	UM_1	26014	66	year	UNITSONT	UO:0000036	female	PATO	PATO:0000383	Right	Within and Between Sessions
Montreal_Bellec	Homo sapiens	NCBITAXON	NCBITaxon:9606	brain	UBERON	UBERON:0000955	Participants	UM_1	26015	74	year	UNITSONT	UO:0000036	female	PATO	PATO:0000383	Right	Within and Between Sessions
Montreal_Bellec	Homo sapiens	NCBITAXON	NCBITaxon:9606	brain	UBERON	UBERON:0000955	Participants	UM_1	26016	57	year	UNITSONT	UO:0000036	female	PATO	PATO:0000383	Ambidextrous	Within and Between Sessions
Montreal_Bellec	Homo sapiens	NCBITAXON	NCBITaxon:9606	brain	UBERON	UBERON:0000955	Participants	UM_1	26120	62	year	UNITSONT	UO:0000036	female	PATO	PATO:0000383	Left	Within and Between Sessions
Montreal_Bellec	Homo sapiens	NCBITAXON	NCBITaxon:9606	brain	UBERON	UBERON:0000955	Participants	UM_1	26121	66	year	UNITSONT	UO:0000036	female	PATO	PATO:0000383	Right	Within and Between Sessions
Montreal_Bellec	Homo sapiens	NCBITAXON	NCBITaxon:9606	brain	UBERON	UBERON:0000955	Participants	UM_1	26122	65	year	UNITSONT	UO:0000036	male	PATO	PATO:0000384	Right	Within and Between Sessions
Montreal_Bellec	Homo sapiens	NCBITAXON	NCBITaxon:9606	brain	UBERON	UBERON:0000955	Participants	UM_1	26123	58	year	UNITSONT	UO:0000036	female	PATO	PATO:0000383	Right	Within and Between Sessions
Montreal_Bellec	Homo sapiens	NCBITAXON	NCBITaxon:9606	brain	UBERON	UBERON:0000955	Participants	UM_1	26124	65	year	UNITSONT	UO:0000036	female	PATO	PATO:0000383	Right	Within and Between Sessions
Montreal_Bellec	Homo sapiens	NCBITAXON	NCBITaxon:9606	brain	UBERON	UBERON:0000955	Participants	UM_1	26125	63	year	UNITSONT	UO:0000036	male	PATO	PATO:0000384	Right	Within and Between Sessions
Montreal_Bellec	Homo sapiens	NCBITAXON	NCBITaxon:9606	brain	UBERON	UBERON:0000955	Participants	UM_1	26126	65	year	UNITSONT	UO:0000036	male	PATO	PATO:0000384	Left	Within and Between Sessions
Montreal_Bellec	Homo sapiens	NCBITAXON	NCBITaxon:9606	brain	UBERON	UBERON:0000955	Participants	UM_1	26127	83	year	UNITSONT	UO:0000036	female	PATO	PATO:0000383	Right	Within and Between Sessions
Montreal_Bellec	Homo sapiens	NCBITAXON	NCBITaxon:9606	brain	UBERON	UBERON:0000955	Participants	UM_1	26128	64	year	UNITSONT	UO:0000036	female	PATO	PATO:0000383	Right	Within and Between Sessions
Montreal_Bellec	Homo sapiens	NCBITAXON	NCBITaxon:9606	brain	UBERON	UBERON:0000955	Participants	UM_1	26129	71	year	UNITSONT	UO:0000036	female	PATO	PATO:0000383	Right	Within and Between Sessions
Montreal_Bellec	Homo sapiens	NCBITAXON	NCBITaxon:9606	brain	UBERON	UBERON:0000955	Participants	UM_1	26130	79	year	UNITSONT	UO:0000036	male	PATO	PATO:0000384	Right	Within and Between Sessions
Montreal_Bellec	Homo sapiens	NCBITAXON	NCBITaxon:9606	brain	UBERON	UBERON:0000955	Participants	UM_1	26131	73	year	UNITSONT	UO:0000036	female	PATO	PATO:0000383	Right	Within and Between Sessions
Montreal_Bellec	Homo sapiens	NCBITAXON	NCBITaxon:9606	brain	UBERON	UBERON:0000955	Participants	UM_1	26132	67	year	UNITSONT	UO:0000036	female	PATO	PATO:0000383	Right	Within and Between Sessions
Montreal_Bellec	Homo sapiens	NCBITAXON	NCBITaxon:9606	brain	UBERON	UBERON:0000955	Participants	UM_1	26133	61	year	UNITSONT	UO:0000036	male	PATO	PATO:0000384	Right	Within and Between Sessions
Montreal_Bellec	Homo sapiens	NCBITAXON	NCBITaxon:9606	brain	UBERON	UBERON:0000955	Participants	UM_1	26134	72	year	UNITSONT	UO:0000036	female	PATO	PATO:0000383	Right	Within and Between Sessions
Montreal_Bellec	Homo sapiens	NCBITAXON	NCBITaxon:9606	brain	UBERON	UBERON:0000955	Participants	UM_1	26135	62	year	UNITSONT	UO:0000036	female	PATO	PATO:0000383	Right	Within and Between Sessions
Montreal_Bellec	Homo sapiens	NCBITAXON	NCBITaxon:9606	brain	UBERON	UBERON:0000955	Participants	UM_1	26136	71	year	UNITSONT	UO:0000036	female	PATO	PATO:0000383	Right	Within and Between Sessions
Montreal_Bellec	Homo sapiens	NCBITAXON	NCBITaxon:9606	brain	UBERON	UBERON:0000955	Participants	UM_1	26137	61	year	UNITSONT	UO:0000036	female	PATO	PATO:0000383	Right	Within and Between Sessions
Montreal_Bellec	Homo sapiens	NCBITAXON	NCBITaxon:9606	brain	UBERON	UBERON:0000955	Participants	UM_1	26138	62	year	UNITSONT	UO:0000036	female	PATO	PATO:0000383	Right	Within and Between Sessions
Montreal_Bellec	Homo sapiens	NCBITAXON	NCBITaxon:9606	brain	UBERON	UBERON:0000955	Participants	UM_1	26139	67	year	UNITSONT	UO:0000036	female	PATO	PATO:0000383	Right	Within and Between Sessions
Montreal_Bellec	Homo sapiens	NCBITAXON	NCBITaxon:9606	brain	UBERON	UBERON:0000955	Participants	UM_1	26140	58	year	UNITSONT	UO:0000036	female	PATO	PATO:0000383	Right	Within and Between Sessions
Montreal_Bellec	Homo sapiens	NCBITAXON	NCBITaxon:9606	brain	UBERON	UBERON:0000955	Participants	UM_1	26141	58	year	UNITSONT	UO:0000036	female	PATO	PATO:0000383	Right	Within and Between Sessions
Montreal_Bellec	Homo sapiens	NCBITAXON	NCBITaxon:9606	brain	UBERON	UBERON:0000955	Participants	UM_1	26142	62	year	UNITSONT	UO:0000036	male	PATO	PATO:0000384	Right	Within and Between Sessions
Montreal_Bellec	Homo sapiens	NCBITAXON	NCBITaxon:9606	brain	UBERON	UBERON:0000955	Participants	UM_1	26143	77	year	UNITSONT	UO:0000036	female	PATO	PATO:0000383	Right	Within and Between Sessions
Montreal_Bellec	Homo sapiens	NCBITAXON	NCBITaxon:9606	brain	UBERON	UBERON:0000955	Participants	UM_1	26144	72	year	UNITSONT	UO:0000036	female	PATO	PATO:0000383	Right	Within and Between Sessions
Montreal_Bellec	Homo sapiens	NCBITAXON	NCBITaxon:9606	brain	UBERON	UBERON:0000955	Participants	UM_1	26145	61	year	UNITSONT	UO:0000036	male	PATO	PATO:0000384	Right	Within and Between Sessions
Montreal_Bellec	Homo sapiens	NCBITAXON	NCBITaxon:9606	brain	UBERON	UBERON:0000955	Participants	UM_1	26146	62	year	UNITSONT	UO:0000036	male	PATO	PATO:0000384	Right	Within and Between Sessions
Montreal_Bellec	Homo sapiens	NCBITAXON	NCBITaxon:9606	brain	UBERON	UBERON:0000955	Participants	UM_1	26147	60	year	UNITSONT	UO:0000036	female	PATO	PATO:0000383	Right	Within and Between Sessions
Montreal_Bellec	Homo sapiens	NCBITAXON	NCBITaxon:9606	brain	UBERON	UBERON:0000955	Participants	UM_1	26148	61	year	UNITSONT	UO:0000036	male	PATO	PATO:0000384	Right	Within and Between Sessions
Montreal_Bellec	Homo sapiens	NCBITAXON	NCBITaxon:9606	brain	UBERON	UBERON:0000955	Participants	UM_1	26149	61	year	UNITSONT	UO:0000036	female	PATO	PATO:0000383	Left	Within and Between Sessions
Montreal_Bellec	Homo sapiens	NCBITAXON	NCBITaxon:9606	brain	UBERON	UBERON:0000955	Participants	UM_1	26150	82	year	UNITSONT	UO:0000036	male	PATO	PATO:0000384	Right	Within and Between Sessions
Montreal_Bellec	Homo sapiens	NCBITAXON	NCBITaxon:9606	brain	UBERON	UBERON:0000955	Participants	UM_1	26151	64	year	UNITSONT	UO:0000036	female	PATO	PATO:0000383	Right	Within and Between Sessions
Montreal_Bellec	Homo sapiens	NCBITAXON	NCBITaxon:9606	brain	UBERON	UBERON:0000955	Participants	UM_1	26152	70	year	UNITSONT	UO:0000036	female	PATO	PATO:0000383	Right	Within and Between Sessions
Montreal_Bellec	Homo sapiens	NCBITAXON	NCBITaxon:9606	brain	UBERON	UBERON:0000955	Participants	UM_1	26153	73	year	UNITSONT	UO:0000036	male	PATO	PATO:0000384	Right	Within and Between Sessions
Montreal_Bellec	Homo sapiens	NCBITAXON	NCBITaxon:9606	brain	UBERON	UBERON:0000955	Participants	UM_1	26154	62	year	UNITSONT	UO:0000036	female	PATO	PATO:0000383	Right	Within and Between Sessions
Montreal_Bellec	Homo sapiens	NCBITAXON	NCBITaxon:9606	brain	UBERON	UBERON:0000955	Participants	UM_1	26155	84	year	UNITSONT	UO:0000036	female	PATO	PATO:0000383	Right	Within and Between Sessions
Montreal_Bellec	Homo sapiens	NCBITAXON	NCBITaxon:9606	brain	UBERON	UBERON:0000955	Participants	UM_1	26156	63	year	UNITSONT	UO:0000036	female	PATO	PATO:0000383	Right	Within and Between Sessions
Montreal_Bellec	Homo sapiens	NCBITAXON	NCBITaxon:9606	brain	UBERON	UBERON:0000955	Participants	UM_1	26157	75	year	UNITSONT	UO:0000036	female	PATO	PATO:0000383	Right	Within and Between Sessions
Montreal_Bellec	Homo sapiens	NCBITAXON	NCBITaxon:9606	brain	UBERON	UBERON:0000955	Participants	UM_1	26158	61	year	UNITSONT	UO:0000036	female	PATO	PATO:0000383	Right	Within and Between Sessions
Montreal_Bellec	Homo sapiens	NCBITAXON	NCBITaxon:9606	brain	UBERON	UBERON:0000955	Participants	UM_1	26159	61	year	UNITSONT	UO:0000036	female	PATO	PATO:0000383	Right	Within and Between Sessions
Montreal_Bellec	Homo sapiens	NCBITAXON	NCBITaxon:9606	brain	UBERON	UBERON:0000955	Participants	UM_1	26160	63	year	UNITSONT	UO:0000036	female	PATO	PATO:0000383	Right	Within and Between Sessions
Montreal_Bellec	Homo sapiens	NCBITAXON	NCBITaxon:9606	brain	UBERON	UBERON:0000955	Participants	UM_1	26161	61	year	UNITSONT	UO:0000036	male	PATO	PATO:0000384	Ambidextrous	Within and Between Sessions
Montreal_Bellec	Homo sapiens	NCBITAXON	NCBITaxon:9606	brain	UBERON	UBERON:0000955	Participants	UM_1	26162	61	year	UNITSONT	UO:0000036	female	PATO	PATO:0000383	Right	Within and Between Sessions
Montreal_Bellec	Homo sapiens	NCBITAXON	NCBITaxon:9606	brain	UBERON	UBERON:0000955	Participants	UM_1	26163	67	year	UNITSONT	UO:0000036	female	PATO	PATO:0000383	Right	Within and Between Sessions
Montreal_Bellec	Homo sapiens	NCBITAXON	NCBITaxon:9606	brain	UBERON	UBERON:0000955	Participants	UM_1	26164	63	year	UNITSONT	UO:0000036	female	PATO	PATO:0000383	Right	Within and Between Sessions
Montreal_Bellec	Homo sapiens	NCBITAXON	NCBITaxon:9606	brain	UBERON	UBERON:0000955	Participants	UM_1	26165	58	year	UNITSONT	UO:0000036	male	PATO	PATO:0000384	Right	Within and Between Sessions
Montreal_Bellec	Homo sapiens	NCBITAXON	NCBITaxon:9606	brain	UBERON	UBERON:0000955	Participants	UM_1	26166	60	year	UNITSONT	UO:0000036	female	PATO	PATO:0000383	Right	Within and Between Sessions
Montreal_Bellec	Homo sapiens	NCBITAXON	NCBITaxon:9606	brain	UBERON	UBERON:0000955	Participants	UM_1	26167	67	year	UNITSONT	UO:0000036	male	PATO	PATO:0000384	Right	Within and Between Sessions
Montreal_Bellec	Homo sapiens	NCBITAXON	NCBITaxon:9606	brain	UBERON	UBERON:0000955	Participants	UM_1	26168	64	year	UNITSONT	UO:0000036	female	PATO	PATO:0000383	Right	Within and Between Sessions
Montreal_Bellec	Homo sapiens	NCBITAXON	NCBITaxon:9606	brain	UBERON	UBERON:0000955	Participants	UM_1	26169	66	year	UNITSONT	UO:0000036	male	PATO	PATO:0000384	Right	Within and Between Sessions
Montreal_Bellec	Homo sapiens	NCBITAXON	NCBITaxon:9606	brain	UBERON	UBERON:0000955	Participants	UM_1	26170	62	year	UNITSONT	UO:0000036	female	PATO	PATO:0000383	Right	Within and Between Sessions
Montreal_Bellec	Homo sapiens	NCBITAXON	NCBITaxon:9606	brain	UBERON	UBERON:0000955	Participants	UM_1	26171	73	year	UNITSONT	UO:0000036	female	PATO	PATO:0000383	Right	Within and Between Sessions
Montreal_Bellec	Homo sapiens	NCBITAXON	NCBITaxon:9606	brain	UBERON	UBERON:0000955	Participants	UM_1	26172	57	year	UNITSONT	UO:0000036	female	PATO	PATO:0000383	Right	Within and Between Sessions
Montreal_Bellec	Homo sapiens	NCBITAXON	NCBITaxon:9606	brain	UBERON	UBERON:0000955	Participants	UM_1	26173	62	year	UNITSONT	UO:0000036	female	PATO	PATO:0000383	Right	Within and Between Sessions
Montreal_Bellec	Homo sapiens	NCBITAXON	NCBITaxon:9606	brain	UBERON	UBERON:0000955	Participants	UM_1	26174	59	year	UNITSONT	UO:0000036	male	PATO	PATO:0000384	Right	Within and Between Sessions
Montreal_Bellec	Homo sapiens	NCBITAXON	NCBITaxon:9606	brain	UBERON	UBERON:0000955	Participants	UM_1	26175	58	year	UNITSONT	UO:0000036	female	PATO	PATO:0000383	Right	Within and Between Sessions
Montreal_Bellec	Homo sapiens	NCBITAXON	NCBITaxon:9606	brain	UBERON	UBERON:0000955	Participants	UM_1	26176	71	year	UNITSONT	UO:0000036	male	PATO	PATO:0000384	Right	Within and Between Sessions
Montreal_Bellec	Homo sapiens	NCBITAXON	NCBITaxon:9606	brain	UBERON	UBERON:0000955	Participants	UM_1	26177	65	year	UNITSONT	UO:0000036	female	PATO	PATO:0000383	Right	Within and Between Sessions
Montreal_Bellec	Homo sapiens	NCBITAXON	NCBITaxon:9606	brain	UBERON	UBERON:0000955	Participants	UM_1	26178	64	year	UNITSONT	UO:0000036	female	PATO	PATO:0000383	Right	Within and Between Sessions
Montreal_Bellec	Homo sapiens	NCBITAXON	NCBITaxon:9606	brain	UBERON	UBERON:0000955	Participants	UM_1	26179	72	year	UNITSONT	UO:0000036	male	PATO	PATO:0000384	Right	Within and Between Sessions
Montreal_Bellec	Homo sapiens	NCBITAXON	NCBITaxon:9606	brain	UBERON	UBERON:0000955	Participants	UM_1	26180	55	year	UNITSONT	UO:0000036	female	PATO	PATO:0000383	Right	Within and Between Sessions
Montreal_Bellec	Homo sapiens	NCBITAXON	NCBITaxon:9606	brain	UBERON	UBERON:0000955	Participants	UM_1	26181	71	year	UNITSONT	UO:0000036	female	PATO	PATO:0000383	Right	Within and Between Sessions
Montreal_Bellec	Homo sapiens	NCBITAXON	NCBITaxon:9606	brain	UBERON	UBERON:0000955	Participants	UM_1	26182	61	year	UNITSONT	UO:0000036	female	PATO	PATO:0000383	Right	Within and Between Sessions
Montreal_Bellec	Homo sapiens	NCBITAXON	NCBITaxon:9606	brain	UBERON	UBERON:0000955	Participants	UM_1	26183	61	year	UNITSONT	UO:0000036	female	PATO	PATO:0000383	Right	Within and Between Sessions
Montreal_Bellec	Homo sapiens	NCBITAXON	NCBITaxon:9606	brain	UBERON	UBERON:0000955	Participants	UM_1	26184	70	year	UNITSONT	UO:0000036	female	PATO	PATO:0000383	Right	Within and Between Sessions
Montreal_Bellec	Homo sapiens	NCBITAXON	NCBITaxon:9606	brain	UBERON	UBERON:0000955	Participants	UM_1	26185	70	year	UNITSONT	UO:0000036	male	PATO	PATO:0000384	Right	Within and Between Sessions
Montreal_Bellec	Homo sapiens	NCBITAXON	NCBITaxon:9606	brain	UBERON	UBERON:0000955	Participants	UM_1	26186	64	year	UNITSONT	UO:0000036	male	PATO	PATO:0000384	Right	Within and Between Sessions
Montreal_Bellec	Homo sapiens	NCBITAXON	NCBITaxon:9606	brain	UBERON	UBERON:0000955	Participants	UM_1	26187	60	year	UNITSONT	UO:0000036	female	PATO	PATO:0000383	Right	Within and Between Sessions
Montreal_Bellec	Homo sapiens	NCBITAXON	NCBITaxon:9606	brain	UBERON	UBERON:0000955	Participants	UM_1	26188	62	year	UNITSONT	UO:0000036	female	PATO	PATO:0000383	Right	Within and Between Sessions
Montreal_Bellec	Homo sapiens	NCBITAXON	NCBITaxon:9606	brain	UBERON	UBERON:0000955	Participants	UM_1	26189	62	year	UNITSONT	UO:0000036	male	PATO	PATO:0000384	Right	Within and Between Sessions
Pittsburgh_Luna	Homo sapiens	NCBITAXON	NCBITaxon:9606	brain	UBERON	UBERON:0000955	Participants	UPSM_1	25234	17	year	UNITSONT	UO:0000036	female	PATO	PATO:0000383	Right	Between Sessions, Multiple Retest
Pittsburgh_Luna	Homo sapiens	NCBITAXON	NCBITaxon:9606	brain	UBERON	UBERON:0000955	Participants	UPSM_1	25235	15	year	UNITSONT	UO:0000036	female	PATO	PATO:0000383	Right	Between Sessions, Multiple Retest
Pittsburgh_Luna	Homo sapiens	NCBITAXON	NCBITaxon:9606	brain	UBERON	UBERON:0000955	Participants	UPSM_1	25236	17.2	year	UNITSONT	UO:0000036	male	PATO	PATO:0000384	Right	Between Sessions, Multiple Retest
Pittsburgh_Luna	Homo sapiens	NCBITAXON	NCBITaxon:9606	brain	UBERON	UBERON:0000955	Participants	UPSM_1	25237	17.6	year	UNITSONT	UO:0000036	female	PATO	PATO:0000383	Right	Between Sessions, Multiple Retest
Pittsburgh_Luna	Homo sapiens	NCBITAXON	NCBITaxon:9606	brain	UBERON	UBERON:0000955	Participants	UPSM_1	25238	15.6	year	UNITSONT	UO:0000036	male	PATO	PATO:0000384	Right	Between Sessions, Multiple Retest
Pittsburgh_Luna	Homo sapiens	NCBITAXON	NCBITaxon:9606	brain	UBERON	UBERON:0000955	Participants	UPSM_1	25239	13.1	year	UNITSONT	UO:0000036	male	PATO	PATO:0000384	Right	Between Sessions, Multiple Retest
Pittsburgh_Luna	Homo sapiens	NCBITAXON	NCBITaxon:9606	brain	UBERON	UBERON:0000955	Participants	UPSM_1	25240	15.6	year	UNITSONT	UO:0000036	male	PATO	PATO:0000384	Right	Between Sessions, Multiple Retest
Pittsburgh_Luna	Homo sapiens	NCBITAXON	NCBITaxon:9606	brain	UBERON	UBERON:0000955	Participants	UPSM_1	25241	10.5	year	UNITSONT	UO:0000036	male	PATO	PATO:0000384	Right	Between Sessions, Multiple Retest
Pittsburgh_Luna	Homo sapiens	NCBITAXON	NCBITaxon:9606	brain	UBERON	UBERON:0000955	Participants	UPSM_1	25242	19.2	year	UNITSONT	UO:0000036	male	PATO	PATO:0000384	Right	Between Sessions, Multiple Retest
Pittsburgh_Luna	Homo sapiens	NCBITAXON	NCBITaxon:9606	brain	UBERON	UBERON:0000955	Participants	UPSM_1	25243	18.7	year	UNITSONT	UO:0000036	male	PATO	PATO:0000384	Right	Between Sessions, Multiple Retest
Pittsburgh_Luna	Homo sapiens	NCBITAXON	NCBITaxon:9606	brain	UBERON	UBERON:0000955	Participants	UPSM_1	25244	18.5	year	UNITSONT	UO:0000036	male	PATO	PATO:0000384	Right	Between Sessions, Multiple Retest
Pittsburgh_Luna	Homo sapiens	NCBITAXON	NCBITaxon:9606	brain	UBERON	UBERON:0000955	Participants	UPSM_1	25245	18.9	year	UNITSONT	UO:0000036	male	PATO	PATO:0000384	Right	Between Sessions, Multiple Retest
Pittsburgh_Luna	Homo sapiens	NCBITAXON	NCBITaxon:9606	brain	UBERON	UBERON:0000955	Participants	UPSM_1	25246	18.4	year	UNITSONT	UO:0000036	male	PATO	PATO:0000384	Right	Between Sessions, Multiple Retest
Pittsburgh_Luna	Homo sapiens	NCBITAXON	NCBITaxon:9606	brain	UBERON	UBERON:0000955	Participants	UPSM_1	25247	19.7	year	UNITSONT	UO:0000036	female	PATO	PATO:0000383	Right	Between Sessions, Multiple Retest
Pittsburgh_Luna	Homo sapiens	NCBITAXON	NCBITaxon:9606	brain	UBERON	UBERON:0000955	Participants	UPSM_1	25248	11.4	year	UNITSONT	UO:0000036	male	PATO	PATO:0000384	Right	Between Sessions, Multiple Retest
Pittsburgh_Luna	Homo sapiens	NCBITAXON	NCBITaxon:9606	brain	UBERON	UBERON:0000955	Participants	UPSM_1	25249	18.5	year	UNITSONT	UO:0000036	female	PATO	PATO:0000383	Right	Between Sessions, Multiple Retest
Pittsburgh_Luna	Homo sapiens	NCBITAXON	NCBITaxon:9606	brain	UBERON	UBERON:0000955	Participants	UPSM_1	25250	19.2	year	UNITSONT	UO:0000036	male	PATO	PATO:0000384	Right	Between Sessions, Multiple Retest
Pittsburgh_Luna	Homo sapiens	NCBITAXON	NCBITaxon:9606	brain	UBERON	UBERON:0000955	Participants	UPSM_1	25251	14.8	year	UNITSONT	UO:0000036	female	PATO	PATO:0000383	Right	Between Sessions, Multiple Retest
Pittsburgh_Luna	Homo sapiens	NCBITAXON	NCBITaxon:9606	brain	UBERON	UBERON:0000955	Participants	UPSM_1	25252	18.8	year	UNITSONT	UO:0000036	female	PATO	PATO:0000383	Right	Between Sessions, Multiple Retest
Pittsburgh_Luna	Homo sapiens	NCBITAXON	NCBITaxon:9606	brain	UBERON	UBERON:0000955	Participants	UPSM_1	25253	12.7	year	UNITSONT	UO:0000036	female	PATO	PATO:0000383	Right	Between Sessions, Multiple Retest
Pittsburgh_Luna	Homo sapiens	NCBITAXON	NCBITaxon:9606	brain	UBERON	UBERON:0000955	Participants	UPSM_1	25254	14.9	year	UNITSONT	UO:0000036	female	PATO	PATO:0000383	Right	Between Sessions, Multiple Retest
Pittsburgh_Luna	Homo sapiens	NCBITAXON	NCBITaxon:9606	brain	UBERON	UBERON:0000955	Participants	UPSM_1	25255	18.9	year	UNITSONT	UO:0000036	male	PATO	PATO:0000384	Right	Between Sessions, Multiple Retest
Pittsburgh_Luna	Homo sapiens	NCBITAXON	NCBITaxon:9606	brain	UBERON	UBERON:0000955	Participants	UPSM_1	25256	13.9	year	UNITSONT	UO:0000036	female	PATO	PATO:0000383	Right	Between Sessions, Multiple Retest
Pittsburgh_Luna	Homo sapiens	NCBITAXON	NCBITaxon:9606	brain	UBERON	UBERON:0000955	Participants	UPSM_1	25257	11.7	year	UNITSONT	UO:0000036	male	PATO	PATO:0000384	Right	Between Sessions, Multiple Retest
Pittsburgh_Luna	Homo sapiens	NCBITAXON	NCBITaxon:9606	brain	UBERON	UBERON:0000955	Participants	UPSM_1	25258	12.5	year	UNITSONT	UO:0000036	male	PATO	PATO:0000384	Left	Between Sessions, Multiple Retest
Pittsburgh_Luna	Homo sapiens	NCBITAXON	NCBITaxon:9606	brain	UBERON	UBERON:0000955	Participants	UPSM_1	25259	10.6	year	UNITSONT	UO:0000036	female	PATO	PATO:0000383	Right	Between Sessions, Multiple Retest
Pittsburgh_Luna	Homo sapiens	NCBITAXON	NCBITaxon:9606	brain	UBERON	UBERON:0000955	Participants	UPSM_1	25260	12.9	year	UNITSONT	UO:0000036	male	PATO	PATO:0000384	Right	Between Sessions, Multiple Retest
Pittsburgh_Luna	Homo sapiens	NCBITAXON	NCBITaxon:9606	brain	UBERON	UBERON:0000955	Participants	UPSM_1	25261	14.1	year	UNITSONT	UO:0000036	male	PATO	PATO:0000384	Right	Between Sessions, Multiple Retest
Pittsburgh_Luna	Homo sapiens	NCBITAXON	NCBITaxon:9606	brain	UBERON	UBERON:0000955	Participants	UPSM_1	25262	15.9	year	UNITSONT	UO:0000036	male	PATO	PATO:0000384	Right	Between Sessions, Multiple Retest
Pittsburgh_Luna	Homo sapiens	NCBITAXON	NCBITaxon:9606	brain	UBERON	UBERON:0000955	Participants	UPSM_1	25263	14.6	year	UNITSONT	UO:0000036	male	PATO	PATO:0000384	Right	Between Sessions, Multiple Retest
Pittsburgh_Luna	Homo sapiens	NCBITAXON	NCBITaxon:9606	brain	UBERON	UBERON:0000955	Participants	UPSM_1	25264	11.5	year	UNITSONT	UO:0000036	male	PATO	PATO:0000384	Right	Between Sessions, Multiple Retest
Pittsburgh_Luna	Homo sapiens	NCBITAXON	NCBITaxon:9606	brain	UBERON	UBERON:0000955	Participants	UPSM_1	25265	13.5	year	UNITSONT	UO:0000036	male	PATO	PATO:0000384	Right	Between Sessions, Multiple Retest
Pittsburgh_Luna	Homo sapiens	NCBITAXON	NCBITaxon:9606	brain	UBERON	UBERON:0000955	Participants	UPSM_1	25266	14	year	UNITSONT	UO:0000036	male	PATO	PATO:0000384	Right	Between Sessions, Multiple Retest
Pittsburgh_Luna	Homo sapiens	NCBITAXON	NCBITaxon:9606	brain	UBERON	UBERON:0000955	Participants	UPSM_1	25267	17.5	year	UNITSONT	UO:0000036	male	PATO	PATO:0000384	Right	Between Sessions, Multiple Retest
Pittsburgh_Luna	Homo sapiens	NCBITAXON	NCBITaxon:9606	brain	UBERON	UBERON:0000955	Participants	UPSM_1	25268	12.5	year	UNITSONT	UO:0000036	female	PATO	PATO:0000383	Right	Between Sessions, Multiple Retest
Pittsburgh_Luna	Homo sapiens	NCBITAXON	NCBITaxon:9606	brain	UBERON	UBERON:0000955	Participants	UPSM_1	25269	19.2	year	UNITSONT	UO:0000036	male	PATO	PATO:0000384	Right	Between Sessions, Multiple Retest
Pittsburgh_Luna	Homo sapiens	NCBITAXON	NCBITaxon:9606	brain	UBERON	UBERON:0000955	Participants	UPSM_1	25270	14.8	year	UNITSONT	UO:0000036	female	PATO	PATO:0000383	Right	Between Sessions, Multiple Retest
Pittsburgh_Luna	Homo sapiens	NCBITAXON	NCBITaxon:9606	brain	UBERON	UBERON:0000955	Participants	UPSM_1	25271	16.2	year	UNITSONT	UO:0000036	male	PATO	PATO:0000384	Right	Between Sessions, Multiple Retest
Pittsburgh_Luna	Homo sapiens	NCBITAXON	NCBITaxon:9606	brain	UBERON	UBERON:0000955	Participants	UPSM_1	25272	15.7	year	UNITSONT	UO:0000036	female	PATO	PATO:0000383	Right	Between Sessions, Multiple Retest
Pittsburgh_Luna	Homo sapiens	NCBITAXON	NCBITaxon:9606	brain	UBERON	UBERON:0000955	Participants	UPSM_1	25273	18.2	year	UNITSONT	UO:0000036	male	PATO	PATO:0000384	Right	Between Sessions, Multiple Retest
Pittsburgh_Luna	Homo sapiens	NCBITAXON	NCBITaxon:9606	brain	UBERON	UBERON:0000955	Participants	UPSM_1	25274	17.1	year	UNITSONT	UO:0000036	female	PATO	PATO:0000383	Right	Between Sessions, Multiple Retest
Pittsburgh_Luna	Homo sapiens	NCBITAXON	NCBITaxon:9606	brain	UBERON	UBERON:0000955	Participants	UPSM_1	25275	15.4	year	UNITSONT	UO:0000036	female	PATO	PATO:0000383	Right	Between Sessions, Multiple Retest
Pittsburgh_Luna	Homo sapiens	NCBITAXON	NCBITaxon:9606	brain	UBERON	UBERON:0000955	Participants	UPSM_1	25276	14.9	year	UNITSONT	UO:0000036	female	PATO	PATO:0000383	Right	Between Sessions, Multiple Retest
Pittsburgh_Luna	Homo sapiens	NCBITAXON	NCBITaxon:9606	brain	UBERON	UBERON:0000955	Participants	UPSM_1	25277	11.2	year	UNITSONT	UO:0000036	male	PATO	PATO:0000384	Right	Between Sessions, Multiple Retest
Pittsburgh_Luna	Homo sapiens	NCBITAXON	NCBITaxon:9606	brain	UBERON	UBERON:0000955	Participants	UPSM_1	25278	15.2	year	UNITSONT	UO:0000036	female	PATO	PATO:0000383	Right	Between Sessions, Multiple Retest
Pittsburgh_Luna	Homo sapiens	NCBITAXON	NCBITaxon:9606	brain	UBERON	UBERON:0000955	Participants	UPSM_1	25279	18.1	year	UNITSONT	UO:0000036	female	PATO	PATO:0000383	Right	Between Sessions, Multiple Retest
Pittsburgh_Luna	Homo sapiens	NCBITAXON	NCBITaxon:9606	brain	UBERON	UBERON:0000955	Participants	UPSM_1	25280	17.9	year	UNITSONT	UO:0000036	female	PATO	PATO:0000383	Right	Between Sessions, Multiple Retest
Pittsburgh_Luna	Homo sapiens	NCBITAXON	NCBITaxon:9606	brain	UBERON	UBERON:0000955	Participants	UPSM_1	25281	14.7	year	UNITSONT	UO:0000036	male	PATO	PATO:0000384	Left	Between Sessions, Multiple Retest
Pittsburgh_Luna	Homo sapiens	NCBITAXON	NCBITaxon:9606	brain	UBERON	UBERON:0000955	Participants	UPSM_1	25282	12.3	year	UNITSONT	UO:0000036	female	PATO	PATO:0000383	Right	Between Sessions, Multiple Retest
Pittsburgh_Luna	Homo sapiens	NCBITAXON	NCBITaxon:9606	brain	UBERON	UBERON:0000955	Participants	UPSM_1	25283	12.9	year	UNITSONT	UO:0000036	male	PATO	PATO:0000384	Right	Between Sessions, Multiple Retest
Pittsburgh_Luna	Homo sapiens	NCBITAXON	NCBITaxon:9606	brain	UBERON	UBERON:0000955	Participants	UPSM_1	25284	11.1	year	UNITSONT	UO:0000036	male	PATO	PATO:0000384	Right	Between Sessions, Multiple Retest
Pittsburgh_Luna	Homo sapiens	NCBITAXON	NCBITaxon:9606	brain	UBERON	UBERON:0000955	Participants	UPSM_1	25285	16.4	year	UNITSONT	UO:0000036	female	PATO	PATO:0000383	Right	Between Sessions, Multiple Retest
Pittsburgh_Luna	Homo sapiens	NCBITAXON	NCBITaxon:9606	brain	UBERON	UBERON:0000955	Participants	UPSM_1	25286	18	year	UNITSONT	UO:0000036	female	PATO	PATO:0000383	Right	Between Sessions, Multiple Retest
Pittsburgh_Luna	Homo sapiens	NCBITAXON	NCBITaxon:9606	brain	UBERON	UBERON:0000955	Participants	UPSM_1	25287	12.1	year	UNITSONT	UO:0000036	female	PATO	PATO:0000383	Right	Between Sessions, Multiple Retest
Pittsburgh_Luna	Homo sapiens	NCBITAXON	NCBITaxon:9606	brain	UBERON	UBERON:0000955	Participants	UPSM_1	25288	18.4	year	UNITSONT	UO:0000036	female	PATO	PATO:0000383	Right	Between Sessions, Multiple Retest
Pittsburgh_Luna	Homo sapiens	NCBITAXON	NCBITaxon:9606	brain	UBERON	UBERON:0000955	Participants	UPSM_1	25289	18.6	year	UNITSONT	UO:0000036	female	PATO	PATO:0000383	Right	Between Sessions, Multiple Retest
Pittsburgh_Luna	Homo sapiens	NCBITAXON	NCBITaxon:9606	brain	UBERON	UBERON:0000955	Participants	UPSM_1	25290	18.5	year	UNITSONT	UO:0000036	female	PATO	PATO:0000383	Right	Between Sessions, Multiple Retest
Pittsburgh_Luna	Homo sapiens	NCBITAXON	NCBITaxon:9606	brain	UBERON	UBERON:0000955	Participants	UPSM_1	25291	18.9	year	UNITSONT	UO:0000036	female	PATO	PATO:0000383	Right	Between Sessions, Multiple Retest
Pittsburgh_Luna	Homo sapiens	NCBITAXON	NCBITaxon:9606	brain	UBERON	UBERON:0000955	Participants	UPSM_1	25292	18.3	year	UNITSONT	UO:0000036	female	PATO	PATO:0000383	Right	Between Sessions, Multiple Retest
Pittsburgh_Luna	Homo sapiens	NCBITAXON	NCBITaxon:9606	brain	UBERON	UBERON:0000955	Participants	UPSM_1	25293	11	year	UNITSONT	UO:0000036	male	PATO	PATO:0000384	Right	Between Sessions, Multiple Retest
Pittsburgh_Luna	Homo sapiens	NCBITAXON	NCBITaxon:9606	brain	UBERON	UBERON:0000955	Participants	UPSM_1	25294	12.7	year	UNITSONT	UO:0000036	male	PATO	PATO:0000384	Right	Between Sessions, Multiple Retest
Pittsburgh_Luna	Homo sapiens	NCBITAXON	NCBITaxon:9606	brain	UBERON	UBERON:0000955	Participants	UPSM_1	25295	13.7	year	UNITSONT	UO:0000036	male	PATO	PATO:0000384	Right	Between Sessions, Multiple Retest
Pittsburgh_Luna	Homo sapiens	NCBITAXON	NCBITaxon:9606	brain	UBERON	UBERON:0000955	Participants	UPSM_1	25307	12.4	year	UNITSONT	UO:0000036	male	PATO	PATO:0000384	Right	Between Sessions, Multiple Retest
Pittsburgh_Luna	Homo sapiens	NCBITAXON	NCBITaxon:9606	brain	UBERON	UBERON:0000955	Participants	UPSM_1	25308	18.9	year	UNITSONT	UO:0000036	male	PATO	PATO:0000384	Right	Between Sessions, Multiple Retest
Pittsburgh_Luna	Homo sapiens	NCBITAXON	NCBITaxon:9606	brain	UBERON	UBERON:0000955	Participants	UPSM_1	25296	18.7	year	UNITSONT	UO:0000036	male	PATO	PATO:0000384	Left	Between Sessions, Multiple Retest
Pittsburgh_Luna	Homo sapiens	NCBITAXON	NCBITaxon:9606	brain	UBERON	UBERON:0000955	Participants	UPSM_1	25297	15.9	year	UNITSONT	UO:0000036	female	PATO	PATO:0000383	Right	Between Sessions, Multiple Retest
Pittsburgh_Luna	Homo sapiens	NCBITAXON	NCBITaxon:9606	brain	UBERON	UBERON:0000955	Participants	UPSM_1	25298	14.6	year	UNITSONT	UO:0000036	female	PATO	PATO:0000383	Right	Between Sessions, Multiple Retest
Pittsburgh_Luna	Homo sapiens	NCBITAXON	NCBITaxon:9606	brain	UBERON	UBERON:0000955	Participants	UPSM_1	25299	12.2	year	UNITSONT	UO:0000036	female	PATO	PATO:0000383	Right	Between Sessions, Multiple Retest
Pittsburgh_Luna	Homo sapiens	NCBITAXON	NCBITaxon:9606	brain	UBERON	UBERON:0000955	Participants	UPSM_1	25300	13.6	year	UNITSONT	UO:0000036	female	PATO	PATO:0000383	Left	Between Sessions, Multiple Retest
Pittsburgh_Luna	Homo sapiens	NCBITAXON	NCBITaxon:9606	brain	UBERON	UBERON:0000955	Participants	UPSM_1	25301	18.9	year	UNITSONT	UO:0000036	male	PATO	PATO:0000384	Right	Between Sessions, Multiple Retest
Pittsburgh_Luna	Homo sapiens	NCBITAXON	NCBITaxon:9606	brain	UBERON	UBERON:0000955	Participants	UPSM_1	25302	10.5	year	UNITSONT	UO:0000036	male	PATO	PATO:0000384	Right	Between Sessions, Multiple Retest
Pittsburgh_Luna	Homo sapiens	NCBITAXON	NCBITaxon:9606	brain	UBERON	UBERON:0000955	Participants	UPSM_1	25303	16.7	year	UNITSONT	UO:0000036	female	PATO	PATO:0000383	Right	Between Sessions, Multiple Retest
Pittsburgh_Luna	Homo sapiens	NCBITAXON	NCBITaxon:9606	brain	UBERON	UBERON:0000955	Participants	UPSM_1	25304	11	year	UNITSONT	UO:0000036	male	PATO	PATO:0000384	Right	Between Sessions, Multiple Retest
Pittsburgh_Luna	Homo sapiens	NCBITAXON	NCBITaxon:9606	brain	UBERON	UBERON:0000955	Participants	UPSM_1	25305	11.7	year	UNITSONT	UO:0000036	male	PATO	PATO:0000384	Right	Between Sessions, Multiple Retest
Pittsburgh_Luna	Homo sapiens	NCBITAXON	NCBITaxon:9606	brain	UBERON	UBERON:0000955	Participants	UPSM_1	25306	13.9	year	UNITSONT	UO:0000036	male	PATO	PATO:0000384	Right	Between Sessions, Multiple Retest
Pittsburgh_Luna	Homo sapiens	NCBITAXON	NCBITaxon:9606	brain	UBERON	UBERON:0000955	Participants	UPSM_1	25309	12.5	year	UNITSONT	UO:0000036	female	PATO	PATO:0000383	Left	Between Sessions, Multiple Retest
Pittsburgh_Luna	Homo sapiens	NCBITAXON	NCBITaxon:9606	brain	UBERON	UBERON:0000955	Participants	UPSM_1	25310	12.2	year	UNITSONT	UO:0000036	female	PATO	PATO:0000383	Right	Between Sessions, Multiple Retest
Pittsburgh_Luna	Homo sapiens	NCBITAXON	NCBITaxon:9606	brain	UBERON	UBERON:0000955	Participants	UPSM_1	25311	16.1	year	UNITSONT	UO:0000036	male	PATO	PATO:0000384	Right	Between Sessions, Multiple Retest
Pittsburgh_Luna	Homo sapiens	NCBITAXON	NCBITaxon:9606	brain	UBERON	UBERON:0000955	Participants	UPSM_1	25312	10.9	year	UNITSONT	UO:0000036	female	PATO	PATO:0000383	Right	Between Sessions, Multiple Retest
Pittsburgh_Luna	Homo sapiens	NCBITAXON	NCBITaxon:9606	brain	UBERON	UBERON:0000955	Participants	UPSM_1	25313	13.9	year	UNITSONT	UO:0000036	female	PATO	PATO:0000383	Right	Between Sessions, Multiple Retest
Pittsburgh_Luna	Homo sapiens	NCBITAXON	NCBITaxon:9606	brain	UBERON	UBERON:0000955	Participants	UPSM_1	25314	10.2	year	UNITSONT	UO:0000036	female	PATO	PATO:0000383	Right	Between Sessions, Multiple Retest
Pittsburgh_Luna	Homo sapiens	NCBITAXON	NCBITaxon:9606	brain	UBERON	UBERON:0000955	Participants	UPSM_1	25315	10.1	year	UNITSONT	UO:0000036	female	PATO	PATO:0000383	Right	Between Sessions, Multiple Retest
Pittsburgh_Luna	Homo sapiens	NCBITAXON	NCBITaxon:9606	brain	UBERON	UBERON:0000955	Participants	UPSM_1	25316	12.3	year	UNITSONT	UO:0000036	male	PATO	PATO:0000384	Right	Between Sessions, Multiple Retest
Pittsburgh_Luna	Homo sapiens	NCBITAXON	NCBITaxon:9606	brain	UBERON	UBERON:0000955	Participants	UPSM_1	25317	13	year	UNITSONT	UO:0000036	female	PATO	PATO:0000383	Right	Between Sessions, Multiple Retest
Pittsburgh_Luna	Homo sapiens	NCBITAXON	NCBITaxon:9606	brain	UBERON	UBERON:0000955	Participants	UPSM_1	25318	16.7	year	UNITSONT	UO:0000036	male	PATO	PATO:0000384	Right	Between Sessions, Multiple Retest
Pittsburgh_Luna	Homo sapiens	NCBITAXON	NCBITaxon:9606	brain	UBERON	UBERON:0000955	Participants	UPSM_1	25319	15.1	year	UNITSONT	UO:0000036	male	PATO	PATO:0000384	Right	Between Sessions, Multiple Retest
Pittsburgh_Luna	Homo sapiens	NCBITAXON	NCBITaxon:9606	brain	UBERON	UBERON:0000955	Participants	UPSM_1	25320	18.7	year	UNITSONT	UO:0000036	male	PATO	PATO:0000384	Right	Between Sessions, Multiple Retest
Pittsburgh_Luna	Homo sapiens	NCBITAXON	NCBITaxon:9606	brain	UBERON	UBERON:0000955	Participants	UPSM_1	25321	10.9	year	UNITSONT	UO:0000036	female	PATO	PATO:0000383	Right	Between Sessions, Multiple Retest
Pittsburgh_Luna	Homo sapiens	NCBITAXON	NCBITaxon:9606	brain	UBERON	UBERON:0000955	Participants	UPSM_1	25322	13.8	year	UNITSONT	UO:0000036	female	PATO	PATO:0000383	Right	Between Sessions, Multiple Retest
Pittsburgh_Luna	Homo sapiens	NCBITAXON	NCBITaxon:9606	brain	UBERON	UBERON:0000955	Participants	UPSM_1	25323	14.8	year	UNITSONT	UO:0000036	female	PATO	PATO:0000383	Right	Between Sessions, Multiple Retest
Pittsburgh_Luna	Homo sapiens	NCBITAXON	NCBITaxon:9606	brain	UBERON	UBERON:0000955	Participants	UPSM_1	25324	16.9	year	UNITSONT	UO:0000036	male	PATO	PATO:0000384	Left	Between Sessions, Multiple Retest
Pittsburgh_Luna	Homo sapiens	NCBITAXON	NCBITaxon:9606	brain	UBERON	UBERON:0000955	Participants	UPSM_1	25325	18.1	year	UNITSONT	UO:0000036	female	PATO	PATO:0000383	Right	Between Sessions, Multiple Retest
Pittsburgh_Luna	Homo sapiens	NCBITAXON	NCBITaxon:9606	brain	UBERON	UBERON:0000955	Participants	UPSM_1	25326	18.9	year	UNITSONT	UO:0000036	female	PATO	PATO:0000383	Right	Between Sessions, Multiple Retest
Pittsburgh_Luna	Homo sapiens	NCBITAXON	NCBITaxon:9606	brain	UBERON	UBERON:0000955	Participants	UPSM_1	25327	15.6	year	UNITSONT	UO:0000036	female	PATO	PATO:0000383	Right	Between Sessions, Multiple Retest
Pittsburgh_Luna	Homo sapiens	NCBITAXON	NCBITaxon:9606	brain	UBERON	UBERON:0000955	Participants	UPSM_1	25328	12	year	UNITSONT	UO:0000036	male	PATO	PATO:0000384	Right	Between Sessions, Multiple Retest
Pittsburgh_Luna	Homo sapiens	NCBITAXON	NCBITaxon:9606	brain	UBERON	UBERON:0000955	Participants	UPSM_1	25329	18.9	year	UNITSONT	UO:0000036	male	PATO	PATO:0000384	Right	Between Sessions, Multiple Retest
Pittsburgh_Luna	Homo sapiens	NCBITAXON	NCBITaxon:9606	brain	UBERON	UBERON:0000955	Participants	UPSM_1	25330	14.2	year	UNITSONT	UO:0000036	male	PATO	PATO:0000384	Right	Between Sessions, Multiple Retest
Pittsburgh_Luna	Homo sapiens	NCBITAXON	NCBITaxon:9606	brain	UBERON	UBERON:0000955	Participants	UPSM_1	25331	16.3	year	UNITSONT	UO:0000036	male	PATO	PATO:0000384	Right	Between Sessions, Multiple Retest
Pittsburgh_Luna	Homo sapiens	NCBITAXON	NCBITaxon:9606	brain	UBERON	UBERON:0000955	Participants	UPSM_1	25332	16.8	year	UNITSONT	UO:0000036	female	PATO	PATO:0000383	Right	Between Sessions, Multiple Retest
Pittsburgh_Luna	Homo sapiens	NCBITAXON	NCBITaxon:9606	brain	UBERON	UBERON:0000955	Participants	UPSM_1	25333	15.3	year	UNITSONT	UO:0000036	male	PATO	PATO:0000384	Right	Between Sessions, Multiple Retest
Utah_Anderson - Longitudinal	Homo sapiens	NCBITAXON	NCBITaxon:9606	brain	UBERON	UBERON:0000955	Participants	Utah_1	26018	18	year	UNITSONT	UO:0000036	male	PATO	PATO:0000384	Left	Within and Between Sessions
Utah_Anderson - Longitudinal	Homo sapiens	NCBITAXON	NCBITaxon:9606	brain	UBERON	UBERON:0000955	Participants	Utah_1	26019	18	year	UNITSONT	UO:0000036	male	PATO	PATO:0000384	Right	Within and Between Sessions
Utah_Anderson - Longitudinal	Homo sapiens	NCBITAXON	NCBITaxon:9606	brain	UBERON	UBERON:0000955	Participants	Utah_1	26020	16	year	UNITSONT	UO:0000036	male	PATO	PATO:0000384	Right	Within and Between Sessions
Utah_Anderson - Longitudinal	Homo sapiens	NCBITAXON	NCBITaxon:9606	brain	UBERON	UBERON:0000955	Participants	Utah_1	26021	13	year	UNITSONT	UO:0000036	male	PATO	PATO:0000384	Right	Within and Between Sessions
Utah_Anderson - Longitudinal	Homo sapiens	NCBITAXON	NCBITaxon:9606	brain	UBERON	UBERON:0000955	Participants	Utah_1	26022	15	year	UNITSONT	UO:0000036	male	PATO	PATO:0000384	Right	Within and Between Sessions
Utah_Anderson - Longitudinal	Homo sapiens	NCBITAXON	NCBITaxon:9606	brain	UBERON	UBERON:0000955	Participants	Utah_1	26023	23	year	UNITSONT	UO:0000036	male	PATO	PATO:0000384	Right	Within and Between Sessions
Utah_Anderson - Longitudinal	Homo sapiens	NCBITAXON	NCBITaxon:9606	brain	UBERON	UBERON:0000955	Participants	Utah_1	26024	27	year	UNITSONT	UO:0000036	male	PATO	PATO:0000384	Right	Within and Between Sessions
Utah_Anderson - Longitudinal	Homo sapiens	NCBITAXON	NCBITaxon:9606	brain	UBERON	UBERON:0000955	Participants	Utah_1	26025	26	year	UNITSONT	UO:0000036	male	PATO	PATO:0000384	Right	Within and Between Sessions
Utah_Anderson - Longitudinal	Homo sapiens	NCBITAXON	NCBITaxon:9606	brain	UBERON	UBERON:0000955	Participants	Utah_1	26026	27	year	UNITSONT	UO:0000036	male	PATO	PATO:0000384	Right	Within and Between Sessions
Utah_Anderson - Longitudinal	Homo sapiens	NCBITAXON	NCBITaxon:9606	brain	UBERON	UBERON:0000955	Participants	Utah_1	26027	12	year	UNITSONT	UO:0000036	male	PATO	PATO:0000384	Right	Within and Between Sessions
Utah_Anderson - Longitudinal	Homo sapiens	NCBITAXON	NCBITaxon:9606	brain	UBERON	UBERON:0000955	Participants	Utah_1	26028	10	year	UNITSONT	UO:0000036	male	PATO	PATO:0000384	Right	Within and Between Sessions
Utah_Anderson - Longitudinal	Homo sapiens	NCBITAXON	NCBITaxon:9606	brain	UBERON	UBERON:0000955	Participants	Utah_1	26029	21	year	UNITSONT	UO:0000036	male	PATO	PATO:0000384	Right	Within and Between Sessions
Utah_Anderson - Longitudinal	Homo sapiens	NCBITAXON	NCBITaxon:9606	brain	UBERON	UBERON:0000955	Participants	Utah_1	26030	12	year	UNITSONT	UO:0000036	male	PATO	PATO:0000384	Right	Within and Between Sessions
Utah_Anderson - Longitudinal	Homo sapiens	NCBITAXON	NCBITaxon:9606	brain	UBERON	UBERON:0000955	Participants	Utah_1	26031	8	year	UNITSONT	UO:0000036	male	PATO	PATO:0000384	Right	Within and Between Sessions
Utah_Anderson - Longitudinal	Homo sapiens	NCBITAXON	NCBITaxon:9606	brain	UBERON	UBERON:0000955	Participants	Utah_1	26032	31	year	UNITSONT	UO:0000036	male	PATO	PATO:0000384	Right	Within and Between Sessions
Utah_Anderson - Longitudinal	Homo sapiens	NCBITAXON	NCBITaxon:9606	brain	UBERON	UBERON:0000955	Participants	Utah_1	26033	26	year	UNITSONT	UO:0000036	male	PATO	PATO:0000384	Right	Within and Between Sessions
Utah_Anderson - Longitudinal	Homo sapiens	NCBITAXON	NCBITaxon:9606	brain	UBERON	UBERON:0000955	Participants	Utah_1	26034	14	year	UNITSONT	UO:0000036	male	PATO	PATO:0000384	Right	Within and Between Sessions
Utah_Anderson - Longitudinal	Homo sapiens	NCBITAXON	NCBITaxon:9606	brain	UBERON	UBERON:0000955	Participants	Utah_1	26035	24	year	UNITSONT	UO:0000036	male	PATO	PATO:0000384	Right	Within and Between Sessions
Utah_Anderson - Longitudinal	Homo sapiens	NCBITAXON	NCBITaxon:9606	brain	UBERON	UBERON:0000955	Participants	Utah_1	26036	9	year	UNITSONT	UO:0000036	male	PATO	PATO:0000384	Right	Within and Between Sessions
Utah_Anderson - Longitudinal	Homo sapiens	NCBITAXON	NCBITaxon:9606	brain	UBERON	UBERON:0000955	Participants	Utah_1	26037	34	year	UNITSONT	UO:0000036	male	PATO	PATO:0000384	Right	Within and Between Sessions
Utah_Anderson - Longitudinal	Homo sapiens	NCBITAXON	NCBITaxon:9606	brain	UBERON	UBERON:0000955	Participants	Utah_1	26038	19	year	UNITSONT	UO:0000036	male	PATO	PATO:0000384	Right	Within and Between Sessions
Utah_Anderson - Longitudinal	Homo sapiens	NCBITAXON	NCBITaxon:9606	brain	UBERON	UBERON:0000955	Participants	Utah_1	26039	39	year	UNITSONT	UO:0000036	male	PATO	PATO:0000384	Ambidextrous	Within and Between Sessions
Utah_Anderson - Longitudinal	Homo sapiens	NCBITAXON	NCBITaxon:9606	brain	UBERON	UBERON:0000955	Participants	Utah_1	26040	28	year	UNITSONT	UO:0000036	male	PATO	PATO:0000384	Right	Within and Between Sessions
Utah_Anderson - Longitudinal	Homo sapiens	NCBITAXON	NCBITaxon:9606	brain	UBERON	UBERON:0000955	Participants	Utah_1	26041	9	year	UNITSONT	UO:0000036	male	PATO	PATO:0000384	Right	Within and Between Sessions
Utah_Anderson - Longitudinal	Homo sapiens	NCBITAXON	NCBITaxon:9606	brain	UBERON	UBERON:0000955	Participants	Utah_1	26042	25	year	UNITSONT	UO:0000036	male	PATO	PATO:0000384	Right	Within and Between Sessions
Utah_Anderson - Longitudinal	Homo sapiens	NCBITAXON	NCBITaxon:9606	brain	UBERON	UBERON:0000955	Participants	Utah_1	26043	22	year	UNITSONT	UO:0000036	male	PATO	PATO:0000384	Right	Within and Between Sessions
Utah Single	Homo sapiens	NCBITAXON	NCBITaxon:9606	brain	UBERON	UBERON:0000955	Participants	Utah_2	26017	39	year	UNITSONT	UO:0000036	male	PATO	PATO:0000384	Right	Within and Between Sessions
Wisconsin_Birn	Homo sapiens	NCBITAXON	NCBITaxon:9606	brain	UBERON	UBERON:0000955	Participants	UWM_1	27259	22	year	UNITSONT	UO:0000036	male	PATO	PATO:0000384	Right	Within and Between Sessions
Wisconsin_Birn	Homo sapiens	NCBITAXON	NCBITaxon:9606	brain	UBERON	UBERON:0000955	Participants	UWM_1	27260	30	year	UNITSONT	UO:0000036	female	PATO	PATO:0000383	Ambidextrous	Within and Between Sessions
Wisconsin_Birn	Homo sapiens	NCBITAXON	NCBITaxon:9606	brain	UBERON	UBERON:0000955	Participants	UWM_1	27261	25	year	UNITSONT	UO:0000036	female	PATO	PATO:0000383	Right	Within and Between Sessions
Wisconsin_Birn	Homo sapiens	NCBITAXON	NCBITaxon:9606	brain	UBERON	UBERON:0000955	Participants	UWM_1	27262	23	year	UNITSONT	UO:0000036	male	PATO	PATO:0000384	Right	Within and Between Sessions
Wisconsin_Birn	Homo sapiens	NCBITAXON	NCBITaxon:9606	brain	UBERON	UBERON:0000955	Participants	UWM_1	27263	27	year	UNITSONT	UO:0000036	female	PATO	PATO:0000383	Right	Within and Between Sessions
Wisconsin_Birn	Homo sapiens	NCBITAXON	NCBITaxon:9606	brain	UBERON	UBERON:0000955	Participants	UWM_1	27264	22	year	UNITSONT	UO:0000036	male	PATO	PATO:0000384	Right	Within and Between Sessions
Wisconsin_Birn	Homo sapiens	NCBITAXON	NCBITaxon:9606	brain	UBERON	UBERON:0000955	Participants	UWM_1	27265	23	year	UNITSONT	UO:0000036	male	PATO	PATO:0000384	Right	Within and Between Sessions
Wisconsin_Birn	Homo sapiens	NCBITAXON	NCBITaxon:9606	brain	UBERON	UBERON:0000955	Participants	UWM_1	27266	29	year	UNITSONT	UO:0000036	female	PATO	PATO:0000383	Right	Within and Between Sessions
Wisconsin_Birn	Homo sapiens	NCBITAXON	NCBITaxon:9606	brain	UBERON	UBERON:0000955	Participants	UWM_1	27267	21	year	UNITSONT	UO:0000036	female	PATO	PATO:0000383	Right	Within and Between Sessions
Wisconsin_Birn	Homo sapiens	NCBITAXON	NCBITaxon:9606	brain	UBERON	UBERON:0000955	Participants	UWM_1	27268	24	year	UNITSONT	UO:0000036	male	PATO	PATO:0000384	Right	Within and Between Sessions
Wisconsin_Birn	Homo sapiens	NCBITAXON	NCBITaxon:9606	brain	UBERON	UBERON:0000955	Participants	UWM_1	27269	23	year	UNITSONT	UO:0000036	female	PATO	PATO:0000383	Left	Within and Between Sessions
Wisconsin_Birn	Homo sapiens	NCBITAXON	NCBITaxon:9606	brain	UBERON	UBERON:0000955	Participants	UWM_1	27270	31	year	UNITSONT	UO:0000036	female	PATO	PATO:0000383	Right	Within and Between Sessions
Wisconsin_Birn	Homo sapiens	NCBITAXON	NCBITaxon:9606	brain	UBERON	UBERON:0000955	Participants	UWM_1	27271	29	year	UNITSONT	UO:0000036	female	PATO	PATO:0000383	Right	Within and Between Sessions
Wisconsin_Birn	Homo sapiens	NCBITAXON	NCBITaxon:9606	brain	UBERON	UBERON:0000955	Participants	UWM_1	27272	25	year	UNITSONT	UO:0000036	male	PATO	PATO:0000384	Right	Within and Between Sessions
Wisconsin_Birn	Homo sapiens	NCBITAXON	NCBITaxon:9606	brain	UBERON	UBERON:0000955	Participants	UWM_1	27273	24	year	UNITSONT	UO:0000036	female	PATO	PATO:0000383	Ambidextrous	Within and Between Sessions
Wisconsin_Birn	Homo sapiens	NCBITAXON	NCBITaxon:9606	brain	UBERON	UBERON:0000955	Participants	UWM_1	27274	22	year	UNITSONT	UO:0000036	male	PATO	PATO:0000384	Ambidextrous	Within and Between Sessions
Wisconsin_Birn	Homo sapiens	NCBITAXON	NCBITaxon:9606	brain	UBERON	UBERON:0000955	Participants	UWM_1	27275	29	year	UNITSONT	UO:0000036	male	PATO	PATO:0000384	Right	Within and Between Sessions
Wisconsin_Birn	Homo sapiens	NCBITAXON	NCBITaxon:9606	brain	UBERON	UBERON:0000955	Participants	UWM_1	27276	25	year	UNITSONT	UO:0000036	male	PATO	PATO:0000384	Right	Within and Between Sessions
Wisconsin_Birn	Homo sapiens	NCBITAXON	NCBITaxon:9606	brain	UBERON	UBERON:0000955	Participants	UWM_1	27277	21	year	UNITSONT	UO:0000036	female	PATO	PATO:0000383	Right	Within and Between Sessions
Wisconsin_Birn	Homo sapiens	NCBITAXON	NCBITaxon:9606	brain	UBERON	UBERON:0000955	Participants	UWM_1	27278	32	year	UNITSONT	UO:0000036	male	PATO	PATO:0000384	Right	Within and Between Sessions
Wisconsin_Birn	Homo sapiens	NCBITAXON	NCBITaxon:9606	brain	UBERON	UBERON:0000955	Participants	UWM_1	27279	24	year	UNITSONT	UO:0000036	male	PATO	PATO:0000384	Right	Within and Between Sessions
Wisconsin_Birn	Homo sapiens	NCBITAXON	NCBITaxon:9606	brain	UBERON	UBERON:0000955	Participants	UWM_1	27280	22	year	UNITSONT	UO:0000036	male	PATO	PATO:0000384	Right	Within and Between Sessions
Wisconsin_Birn	Homo sapiens	NCBITAXON	NCBITaxon:9606	brain	UBERON	UBERON:0000955	Participants	UWM_1	27281	24	year	UNITSONT	UO:0000036	male	PATO	PATO:0000384	Right	Within and Between Sessions
Wisconsin_Birn	Homo sapiens	NCBITAXON	NCBITaxon:9606	brain	UBERON	UBERON:0000955	Participants	UWM_1	27282	24	year	UNITSONT	UO:0000036	male	PATO	PATO:0000384	Right	Within and Between Sessions
Wisconsin_Birn	Homo sapiens	NCBITAXON	NCBITaxon:9606	brain	UBERON	UBERON:0000955	Participants	UWM_1	27283	23	year	UNITSONT	UO:0000036	female	PATO	PATO:0000383	Right	Within and Between Sessions
Xuanwu_Li, Lu	Homo sapiens	NCBITAXON	NCBITaxon:9606	brain	UBERON	UBERON:0000955	Participants	XHCUMS_1	25983	62	year	UNITSONT	UO:0000036	male	PATO	PATO:0000384		Between Sessions, Multiple Retest
Xuanwu_Li, Lu	Homo sapiens	NCBITAXON	NCBITaxon:9606	brain	UBERON	UBERON:0000955	Participants	XHCUMS_1	25984	60	year	UNITSONT	UO:0000036	female	PATO	PATO:0000383		Between Sessions, Multiple Retest
Xuanwu_Li, Lu	Homo sapiens	NCBITAXON	NCBITaxon:9606	brain	UBERON	UBERON:0000955	Participants	XHCUMS_1	25985	61	year	UNITSONT	UO:0000036	female	PATO	PATO:0000383		Between Sessions, Multiple Retest
Xuanwu_Li, Lu	Homo sapiens	NCBITAXON	NCBITaxon:9606	brain	UBERON	UBERON:0000955	Participants	XHCUMS_1	25986	57	year	UNITSONT	UO:0000036	female	PATO	PATO:0000383		Between Sessions, Multiple Retest
Xuanwu_Li, Lu	Homo sapiens	NCBITAXON	NCBITaxon:9606	brain	UBERON	UBERON:0000955	Participants	XHCUMS_1	25987	58	year	UNITSONT	UO:0000036	female	PATO	PATO:0000383		Between Sessions, Multiple Retest
Xuanwu_Li, Lu	Homo sapiens	NCBITAXON	NCBITaxon:9606	brain	UBERON	UBERON:0000955	Participants	XHCUMS_1	25988	48	year	UNITSONT	UO:0000036	male	PATO	PATO:0000384		Between Sessions, Multiple Retest
Xuanwu_Li, Lu	Homo sapiens	NCBITAXON	NCBITaxon:9606	brain	UBERON	UBERON:0000955	Participants	XHCUMS_1	25989	56	year	UNITSONT	UO:0000036	female	PATO	PATO:0000383		Between Sessions, Multiple Retest
Xuanwu_Li, Lu	Homo sapiens	NCBITAXON	NCBITaxon:9606	brain	UBERON	UBERON:0000955	Participants	XHCUMS_1	25990	49	year	UNITSONT	UO:0000036	female	PATO	PATO:0000383		Between Sessions, Multiple Retest
Xuanwu_Li, Lu	Homo sapiens	NCBITAXON	NCBITaxon:9606	brain	UBERON	UBERON:0000955	Participants	XHCUMS_1	25991	52	year	UNITSONT	UO:0000036	female	PATO	PATO:0000383		Between Sessions, Multiple Retest
Xuanwu_Li, Lu	Homo sapiens	NCBITAXON	NCBITaxon:9606	brain	UBERON	UBERON:0000955	Participants	XHCUMS_1	25992	47	year	UNITSONT	UO:0000036	female	PATO	PATO:0000383		Between Sessions, Multiple Retest
Xuanwu_Li, Lu	Homo sapiens	NCBITAXON	NCBITaxon:9606	brain	UBERON	UBERON:0000955	Participants	XHCUMS_1	25993	50	year	UNITSONT	UO:0000036	female	PATO	PATO:0000383		Between Sessions, Multiple Retest
Xuanwu_Li, Lu	Homo sapiens	NCBITAXON	NCBITaxon:9606	brain	UBERON	UBERON:0000955	Participants	XHCUMS_1	25994	54	year	UNITSONT	UO:0000036	male	PATO	PATO:0000384		Between Sessions, Multiple Retest
Xuanwu_Li, Lu	Homo sapiens	NCBITAXON	NCBITaxon:9606	brain	UBERON	UBERON:0000955	Participants	XHCUMS_1	25995	49	year	UNITSONT	UO:0000036	female	PATO	PATO:0000383		Between Sessions, Multiple Retest
Xuanwu_Li, Lu	Homo sapiens	NCBITAXON	NCBITaxon:9606	brain	UBERON	UBERON:0000955	Participants	XHCUMS_1	25996	52	year	UNITSONT	UO:0000036	male	PATO	PATO:0000384		Between Sessions, Multiple Retest
Xuanwu_Li, Lu	Homo sapiens	NCBITAXON	NCBITaxon:9606	brain	UBERON	UBERON:0000955	Participants	XHCUMS_1	25997	45	year	UNITSONT	UO:0000036	male	PATO	PATO:0000384		Between Sessions, Multiple Retest
Xuanwu_Li, Lu	Homo sapiens	NCBITAXON	NCBITaxon:9606	brain	UBERON	UBERON:0000955	Participants	XHCUMS_1	25998	53	year	UNITSONT	UO:0000036	male	PATO	PATO:0000384		Between Sessions, Multiple Retest
Xuanwu_Li, Lu	Homo sapiens	NCBITAXON	NCBITaxon:9606	brain	UBERON	UBERON:0000955	Participants	XHCUMS_1	25999	56	year	UNITSONT	UO:0000036	male	PATO	PATO:0000384		Between Sessions, Multiple Retest
Xuanwu_Li, Lu	Homo sapiens	NCBITAXON	NCBITaxon:9606	brain	UBERON	UBERON:0000955	Participants	XHCUMS_1	26000	54	year	UNITSONT	UO:0000036	male	PATO	PATO:0000384		Between Sessions, Multiple Retest
Xuanwu_Li, Lu	Homo sapiens	NCBITAXON	NCBITaxon:9606	brain	UBERON	UBERON:0000955	Participants	XHCUMS_1	26001	54	year	UNITSONT	UO:0000036	male	PATO	PATO:0000384		Between Sessions, Multiple Retest
Xuanwu_Li, Lu	Homo sapiens	NCBITAXON	NCBITaxon:9606	brain	UBERON	UBERON:0000955	Participants	XHCUMS_1	26002	54	year	UNITSONT	UO:0000036	male	PATO	PATO:0000384		Between Sessions, Multiple Retest
Xuanwu_Li, Lu	Homo sapiens	NCBITAXON	NCBITaxon:9606	brain	UBERON	UBERON:0000955	Participants	XHCUMS_1	26003	52	year	UNITSONT	UO:0000036	male	PATO	PATO:0000384		Between Sessions, Multiple Retest
Xuanwu_Li, Lu	Homo sapiens	NCBITAXON	NCBITaxon:9606	brain	UBERON	UBERON:0000955	Participants	XHCUMS_1	26004	36	year	UNITSONT	UO:0000036	male	PATO	PATO:0000384		Between Sessions, Multiple Retest
Xuanwu_Li, Lu	Homo sapiens	NCBITAXON	NCBITaxon:9606	brain	UBERON	UBERON:0000955	Participants	XHCUMS_1	26005	38	year	UNITSONT	UO:0000036	male	PATO	PATO:0000384		Between Sessions, Multiple Retest
Xuanwu_Li, Lu	Homo sapiens	NCBITAXON	NCBITaxon:9606	brain	UBERON	UBERON:0000955	Participants	XHCUMS_1	26006	52	year	UNITSONT	UO:0000036	male	PATO	PATO:0000384		Between Sessions, Multiple Retest
Xuanwu_Li, Lu	Homo sapiens	NCBITAXON	NCBITaxon:9606	brain	UBERON	UBERON:0000955	Participants	XHCUMS_1	25982									Between Sessions, Multiple Retest
