# Supplementary material for: An open science resource for establishing reliability and reproducibility in functional connectomics
Source: Sci Data. 2014 Dec 9;1:140049. doi: 10.1038/sdata.2014.49 (PMC4421932; doi:10.1038/sdata.2014.49)
Supplement: Supplementary file 1 [file sdata201449-isa1.zip › a_assay_Zuo.txt]

Sample Name	Factor Value[study protocol]	Protocol REF	Comment[scan session]	Comment[retest design]	Comment[time since previous scan - number]	Comment[time since previous scan - units]	Comment[preceding condition]	Comment[visual stimulation condition]	Comment[resting state instruction]	Assay Name	Raw Data File	Comment [Data Repository]	Comment [Data Record Accession]
3001	Within Session, Multiple Retest	resting state fMRI	Baseline	1			0	2	Relax and keep your eyes open/closed.	3001_Baseline	BMB_1_0003001_0003042.tar.gz	Functional Connectomes Project International Neuroimaging Data-Sharing Initiative (FCP/INDI)	http://dx.doi.org/10.15387/fcp_indi.corr.bmb1
3001	Within Session, Multiple Retest	resting state fMRI	Retest_1	1	10	minutes	0	2	Relax and keep your eyes open/closed.	3001_Retest_1	BMB_1_0003001_0003042.tar.gz	Functional Connectomes Project International Neuroimaging Data-Sharing Initiative (FCP/INDI)	http://dx.doi.org/10.15387/fcp_indi.corr.bmb1
3002	Within Session, Multiple Retest	resting state fMRI	Baseline	1			0	2	Relax and keep your eyes open/closed.	3002_Baseline	BMB_1_0003001_0003042.tar.gz	Functional Connectomes Project International Neuroimaging Data-Sharing Initiative (FCP/INDI)	http://dx.doi.org/10.15387/fcp_indi.corr.bmb1
3002	Within Session, Multiple Retest	resting state fMRI	Retest_1	1	10	minutes	0	2	Relax and keep your eyes open/closed.	3002_Retest_1	BMB_1_0003001_0003042.tar.gz	Functional Connectomes Project International Neuroimaging Data-Sharing Initiative (FCP/INDI)	http://dx.doi.org/10.15387/fcp_indi.corr.bmb1
3004	Within Session, Multiple Retest	resting state fMRI	Baseline	1			0	2	Relax and keep your eyes open/closed.	3004_Baseline	BMB_1_0003001_0003042.tar.gz	Functional Connectomes Project International Neuroimaging Data-Sharing Initiative (FCP/INDI)	http://dx.doi.org/10.15387/fcp_indi.corr.bmb1
3004	Within Session, Multiple Retest	resting state fMRI	Retest_1	1	10	minutes	0	2	Relax and keep your eyes open/closed.	3004_Retest_1	BMB_1_0003001_0003042.tar.gz	Functional Connectomes Project International Neuroimaging Data-Sharing Initiative (FCP/INDI)	http://dx.doi.org/10.15387/fcp_indi.corr.bmb1
3006	Within Session, Multiple Retest	resting state fMRI	Baseline	1			0	2	Relax and keep your eyes open/closed.	3006_Baseline	BMB_1_0003001_0003042.tar.gz	Functional Connectomes Project International Neuroimaging Data-Sharing Initiative (FCP/INDI)	http://dx.doi.org/10.15387/fcp_indi.corr.bmb1
3006	Within Session, Multiple Retest	resting state fMRI	Retest_1	1	10	minutes	0	2	Relax and keep your eyes open/closed.	3006_Retest_1	BMB_1_0003001_0003042.tar.gz	Functional Connectomes Project International Neuroimaging Data-Sharing Initiative (FCP/INDI)	http://dx.doi.org/10.15387/fcp_indi.corr.bmb1
3007	Within Session, Multiple Retest	resting state fMRI	Baseline	1			0	2	Relax and keep your eyes open/closed.	3007_Baseline	BMB_1_0003001_0003042.tar.gz	Functional Connectomes Project International Neuroimaging Data-Sharing Initiative (FCP/INDI)	http://dx.doi.org/10.15387/fcp_indi.corr.bmb1
3007	Within Session, Multiple Retest	resting state fMRI	Retest_1	1	10	minutes	0	2	Relax and keep your eyes open/closed.	3007_Retest_1	BMB_1_0003001_0003042.tar.gz	Functional Connectomes Project International Neuroimaging Data-Sharing Initiative (FCP/INDI)	http://dx.doi.org/10.15387/fcp_indi.corr.bmb1
3008	Within Session, Multiple Retest	resting state fMRI	Baseline	1			0	2	Relax and keep your eyes open/closed.	3008_Baseline	BMB_1_0003001_0003042.tar.gz	Functional Connectomes Project International Neuroimaging Data-Sharing Initiative (FCP/INDI)	http://dx.doi.org/10.15387/fcp_indi.corr.bmb1
3008	Within Session, Multiple Retest	resting state fMRI	Retest_1	1	10	minutes	0	2	Relax and keep your eyes open/closed.	3008_Retest_1	BMB_1_0003001_0003042.tar.gz	Functional Connectomes Project International Neuroimaging Data-Sharing Initiative (FCP/INDI)	http://dx.doi.org/10.15387/fcp_indi.corr.bmb1
3009	Within Session, Multiple Retest	resting state fMRI	Baseline	1			0	2	Relax and keep your eyes open/closed.	3009_Baseline	BMB_1_0003001_0003042.tar.gz	Functional Connectomes Project International Neuroimaging Data-Sharing Initiative (FCP/INDI)	http://dx.doi.org/10.15387/fcp_indi.corr.bmb1
3009	Within Session, Multiple Retest	resting state fMRI	Retest_1	1	10	minutes	0	2	Relax and keep your eyes open/closed.	3009_Retest_1	BMB_1_0003001_0003042.tar.gz	Functional Connectomes Project International Neuroimaging Data-Sharing Initiative (FCP/INDI)	http://dx.doi.org/10.15387/fcp_indi.corr.bmb1
3010	Within Session, Multiple Retest	resting state fMRI	Baseline	1			0	2	Relax and keep your eyes open/closed.	3010_Baseline	BMB_1_0003001_0003042.tar.gz	Functional Connectomes Project International Neuroimaging Data-Sharing Initiative (FCP/INDI)	http://dx.doi.org/10.15387/fcp_indi.corr.bmb1
3010	Within Session, Multiple Retest	resting state fMRI	Retest_1	1	10	minutes	0	2	Relax and keep your eyes open/closed.	3010_Retest_1	BMB_1_0003001_0003042.tar.gz	Functional Connectomes Project International Neuroimaging Data-Sharing Initiative (FCP/INDI)	http://dx.doi.org/10.15387/fcp_indi.corr.bmb1
3011	Within Session, Multiple Retest	resting state fMRI	Baseline	1			0	2	Relax and keep your eyes open/closed.	3011_Baseline	BMB_1_0003001_0003042.tar.gz	Functional Connectomes Project International Neuroimaging Data-Sharing Initiative (FCP/INDI)	http://dx.doi.org/10.15387/fcp_indi.corr.bmb1
3011	Within Session, Multiple Retest	resting state fMRI	Retest_1	1	10	minutes	0	2	Relax and keep your eyes open/closed.	3011_Retest_1	BMB_1_0003001_0003042.tar.gz	Functional Connectomes Project International Neuroimaging Data-Sharing Initiative (FCP/INDI)	http://dx.doi.org/10.15387/fcp_indi.corr.bmb1
3012	Within Session, Multiple Retest	resting state fMRI	Baseline	1			0	2	Relax and keep your eyes open/closed.	3012_Baseline	BMB_1_0003001_0003042.tar.gz	Functional Connectomes Project International Neuroimaging Data-Sharing Initiative (FCP/INDI)	http://dx.doi.org/10.15387/fcp_indi.corr.bmb1
3012	Within Session, Multiple Retest	resting state fMRI	Retest_1	1	10	minutes	0	2	Relax and keep your eyes open/closed.	3012_Retest_1	BMB_1_0003001_0003042.tar.gz	Functional Connectomes Project International Neuroimaging Data-Sharing Initiative (FCP/INDI)	http://dx.doi.org/10.15387/fcp_indi.corr.bmb1
3013	Within Session, Multiple Retest	resting state fMRI	Baseline	1			0	2	Relax and keep your eyes open/closed.	3013_Baseline	BMB_1_0003001_0003042.tar.gz	Functional Connectomes Project International Neuroimaging Data-Sharing Initiative (FCP/INDI)	http://dx.doi.org/10.15387/fcp_indi.corr.bmb1
3013	Within Session, Multiple Retest	resting state fMRI	Retest_1	1	10	minutes	0	2	Relax and keep your eyes open/closed.	3013_Retest_1	BMB_1_0003001_0003042.tar.gz	Functional Connectomes Project International Neuroimaging Data-Sharing Initiative (FCP/INDI)	http://dx.doi.org/10.15387/fcp_indi.corr.bmb1
3014	Within Session, Multiple Retest	resting state fMRI	Baseline	1			0	2	Relax and keep your eyes open/closed.	3014_Baseline	BMB_1_0003001_0003042.tar.gz	Functional Connectomes Project International Neuroimaging Data-Sharing Initiative (FCP/INDI)	http://dx.doi.org/10.15387/fcp_indi.corr.bmb1
3014	Within Session, Multiple Retest	resting state fMRI	Retest_1	1	10	minutes	0	2	Relax and keep your eyes open/closed.	3014_Retest_1	BMB_1_0003001_0003042.tar.gz	Functional Connectomes Project International Neuroimaging Data-Sharing Initiative (FCP/INDI)	http://dx.doi.org/10.15387/fcp_indi.corr.bmb1
3015	Within Session, Multiple Retest	resting state fMRI	Baseline	1			0	2	Relax and keep your eyes open/closed.	3015_Baseline	BMB_1_0003001_0003042.tar.gz	Functional Connectomes Project International Neuroimaging Data-Sharing Initiative (FCP/INDI)	http://dx.doi.org/10.15387/fcp_indi.corr.bmb1
3015	Within Session, Multiple Retest	resting state fMRI	Retest_1	1	10	minutes	0	2	Relax and keep your eyes open/closed.	3015_Retest_1	BMB_1_0003001_0003042.tar.gz	Functional Connectomes Project International Neuroimaging Data-Sharing Initiative (FCP/INDI)	http://dx.doi.org/10.15387/fcp_indi.corr.bmb1
3016	Within Session, Multiple Retest	resting state fMRI	Baseline	1			0	2	Relax and keep your eyes open/closed.	3016_Baseline	BMB_1_0003001_0003042.tar.gz	Functional Connectomes Project International Neuroimaging Data-Sharing Initiative (FCP/INDI)	http://dx.doi.org/10.15387/fcp_indi.corr.bmb1
3016	Within Session, Multiple Retest	resting state fMRI	Retest_1	1	10	minutes	0	2	Relax and keep your eyes open/closed.	3016_Retest_1	BMB_1_0003001_0003042.tar.gz	Functional Connectomes Project International Neuroimaging Data-Sharing Initiative (FCP/INDI)	http://dx.doi.org/10.15387/fcp_indi.corr.bmb1
3017	Within Session, Multiple Retest	resting state fMRI	Baseline	1			0	2	Relax and keep your eyes open/closed.	3017_Baseline	BMB_1_0003001_0003042.tar.gz	Functional Connectomes Project International Neuroimaging Data-Sharing Initiative (FCP/INDI)	http://dx.doi.org/10.15387/fcp_indi.corr.bmb1
3017	Within Session, Multiple Retest	resting state fMRI	Retest_1	1	10	minutes	0	2	Relax and keep your eyes open/closed.	3017_Retest_1	BMB_1_0003001_0003042.tar.gz	Functional Connectomes Project International Neuroimaging Data-Sharing Initiative (FCP/INDI)	http://dx.doi.org/10.15387/fcp_indi.corr.bmb1
3018	Within Session, Multiple Retest	resting state fMRI	Baseline	1			0	2	Relax and keep your eyes open/closed.	3018_Baseline	BMB_1_0003001_0003042.tar.gz	Functional Connectomes Project International Neuroimaging Data-Sharing Initiative (FCP/INDI)	http://dx.doi.org/10.15387/fcp_indi.corr.bmb1
3018	Within Session, Multiple Retest	resting state fMRI	Retest_1	1	10	minutes	0	2	Relax and keep your eyes open/closed.	3018_Retest_1	BMB_1_0003001_0003042.tar.gz	Functional Connectomes Project International Neuroimaging Data-Sharing Initiative (FCP/INDI)	http://dx.doi.org/10.15387/fcp_indi.corr.bmb1
3020	Within Session, Multiple Retest	resting state fMRI	Baseline	1			0	2	Relax and keep your eyes open/closed.	3020_Baseline	BMB_1_0003001_0003042.tar.gz	Functional Connectomes Project International Neuroimaging Data-Sharing Initiative (FCP/INDI)	http://dx.doi.org/10.15387/fcp_indi.corr.bmb1
3020	Within Session, Multiple Retest	resting state fMRI	Retest_1	1	10	minutes	0	2	Relax and keep your eyes open/closed.	3020_Retest_1	BMB_1_0003001_0003042.tar.gz	Functional Connectomes Project International Neuroimaging Data-Sharing Initiative (FCP/INDI)	http://dx.doi.org/10.15387/fcp_indi.corr.bmb1
3021	Within Session, Multiple Retest	resting state fMRI	Baseline	1			0	2	Relax and keep your eyes open/closed.	3021_Baseline	BMB_1_0003001_0003042.tar.gz	Functional Connectomes Project International Neuroimaging Data-Sharing Initiative (FCP/INDI)	http://dx.doi.org/10.15387/fcp_indi.corr.bmb1
3021	Within Session, Multiple Retest	resting state fMRI	Retest_1	1	10	minutes	0	2	Relax and keep your eyes open/closed.	3021_Retest_1	BMB_1_0003001_0003042.tar.gz	Functional Connectomes Project International Neuroimaging Data-Sharing Initiative (FCP/INDI)	http://dx.doi.org/10.15387/fcp_indi.corr.bmb1
3022	Within Session, Multiple Retest	resting state fMRI	Baseline	1			0	2	Relax and keep your eyes open/closed.	3022_Baseline	BMB_1_0003001_0003042.tar.gz	Functional Connectomes Project International Neuroimaging Data-Sharing Initiative (FCP/INDI)	http://dx.doi.org/10.15387/fcp_indi.corr.bmb1
3022	Within Session, Multiple Retest	resting state fMRI	Retest_1	1	10	minutes	0	2	Relax and keep your eyes open/closed.	3022_Retest_1	BMB_1_0003001_0003042.tar.gz	Functional Connectomes Project International Neuroimaging Data-Sharing Initiative (FCP/INDI)	http://dx.doi.org/10.15387/fcp_indi.corr.bmb1
3023	Within Session, Multiple Retest	resting state fMRI	Baseline	1			0	2	Relax and keep your eyes open/closed.	3023_Baseline	BMB_1_0003001_0003042.tar.gz	Functional Connectomes Project International Neuroimaging Data-Sharing Initiative (FCP/INDI)	http://dx.doi.org/10.15387/fcp_indi.corr.bmb1
3023	Within Session, Multiple Retest	resting state fMRI	Retest_1	1	10	minutes	0	2	Relax and keep your eyes open/closed.	3023_Retest_1	BMB_1_0003001_0003042.tar.gz	Functional Connectomes Project International Neuroimaging Data-Sharing Initiative (FCP/INDI)	http://dx.doi.org/10.15387/fcp_indi.corr.bmb1
3024	Within Session, Multiple Retest	resting state fMRI	Baseline	1			0	2	Relax and keep your eyes open/closed.	3024_Baseline	BMB_1_0003001_0003042.tar.gz	Functional Connectomes Project International Neuroimaging Data-Sharing Initiative (FCP/INDI)	http://dx.doi.org/10.15387/fcp_indi.corr.bmb1
3024	Within Session, Multiple Retest	resting state fMRI	Retest_1	1	10	minutes	0	2	Relax and keep your eyes open/closed.	3024_Retest_1	BMB_1_0003001_0003042.tar.gz	Functional Connectomes Project International Neuroimaging Data-Sharing Initiative (FCP/INDI)	http://dx.doi.org/10.15387/fcp_indi.corr.bmb1
3025	Within Session, Multiple Retest	resting state fMRI	Baseline	1			0	2	Relax and keep your eyes open/closed.	3025_Baseline	BMB_1_0003001_0003042.tar.gz	Functional Connectomes Project International Neuroimaging Data-Sharing Initiative (FCP/INDI)	http://dx.doi.org/10.15387/fcp_indi.corr.bmb1
3025	Within Session, Multiple Retest	resting state fMRI	Retest_1	1	10	minutes	0	2	Relax and keep your eyes open/closed.	3025_Retest_1	BMB_1_0003001_0003042.tar.gz	Functional Connectomes Project International Neuroimaging Data-Sharing Initiative (FCP/INDI)	http://dx.doi.org/10.15387/fcp_indi.corr.bmb1
3026	Within Session, Multiple Retest	resting state fMRI	Baseline	1			0	2	Relax and keep your eyes open/closed.	3026_Baseline	BMB_1_0003001_0003042.tar.gz	Functional Connectomes Project International Neuroimaging Data-Sharing Initiative (FCP/INDI)	http://dx.doi.org/10.15387/fcp_indi.corr.bmb1
3026	Within Session, Multiple Retest	resting state fMRI	Retest_1	1	10	minutes	0	2	Relax and keep your eyes open/closed.	3026_Retest_1	BMB_1_0003001_0003042.tar.gz	Functional Connectomes Project International Neuroimaging Data-Sharing Initiative (FCP/INDI)	http://dx.doi.org/10.15387/fcp_indi.corr.bmb1
3032	Within Session, Multiple Retest	resting state fMRI	Baseline	1			0	2	Relax and keep your eyes open/closed.	3032_Baseline	BMB_1_0003001_0003042.tar.gz	Functional Connectomes Project International Neuroimaging Data-Sharing Initiative (FCP/INDI)	http://dx.doi.org/10.15387/fcp_indi.corr.bmb1
3032	Within Session, Multiple Retest	resting state fMRI	Retest_1	1	10	minutes	0	2	Relax and keep your eyes open/closed.	3032_Retest_1	BMB_1_0003001_0003042.tar.gz	Functional Connectomes Project International Neuroimaging Data-Sharing Initiative (FCP/INDI)	http://dx.doi.org/10.15387/fcp_indi.corr.bmb1
3033	Within Session, Multiple Retest	resting state fMRI	Baseline	1			0	2	Relax and keep your eyes open/closed.	3033_Baseline	BMB_1_0003001_0003042.tar.gz	Functional Connectomes Project International Neuroimaging Data-Sharing Initiative (FCP/INDI)	http://dx.doi.org/10.15387/fcp_indi.corr.bmb1
3033	Within Session, Multiple Retest	resting state fMRI	Retest_1	1	10	minutes	0	2	Relax and keep your eyes open/closed.	3033_Retest_1	BMB_1_0003001_0003042.tar.gz	Functional Connectomes Project International Neuroimaging Data-Sharing Initiative (FCP/INDI)	http://dx.doi.org/10.15387/fcp_indi.corr.bmb1
3034	Within Session, Multiple Retest	resting state fMRI	Baseline	1			0	2	Relax and keep your eyes open/closed.	3034_Baseline	BMB_1_0003001_0003042.tar.gz	Functional Connectomes Project International Neuroimaging Data-Sharing Initiative (FCP/INDI)	http://dx.doi.org/10.15387/fcp_indi.corr.bmb1
3034	Within Session, Multiple Retest	resting state fMRI	Retest_1	1	10	minutes	0	2	Relax and keep your eyes open/closed.	3034_Retest_1	BMB_1_0003001_0003042.tar.gz	Functional Connectomes Project International Neuroimaging Data-Sharing Initiative (FCP/INDI)	http://dx.doi.org/10.15387/fcp_indi.corr.bmb1
3036	Within Session, Multiple Retest	resting state fMRI	Baseline	1			0	2	Relax and keep your eyes open/closed.	3036_Baseline	BMB_1_0003001_0003042.tar.gz	Functional Connectomes Project International Neuroimaging Data-Sharing Initiative (FCP/INDI)	http://dx.doi.org/10.15387/fcp_indi.corr.bmb1
3036	Within Session, Multiple Retest	resting state fMRI	Retest_1	1	10	minutes	0	2	Relax and keep your eyes open/closed.	3036_Retest_1	BMB_1_0003001_0003042.tar.gz	Functional Connectomes Project International Neuroimaging Data-Sharing Initiative (FCP/INDI)	http://dx.doi.org/10.15387/fcp_indi.corr.bmb1
3037	Within Session, Multiple Retest	resting state fMRI	Baseline	1			0	2	Relax and keep your eyes open/closed.	3037_Baseline	BMB_1_0003001_0003042.tar.gz	Functional Connectomes Project International Neuroimaging Data-Sharing Initiative (FCP/INDI)	http://dx.doi.org/10.15387/fcp_indi.corr.bmb1
3037	Within Session, Multiple Retest	resting state fMRI	Retest_1	1	10	minutes	0	2	Relax and keep your eyes open/closed.	3037_Retest_1	BMB_1_0003001_0003042.tar.gz	Functional Connectomes Project International Neuroimaging Data-Sharing Initiative (FCP/INDI)	http://dx.doi.org/10.15387/fcp_indi.corr.bmb1
3038	Within Session, Multiple Retest	resting state fMRI	Baseline	1			0	2	Relax and keep your eyes open/closed.	3038_Baseline	BMB_1_0003001_0003042.tar.gz	Functional Connectomes Project International Neuroimaging Data-Sharing Initiative (FCP/INDI)	http://dx.doi.org/10.15387/fcp_indi.corr.bmb1
3038	Within Session, Multiple Retest	resting state fMRI	Retest_1	1	10	minutes	0	2	Relax and keep your eyes open/closed.	3038_Retest_1	BMB_1_0003001_0003042.tar.gz	Functional Connectomes Project International Neuroimaging Data-Sharing Initiative (FCP/INDI)	http://dx.doi.org/10.15387/fcp_indi.corr.bmb1
3039	Within Session, Multiple Retest	resting state fMRI	Baseline	1			0	2	Relax and keep your eyes open/closed.	3039_Baseline	BMB_1_0003001_0003042.tar.gz	Functional Connectomes Project International Neuroimaging Data-Sharing Initiative (FCP/INDI)	http://dx.doi.org/10.15387/fcp_indi.corr.bmb1
3039	Within Session, Multiple Retest	resting state fMRI	Retest_1	1	10	minutes	0	2	Relax and keep your eyes open/closed.	3039_Retest_1	BMB_1_0003001_0003042.tar.gz	Functional Connectomes Project International Neuroimaging Data-Sharing Initiative (FCP/INDI)	http://dx.doi.org/10.15387/fcp_indi.corr.bmb1
3040	Within Session, Multiple Retest	resting state fMRI	Baseline	1			0	2	Relax and keep your eyes open/closed.	3040_Baseline	BMB_1_0003001_0003042.tar.gz	Functional Connectomes Project International Neuroimaging Data-Sharing Initiative (FCP/INDI)	http://dx.doi.org/10.15387/fcp_indi.corr.bmb1
3040	Within Session, Multiple Retest	resting state fMRI	Retest_1	1	10	minutes	0	2	Relax and keep your eyes open/closed.	3040_Retest_1	BMB_1_0003001_0003042.tar.gz	Functional Connectomes Project International Neuroimaging Data-Sharing Initiative (FCP/INDI)	http://dx.doi.org/10.15387/fcp_indi.corr.bmb1
3041	Within Session, Multiple Retest	resting state fMRI	Baseline	1			0	2	Relax and keep your eyes open/closed.	3041_Baseline	BMB_1_0003001_0003042.tar.gz	Functional Connectomes Project International Neuroimaging Data-Sharing Initiative (FCP/INDI)	http://dx.doi.org/10.15387/fcp_indi.corr.bmb1
3041	Within Session, Multiple Retest	resting state fMRI	Retest_1	1	10	minutes	0	2	Relax and keep your eyes open/closed.	3041_Retest_1	BMB_1_0003001_0003042.tar.gz	Functional Connectomes Project International Neuroimaging Data-Sharing Initiative (FCP/INDI)	http://dx.doi.org/10.15387/fcp_indi.corr.bmb1
3042	Within Session, Multiple Retest	resting state fMRI	Baseline	1			0	2	Relax and keep your eyes open/closed.	3042_Baseline	BMB_1_0003001_0003042.tar.gz	Functional Connectomes Project International Neuroimaging Data-Sharing Initiative (FCP/INDI)	http://dx.doi.org/10.15387/fcp_indi.corr.bmb1
3042	Within Session, Multiple Retest	resting state fMRI	Retest_1	1	10	minutes	0	2	Relax and keep your eyes open/closed.	3042_Retest_1	BMB_1_0003001_0003042.tar.gz	Functional Connectomes Project International Neuroimaging Data-Sharing Initiative (FCP/INDI)	http://dx.doi.org/10.15387/fcp_indi.corr.bmb1
3044	Within Session, Multiple Retest	resting state fMRI	Baseline	1			0	2	Relax and keep your eyes open/closed.	3044_Baseline	BMB_1_0003044_0003064.tar.gz	Functional Connectomes Project International Neuroimaging Data-Sharing Initiative (FCP/INDI)	http://dx.doi.org/10.15387/fcp_indi.corr.bmb1
3044	Within Session, Multiple Retest	resting state fMRI	Retest_1	1	10	minutes	0	2	Relax and keep your eyes open/closed.	3044_Retest_1	BMB_1_0003044_0003064.tar.gz	Functional Connectomes Project International Neuroimaging Data-Sharing Initiative (FCP/INDI)	http://dx.doi.org/10.15387/fcp_indi.corr.bmb1
3045	Within Session, Multiple Retest	resting state fMRI	Baseline	1			0	2	Relax and keep your eyes open/closed.	3045_Baseline	BMB_1_0003044_0003064.tar.gz	Functional Connectomes Project International Neuroimaging Data-Sharing Initiative (FCP/INDI)	http://dx.doi.org/10.15387/fcp_indi.corr.bmb1
3045	Within Session, Multiple Retest	resting state fMRI	Retest_1	1	10	minutes	0	2	Relax and keep your eyes open/closed.	3045_Retest_1	BMB_1_0003044_0003064.tar.gz	Functional Connectomes Project International Neuroimaging Data-Sharing Initiative (FCP/INDI)	http://dx.doi.org/10.15387/fcp_indi.corr.bmb1
3047	Within Session, Multiple Retest	resting state fMRI	Baseline	1			0	2	Relax and keep your eyes open/closed.	3047_Baseline	BMB_1_0003044_0003064.tar.gz	Functional Connectomes Project International Neuroimaging Data-Sharing Initiative (FCP/INDI)	http://dx.doi.org/10.15387/fcp_indi.corr.bmb1
3047	Within Session, Multiple Retest	resting state fMRI	Retest_1	1	10	minutes	0	2	Relax and keep your eyes open/closed.	3047_Retest_1	BMB_1_0003044_0003064.tar.gz	Functional Connectomes Project International Neuroimaging Data-Sharing Initiative (FCP/INDI)	http://dx.doi.org/10.15387/fcp_indi.corr.bmb1
3049	Within Session, Multiple Retest	resting state fMRI	Baseline	1			0	2	Relax and keep your eyes open/closed.	3049_Baseline	BMB_1_0003044_0003064.tar.gz	Functional Connectomes Project International Neuroimaging Data-Sharing Initiative (FCP/INDI)	http://dx.doi.org/10.15387/fcp_indi.corr.bmb1
3049	Within Session, Multiple Retest	resting state fMRI	Retest_1	1	10	minutes	0	2	Relax and keep your eyes open/closed.	3049_Retest_1	BMB_1_0003044_0003064.tar.gz	Functional Connectomes Project International Neuroimaging Data-Sharing Initiative (FCP/INDI)	http://dx.doi.org/10.15387/fcp_indi.corr.bmb1
3050	Within Session, Multiple Retest	resting state fMRI	Baseline	1			0	2	Relax and keep your eyes open/closed.	3050_Baseline	BMB_1_0003044_0003064.tar.gz	Functional Connectomes Project International Neuroimaging Data-Sharing Initiative (FCP/INDI)	http://dx.doi.org/10.15387/fcp_indi.corr.bmb1
3050	Within Session, Multiple Retest	resting state fMRI	Retest_1	1	10	minutes	0	2	Relax and keep your eyes open/closed.	3050_Retest_1	BMB_1_0003044_0003064.tar.gz	Functional Connectomes Project International Neuroimaging Data-Sharing Initiative (FCP/INDI)	http://dx.doi.org/10.15387/fcp_indi.corr.bmb1
3051	Within Session, Multiple Retest	resting state fMRI	Baseline	1			0	2	Relax and keep your eyes open/closed.	3051_Baseline	BMB_1_0003044_0003064.tar.gz	Functional Connectomes Project International Neuroimaging Data-Sharing Initiative (FCP/INDI)	http://dx.doi.org/10.15387/fcp_indi.corr.bmb1
3051	Within Session, Multiple Retest	resting state fMRI	Retest_1	1	10	minutes	0	2	Relax and keep your eyes open/closed.	3051_Retest_1	BMB_1_0003044_0003064.tar.gz	Functional Connectomes Project International Neuroimaging Data-Sharing Initiative (FCP/INDI)	http://dx.doi.org/10.15387/fcp_indi.corr.bmb1
3051	Within Session, Multiple Retest	resting state fMRI	Retest_2	1	17.5	minutes	0	2	Relax and keep your eyes open/closed.	3051_Retest_2	BMB_1_0003044_0003064.tar.gz	Functional Connectomes Project International Neuroimaging Data-Sharing Initiative (FCP/INDI)	http://dx.doi.org/10.15387/fcp_indi.corr.bmb1
3051	Within Session, Multiple Retest	resting state fMRI	Retest_3	1	25	minutes	0	2	Relax and keep your eyes open/closed.	3051_Retest_3	BMB_1_0003044_0003064.tar.gz	Functional Connectomes Project International Neuroimaging Data-Sharing Initiative (FCP/INDI)	http://dx.doi.org/10.15387/fcp_indi.corr.bmb1
3052	Within Session, Multiple Retest	resting state fMRI	Baseline	1			0	2	Relax and keep your eyes open/closed.	3052_Baseline	BMB_1_0003044_0003064.tar.gz	Functional Connectomes Project International Neuroimaging Data-Sharing Initiative (FCP/INDI)	http://dx.doi.org/10.15387/fcp_indi.corr.bmb1
3052	Within Session, Multiple Retest	resting state fMRI	Retest_1	1	10	minutes	0	2	Relax and keep your eyes open/closed.	3052_Retest_1	BMB_1_0003044_0003064.tar.gz	Functional Connectomes Project International Neuroimaging Data-Sharing Initiative (FCP/INDI)	http://dx.doi.org/10.15387/fcp_indi.corr.bmb1
3052	Within Session, Multiple Retest	resting state fMRI	Retest_2	1	17.5	minutes	0	2	Relax and keep your eyes open/closed.	3052_Retest_2	BMB_1_0003044_0003064.tar.gz	Functional Connectomes Project International Neuroimaging Data-Sharing Initiative (FCP/INDI)	http://dx.doi.org/10.15387/fcp_indi.corr.bmb1
3052	Within Session, Multiple Retest	resting state fMRI	Retest_3	1	25	minutes	0	2	Relax and keep your eyes open/closed.	3052_Retest_3	BMB_1_0003044_0003064.tar.gz	Functional Connectomes Project International Neuroimaging Data-Sharing Initiative (FCP/INDI)	http://dx.doi.org/10.15387/fcp_indi.corr.bmb1
3054	Within Session, Multiple Retest	resting state fMRI	Baseline	1			0	2	Relax and keep your eyes open/closed.	3054_Baseline	BMB_1_0003044_0003064.tar.gz	Functional Connectomes Project International Neuroimaging Data-Sharing Initiative (FCP/INDI)	http://dx.doi.org/10.15387/fcp_indi.corr.bmb1
3054	Within Session, Multiple Retest	resting state fMRI	Retest_1	1	10	minutes	0	2	Relax and keep your eyes open/closed.	3054_Retest_1	BMB_1_0003044_0003064.tar.gz	Functional Connectomes Project International Neuroimaging Data-Sharing Initiative (FCP/INDI)	http://dx.doi.org/10.15387/fcp_indi.corr.bmb1
3054	Within Session, Multiple Retest	resting state fMRI	Retest_2	1	17.5	minutes	0	2	Relax and keep your eyes open/closed.	3054_Retest_2	BMB_1_0003044_0003064.tar.gz	Functional Connectomes Project International Neuroimaging Data-Sharing Initiative (FCP/INDI)	http://dx.doi.org/10.15387/fcp_indi.corr.bmb1
3054	Within Session, Multiple Retest	resting state fMRI	Retest_3	1	25	minutes	0	2	Relax and keep your eyes open/closed.	3054_Retest_3	BMB_1_0003044_0003064.tar.gz	Functional Connectomes Project International Neuroimaging Data-Sharing Initiative (FCP/INDI)	http://dx.doi.org/10.15387/fcp_indi.corr.bmb1
3055	Within Session, Multiple Retest	resting state fMRI	Baseline	1			0	2	Relax and keep your eyes open/closed.	3055_Baseline	BMB_1_0003044_0003064.tar.gz	Functional Connectomes Project International Neuroimaging Data-Sharing Initiative (FCP/INDI)	http://dx.doi.org/10.15387/fcp_indi.corr.bmb1
3055	Within Session, Multiple Retest	resting state fMRI	Retest_1	1	10	minutes	0	2	Relax and keep your eyes open/closed.	3055_Retest_1	BMB_1_0003044_0003064.tar.gz	Functional Connectomes Project International Neuroimaging Data-Sharing Initiative (FCP/INDI)	http://dx.doi.org/10.15387/fcp_indi.corr.bmb1
3055	Within Session, Multiple Retest	resting state fMRI	Retest_2	1	17.5	minutes	0	2	Relax and keep your eyes open/closed.	3055_Retest_2	BMB_1_0003044_0003064.tar.gz	Functional Connectomes Project International Neuroimaging Data-Sharing Initiative (FCP/INDI)	http://dx.doi.org/10.15387/fcp_indi.corr.bmb1
3055	Within Session, Multiple Retest	resting state fMRI	Retest_3	1	25	minutes	0	2	Relax and keep your eyes open/closed.	3055_Retest_3	BMB_1_0003044_0003064.tar.gz	Functional Connectomes Project International Neuroimaging Data-Sharing Initiative (FCP/INDI)	http://dx.doi.org/10.15387/fcp_indi.corr.bmb1
3056	Within Session, Multiple Retest	resting state fMRI	Baseline	1			0	2	Relax and keep your eyes open/closed.	3056_Baseline	BMB_1_0003044_0003064.tar.gz	Functional Connectomes Project International Neuroimaging Data-Sharing Initiative (FCP/INDI)	http://dx.doi.org/10.15387/fcp_indi.corr.bmb1
3056	Within Session, Multiple Retest	resting state fMRI	Retest_1	1	10	minutes	0	2	Relax and keep your eyes open/closed.	3056_Retest_1	BMB_1_0003044_0003064.tar.gz	Functional Connectomes Project International Neuroimaging Data-Sharing Initiative (FCP/INDI)	http://dx.doi.org/10.15387/fcp_indi.corr.bmb1
3056	Within Session, Multiple Retest	resting state fMRI	Retest_2	1	17.5	minutes	0	2	Relax and keep your eyes open/closed.	3056_Retest_2	BMB_1_0003044_0003064.tar.gz	Functional Connectomes Project International Neuroimaging Data-Sharing Initiative (FCP/INDI)	http://dx.doi.org/10.15387/fcp_indi.corr.bmb1
3056	Within Session, Multiple Retest	resting state fMRI	Retest_3	1	25	minutes	0	2	Relax and keep your eyes open/closed.	3056_Retest_3	BMB_1_0003044_0003064.tar.gz	Functional Connectomes Project International Neuroimaging Data-Sharing Initiative (FCP/INDI)	http://dx.doi.org/10.15387/fcp_indi.corr.bmb1
3057	Within Session, Multiple Retest	resting state fMRI	Baseline	1			0	2	Relax and keep your eyes open/closed.	3057_Baseline	BMB_1_0003044_0003064.tar.gz	Functional Connectomes Project International Neuroimaging Data-Sharing Initiative (FCP/INDI)	http://dx.doi.org/10.15387/fcp_indi.corr.bmb1
3057	Within Session, Multiple Retest	resting state fMRI	Retest_1	1	10	minutes	0	2	Relax and keep your eyes open/closed.	3057_Retest_1	BMB_1_0003044_0003064.tar.gz	Functional Connectomes Project International Neuroimaging Data-Sharing Initiative (FCP/INDI)	http://dx.doi.org/10.15387/fcp_indi.corr.bmb1
3057	Within Session, Multiple Retest	resting state fMRI	Retest_2	1	17.5	minutes	0	2	Relax and keep your eyes open/closed.	3057_Retest_2	BMB_1_0003044_0003064.tar.gz	Functional Connectomes Project International Neuroimaging Data-Sharing Initiative (FCP/INDI)	http://dx.doi.org/10.15387/fcp_indi.corr.bmb1
3057	Within Session, Multiple Retest	resting state fMRI	Retest_3	1	25	minutes	0	2	Relax and keep your eyes open/closed.	3057_Retest_3	BMB_1_0003044_0003064.tar.gz	Functional Connectomes Project International Neuroimaging Data-Sharing Initiative (FCP/INDI)	http://dx.doi.org/10.15387/fcp_indi.corr.bmb1
3059	Within Session, Multiple Retest	resting state fMRI	Baseline	1			0	2	Relax and keep your eyes open/closed.	3059_Baseline	BMB_1_0003044_0003064.tar.gz	Functional Connectomes Project International Neuroimaging Data-Sharing Initiative (FCP/INDI)	http://dx.doi.org/10.15387/fcp_indi.corr.bmb1
3059	Within Session, Multiple Retest	resting state fMRI	Retest_1	1	10	minutes	0	2	Relax and keep your eyes open/closed.	3059_Retest_1	BMB_1_0003044_0003064.tar.gz	Functional Connectomes Project International Neuroimaging Data-Sharing Initiative (FCP/INDI)	http://dx.doi.org/10.15387/fcp_indi.corr.bmb1
3059	Within Session, Multiple Retest	resting state fMRI	Retest_2	1	17.5	minutes	0	2	Relax and keep your eyes open/closed.	3059_Retest_2	BMB_1_0003044_0003064.tar.gz	Functional Connectomes Project International Neuroimaging Data-Sharing Initiative (FCP/INDI)	http://dx.doi.org/10.15387/fcp_indi.corr.bmb1
3059	Within Session, Multiple Retest	resting state fMRI	Retest_3	1	25	minutes	0	2	Relax and keep your eyes open/closed.	3059_Retest_3	BMB_1_0003044_0003064.tar.gz	Functional Connectomes Project International Neuroimaging Data-Sharing Initiative (FCP/INDI)	http://dx.doi.org/10.15387/fcp_indi.corr.bmb1
3060	Within Session, Multiple Retest	resting state fMRI	Baseline	1			0	2	Relax and keep your eyes open/closed.	3060_Baseline	BMB_1_0003044_0003064.tar.gz	Functional Connectomes Project International Neuroimaging Data-Sharing Initiative (FCP/INDI)	http://dx.doi.org/10.15387/fcp_indi.corr.bmb1
3060	Within Session, Multiple Retest	resting state fMRI	Retest_1	1	10	minutes	0	2	Relax and keep your eyes open/closed.	3060_Retest_1	BMB_1_0003044_0003064.tar.gz	Functional Connectomes Project International Neuroimaging Data-Sharing Initiative (FCP/INDI)	http://dx.doi.org/10.15387/fcp_indi.corr.bmb1
3061	Within Session, Multiple Retest	resting state fMRI	Baseline	1			0	2	Relax and keep your eyes open/closed.	3061_Baseline	BMB_1_0003044_0003064.tar.gz	Functional Connectomes Project International Neuroimaging Data-Sharing Initiative (FCP/INDI)	http://dx.doi.org/10.15387/fcp_indi.corr.bmb1
3061	Within Session, Multiple Retest	resting state fMRI	Retest_1	1	10	minutes	0	2	Relax and keep your eyes open/closed.	3061_Retest_1	BMB_1_0003044_0003064.tar.gz	Functional Connectomes Project International Neuroimaging Data-Sharing Initiative (FCP/INDI)	http://dx.doi.org/10.15387/fcp_indi.corr.bmb1
3062	Within Session, Multiple Retest	resting state fMRI	Baseline	1			0	2	Relax and keep your eyes open/closed.	3062_Baseline	BMB_1_0003044_0003064.tar.gz	Functional Connectomes Project International Neuroimaging Data-Sharing Initiative (FCP/INDI)	http://dx.doi.org/10.15387/fcp_indi.corr.bmb1
3062	Within Session, Multiple Retest	resting state fMRI	Retest_1	1	10	minutes	0	2	Relax and keep your eyes open/closed.	3062_Retest_1	BMB_1_0003044_0003064.tar.gz	Functional Connectomes Project International Neuroimaging Data-Sharing Initiative (FCP/INDI)	http://dx.doi.org/10.15387/fcp_indi.corr.bmb1
3062	Within Session, Multiple Retest	resting state fMRI	Retest_2	1	17.5	minutes	0	2	Relax and keep your eyes open/closed.	3062_Retest_2	BMB_1_0003044_0003064.tar.gz	Functional Connectomes Project International Neuroimaging Data-Sharing Initiative (FCP/INDI)	http://dx.doi.org/10.15387/fcp_indi.corr.bmb1
3062	Within Session, Multiple Retest	resting state fMRI	Retest_3	1	25	minutes	0	2	Relax and keep your eyes open/closed.	3062_Retest_3	BMB_1_0003044_0003064.tar.gz	Functional Connectomes Project International Neuroimaging Data-Sharing Initiative (FCP/INDI)	http://dx.doi.org/10.15387/fcp_indi.corr.bmb1
3063	Within Session, Multiple Retest	resting state fMRI	Baseline	1			0	2	Relax and keep your eyes open/closed.	3063_Baseline	BMB_1_0003044_0003064.tar.gz	Functional Connectomes Project International Neuroimaging Data-Sharing Initiative (FCP/INDI)	http://dx.doi.org/10.15387/fcp_indi.corr.bmb1
3063	Within Session, Multiple Retest	resting state fMRI	Retest_1	1	10	minutes	0	2	Relax and keep your eyes open/closed.	3063_Retest_1	BMB_1_0003044_0003064.tar.gz	Functional Connectomes Project International Neuroimaging Data-Sharing Initiative (FCP/INDI)	http://dx.doi.org/10.15387/fcp_indi.corr.bmb1
3063	Within Session, Multiple Retest	resting state fMRI	Retest_2	1	17.5	minutes	0	2	Relax and keep your eyes open/closed.	3063_Retest_2	BMB_1_0003044_0003064.tar.gz	Functional Connectomes Project International Neuroimaging Data-Sharing Initiative (FCP/INDI)	http://dx.doi.org/10.15387/fcp_indi.corr.bmb1
3063	Within Session, Multiple Retest	resting state fMRI	Retest_3	1	25	minutes	0	2	Relax and keep your eyes open/closed.	3063_Retest_3	BMB_1_0003044_0003064.tar.gz	Functional Connectomes Project International Neuroimaging Data-Sharing Initiative (FCP/INDI)	http://dx.doi.org/10.15387/fcp_indi.corr.bmb1
3064	Within Session, Multiple Retest	resting state fMRI	Baseline	1			0	2	Relax and keep your eyes open/closed.	3064_Baseline	BMB_1_0003044_0003064.tar.gz	Functional Connectomes Project International Neuroimaging Data-Sharing Initiative (FCP/INDI)	http://dx.doi.org/10.15387/fcp_indi.corr.bmb1
3064	Within Session, Multiple Retest	resting state fMRI	Retest_1	1	10	minutes	0	2	Relax and keep your eyes open/closed.	3064_Retest_1	BMB_1_0003044_0003064.tar.gz	Functional Connectomes Project International Neuroimaging Data-Sharing Initiative (FCP/INDI)	http://dx.doi.org/10.15387/fcp_indi.corr.bmb1
3064	Within Session, Multiple Retest	resting state fMRI	Retest_2	1	17.5	minutes	0	2	Relax and keep your eyes open/closed.	3064_Retest_2	BMB_1_0003044_0003064.tar.gz	Functional Connectomes Project International Neuroimaging Data-Sharing Initiative (FCP/INDI)	http://dx.doi.org/10.15387/fcp_indi.corr.bmb1
3064	Within Session, Multiple Retest	resting state fMRI	Retest_3	1	25	minutes	0	2	Relax and keep your eyes open/closed.	3064_Retest_3	BMB_1_0003044_0003064.tar.gz	Functional Connectomes Project International Neuroimaging Data-Sharing Initiative (FCP/INDI)	http://dx.doi.org/10.15387/fcp_indi.corr.bmb1
25864	Between Sessions, Single Retest	resting state fMRI	Baseline	2			0	4	Lie Still and Relax During Scan	25864_Baseline	BNU_1_0025864_0025883.tar.gz	Functional Connectomes Project International Neuroimaging Data-Sharing Initiative (FCP/INDI)	http://dx.doi.org/10.15387/fcp_indi.corr.bnu1
25864	Between Sessions, Single Retest	resting state fMRI	Retest_1		42	days	0			25864_Retest_1	BNU_1_0025864_0025883.tar.gz	Functional Connectomes Project International Neuroimaging Data-Sharing Initiative (FCP/INDI)	http://dx.doi.org/10.15387/fcp_indi.corr.bnu1
25865	Between Sessions, Single Retest	resting state fMRI	Baseline	2			0	4	Lie Still and Relax During Scan	25865_Baseline	BNU_1_0025864_0025883.tar.gz	Functional Connectomes Project International Neuroimaging Data-Sharing Initiative (FCP/INDI)	http://dx.doi.org/10.15387/fcp_indi.corr.bnu1
25865	Between Sessions, Single Retest	resting state fMRI	Retest_1		43	days	0			25865_Retest_1	BNU_1_0025864_0025883.tar.gz	Functional Connectomes Project International Neuroimaging Data-Sharing Initiative (FCP/INDI)	http://dx.doi.org/10.15387/fcp_indi.corr.bnu1
25866	Between Sessions, Single Retest	resting state fMRI	Baseline	2			0	4	Lie Still and Relax During Scan	25866_Baseline	BNU_1_0025864_0025883.tar.gz	Functional Connectomes Project International Neuroimaging Data-Sharing Initiative (FCP/INDI)	http://dx.doi.org/10.15387/fcp_indi.corr.bnu1
25866	Between Sessions, Single Retest	resting state fMRI	Retest_1		43	days	0			25866_Retest_1	BNU_1_0025864_0025883.tar.gz	Functional Connectomes Project International Neuroimaging Data-Sharing Initiative (FCP/INDI)	http://dx.doi.org/10.15387/fcp_indi.corr.bnu1
25867	Between Sessions, Single Retest	resting state fMRI	Baseline	2			0	4	Lie Still and Relax During Scan	25867_Baseline	BNU_1_0025864_0025883.tar.gz	Functional Connectomes Project International Neuroimaging Data-Sharing Initiative (FCP/INDI)	http://dx.doi.org/10.15387/fcp_indi.corr.bnu1
25867	Between Sessions, Single Retest	resting state fMRI	Retest_1		48	days	0			25867_Retest_1	BNU_1_0025864_0025883.tar.gz	Functional Connectomes Project International Neuroimaging Data-Sharing Initiative (FCP/INDI)	http://dx.doi.org/10.15387/fcp_indi.corr.bnu1
25868	Between Sessions, Single Retest	resting state fMRI	Baseline	2			0	4	Lie Still and Relax During Scan	25868_Baseline	BNU_1_0025864_0025883.tar.gz	Functional Connectomes Project International Neuroimaging Data-Sharing Initiative (FCP/INDI)	http://dx.doi.org/10.15387/fcp_indi.corr.bnu1
25868	Between Sessions, Single Retest	resting state fMRI	Retest_1		38	days	0			25868_Retest_1	BNU_1_0025864_0025883.tar.gz	Functional Connectomes Project International Neuroimaging Data-Sharing Initiative (FCP/INDI)	http://dx.doi.org/10.15387/fcp_indi.corr.bnu1
25869	Between Sessions, Single Retest	resting state fMRI	Baseline	2			0	4	Lie Still and Relax During Scan	25869_Baseline	BNU_1_0025864_0025883.tar.gz	Functional Connectomes Project International Neuroimaging Data-Sharing Initiative (FCP/INDI)	http://dx.doi.org/10.15387/fcp_indi.corr.bnu1
25869	Between Sessions, Single Retest	resting state fMRI	Retest_1		41	days	0			25869_Retest_1	BNU_1_0025864_0025883.tar.gz	Functional Connectomes Project International Neuroimaging Data-Sharing Initiative (FCP/INDI)	http://dx.doi.org/10.15387/fcp_indi.corr.bnu1
25870	Between Sessions, Single Retest	resting state fMRI	Baseline	2			0	4	Lie Still and Relax During Scan	25870_Baseline	BNU_1_0025864_0025883.tar.gz	Functional Connectomes Project International Neuroimaging Data-Sharing Initiative (FCP/INDI)	http://dx.doi.org/10.15387/fcp_indi.corr.bnu1
25870	Between Sessions, Single Retest	resting state fMRI	Retest_1		40	days	0			25870_Retest_1	BNU_1_0025864_0025883.tar.gz	Functional Connectomes Project International Neuroimaging Data-Sharing Initiative (FCP/INDI)	http://dx.doi.org/10.15387/fcp_indi.corr.bnu1
25871	Between Sessions, Single Retest	resting state fMRI	Baseline	2			0	4	Lie Still and Relax During Scan	25871_Baseline	BNU_1_0025864_0025883.tar.gz	Functional Connectomes Project International Neuroimaging Data-Sharing Initiative (FCP/INDI)	http://dx.doi.org/10.15387/fcp_indi.corr.bnu1
25871	Between Sessions, Single Retest	resting state fMRI	Retest_1		44	days	0			25871_Retest_1	BNU_1_0025864_0025883.tar.gz	Functional Connectomes Project International Neuroimaging Data-Sharing Initiative (FCP/INDI)	http://dx.doi.org/10.15387/fcp_indi.corr.bnu1
25872	Between Sessions, Single Retest	resting state fMRI	Baseline	2			0	4	Lie Still and Relax During Scan	25872_Baseline	BNU_1_0025864_0025883.tar.gz	Functional Connectomes Project International Neuroimaging Data-Sharing Initiative (FCP/INDI)	http://dx.doi.org/10.15387/fcp_indi.corr.bnu1
25872	Between Sessions, Single Retest	resting state fMRI	Retest_1		40	days	0			25872_Retest_1	BNU_1_0025864_0025883.tar.gz	Functional Connectomes Project International Neuroimaging Data-Sharing Initiative (FCP/INDI)	http://dx.doi.org/10.15387/fcp_indi.corr.bnu1
25873	Between Sessions, Single Retest	resting state fMRI	Baseline	2			0	4	Lie Still and Relax During Scan	25873_Baseline	BNU_1_0025864_0025883.tar.gz	Functional Connectomes Project International Neuroimaging Data-Sharing Initiative (FCP/INDI)	http://dx.doi.org/10.15387/fcp_indi.corr.bnu1
25873	Between Sessions, Single Retest	resting state fMRI	Retest_1		40	days	0			25873_Retest_1	BNU_1_0025864_0025883.tar.gz	Functional Connectomes Project International Neuroimaging Data-Sharing Initiative (FCP/INDI)	http://dx.doi.org/10.15387/fcp_indi.corr.bnu1
25874	Between Sessions, Single Retest	resting state fMRI	Baseline	2			0	4	Lie Still and Relax During Scan	25874_Baseline	BNU_1_0025864_0025883.tar.gz	Functional Connectomes Project International Neuroimaging Data-Sharing Initiative (FCP/INDI)	http://dx.doi.org/10.15387/fcp_indi.corr.bnu1
25874	Between Sessions, Single Retest	resting state fMRI	Retest_1		43	days	0			25874_Retest_1	BNU_1_0025864_0025883.tar.gz	Functional Connectomes Project International Neuroimaging Data-Sharing Initiative (FCP/INDI)	http://dx.doi.org/10.15387/fcp_indi.corr.bnu1
25875	Between Sessions, Single Retest	resting state fMRI	Baseline	2			0	4	Lie Still and Relax During Scan	25875_Baseline	BNU_1_0025864_0025883.tar.gz	Functional Connectomes Project International Neuroimaging Data-Sharing Initiative (FCP/INDI)	http://dx.doi.org/10.15387/fcp_indi.corr.bnu1
25875	Between Sessions, Single Retest	resting state fMRI	Retest_1		49	days	0			25875_Retest_1	BNU_1_0025864_0025883.tar.gz	Functional Connectomes Project International Neuroimaging Data-Sharing Initiative (FCP/INDI)	http://dx.doi.org/10.15387/fcp_indi.corr.bnu1
25876	Between Sessions, Single Retest	resting state fMRI	Baseline	2			0	4	Lie Still and Relax During Scan	25876_Baseline	BNU_1_0025864_0025883.tar.gz	Functional Connectomes Project International Neuroimaging Data-Sharing Initiative (FCP/INDI)	http://dx.doi.org/10.15387/fcp_indi.corr.bnu1
25876	Between Sessions, Single Retest	resting state fMRI	Retest_1		34	days	0			25876_Retest_1	BNU_1_0025864_0025883.tar.gz	Functional Connectomes Project International Neuroimaging Data-Sharing Initiative (FCP/INDI)	http://dx.doi.org/10.15387/fcp_indi.corr.bnu1
25877	Between Sessions, Single Retest	resting state fMRI	Baseline	2			0	4	Lie Still and Relax During Scan	25877_Baseline	BNU_1_0025864_0025883.tar.gz	Functional Connectomes Project International Neuroimaging Data-Sharing Initiative (FCP/INDI)	http://dx.doi.org/10.15387/fcp_indi.corr.bnu1
25877	Between Sessions, Single Retest	resting state fMRI	Retest_1		55	days	0			25877_Retest_1	BNU_1_0025864_0025883.tar.gz	Functional Connectomes Project International Neuroimaging Data-Sharing Initiative (FCP/INDI)	http://dx.doi.org/10.15387/fcp_indi.corr.bnu1
25878	Between Sessions, Single Retest	resting state fMRI	Baseline	2			0	4	Lie Still and Relax During Scan	25878_Baseline	BNU_1_0025864_0025883.tar.gz	Functional Connectomes Project International Neuroimaging Data-Sharing Initiative (FCP/INDI)	http://dx.doi.org/10.15387/fcp_indi.corr.bnu1
25878	Between Sessions, Single Retest	resting state fMRI	Retest_1		44	days	0			25878_Retest_1	BNU_1_0025864_0025883.tar.gz	Functional Connectomes Project International Neuroimaging Data-Sharing Initiative (FCP/INDI)	http://dx.doi.org/10.15387/fcp_indi.corr.bnu1
25879	Between Sessions, Single Retest	resting state fMRI	Baseline	2			0	4	Lie Still and Relax During Scan	25879_Baseline	BNU_1_0025864_0025883.tar.gz	Functional Connectomes Project International Neuroimaging Data-Sharing Initiative (FCP/INDI)	http://dx.doi.org/10.15387/fcp_indi.corr.bnu1
25879	Between Sessions, Single Retest	resting state fMRI	Retest_1		42	days	0			25879_Retest_1	BNU_1_0025864_0025883.tar.gz	Functional Connectomes Project International Neuroimaging Data-Sharing Initiative (FCP/INDI)	http://dx.doi.org/10.15387/fcp_indi.corr.bnu1
25880	Between Sessions, Single Retest	resting state fMRI	Baseline	2			0	4	Lie Still and Relax During Scan	25880_Baseline	BNU_1_0025864_0025883.tar.gz	Functional Connectomes Project International Neuroimaging Data-Sharing Initiative (FCP/INDI)	http://dx.doi.org/10.15387/fcp_indi.corr.bnu1
25880	Between Sessions, Single Retest	resting state fMRI	Retest_1		41	days	0			25880_Retest_1	BNU_1_0025864_0025883.tar.gz	Functional Connectomes Project International Neuroimaging Data-Sharing Initiative (FCP/INDI)	http://dx.doi.org/10.15387/fcp_indi.corr.bnu1
25881	Between Sessions, Single Retest	resting state fMRI	Baseline	2			0	4	Lie Still and Relax During Scan	25881_Baseline	BNU_1_0025864_0025883.tar.gz	Functional Connectomes Project International Neuroimaging Data-Sharing Initiative (FCP/INDI)	http://dx.doi.org/10.15387/fcp_indi.corr.bnu1
25881	Between Sessions, Single Retest	resting state fMRI	Retest_1		40	days	0			25881_Retest_1	BNU_1_0025864_0025883.tar.gz	Functional Connectomes Project International Neuroimaging Data-Sharing Initiative (FCP/INDI)	http://dx.doi.org/10.15387/fcp_indi.corr.bnu1
25882	Between Sessions, Single Retest	resting state fMRI	Baseline	2			0	4	Lie Still and Relax During Scan	25882_Baseline	BNU_1_0025864_0025883.tar.gz	Functional Connectomes Project International Neuroimaging Data-Sharing Initiative (FCP/INDI)	http://dx.doi.org/10.15387/fcp_indi.corr.bnu1
25882	Between Sessions, Single Retest	resting state fMRI	Retest_1		39	days	0			25882_Retest_1	BNU_1_0025864_0025883.tar.gz	Functional Connectomes Project International Neuroimaging Data-Sharing Initiative (FCP/INDI)	http://dx.doi.org/10.15387/fcp_indi.corr.bnu1
25883	Between Sessions, Single Retest	resting state fMRI	Baseline	2			0	4	Lie Still and Relax During Scan	25883_Baseline	BNU_1_0025864_0025883.tar.gz	Functional Connectomes Project International Neuroimaging Data-Sharing Initiative (FCP/INDI)	http://dx.doi.org/10.15387/fcp_indi.corr.bnu1
25883	Between Sessions, Single Retest	resting state fMRI	Retest_1		41	days	0			25883_Retest_1	BNU_1_0025864_0025883.tar.gz	Functional Connectomes Project International Neuroimaging Data-Sharing Initiative (FCP/INDI)	http://dx.doi.org/10.15387/fcp_indi.corr.bnu1
25884	Between Sessions, Single Retest	resting state fMRI	Baseline	2			0	4	Lie Still and Relax During Scan	25884_Baseline	BNU_1_0025884_0025903.tar.gz	Functional Connectomes Project International Neuroimaging Data-Sharing Initiative (FCP/INDI)	http://dx.doi.org/10.15387/fcp_indi.corr.bnu1
25884	Between Sessions, Single Retest	resting state fMRI	Retest_1		39	days	0			25884_Retest_1	BNU_1_0025884_0025903.tar.gz	Functional Connectomes Project International Neuroimaging Data-Sharing Initiative (FCP/INDI)	http://dx.doi.org/10.15387/fcp_indi.corr.bnu1
25885	Between Sessions, Single Retest	resting state fMRI	Baseline	2			0	4	Lie Still and Relax During Scan	25885_Baseline	BNU_1_0025884_0025903.tar.gz	Functional Connectomes Project International Neuroimaging Data-Sharing Initiative (FCP/INDI)	http://dx.doi.org/10.15387/fcp_indi.corr.bnu1
25885	Between Sessions, Single Retest	resting state fMRI	Retest_1		41	days	0			25885_Retest_1	BNU_1_0025884_0025903.tar.gz	Functional Connectomes Project International Neuroimaging Data-Sharing Initiative (FCP/INDI)	http://dx.doi.org/10.15387/fcp_indi.corr.bnu1
25886	Between Sessions, Single Retest	resting state fMRI	Baseline	2			0	4	Lie Still and Relax During Scan	25886_Baseline	BNU_1_0025884_0025903.tar.gz	Functional Connectomes Project International Neuroimaging Data-Sharing Initiative (FCP/INDI)	http://dx.doi.org/10.15387/fcp_indi.corr.bnu1
25886	Between Sessions, Single Retest	resting state fMRI	Retest_1		40	days	0			25886_Retest_1	BNU_1_0025884_0025903.tar.gz	Functional Connectomes Project International Neuroimaging Data-Sharing Initiative (FCP/INDI)	http://dx.doi.org/10.15387/fcp_indi.corr.bnu1
25887	Between Sessions, Single Retest	resting state fMRI	Baseline	2			0	4	Lie Still and Relax During Scan	25887_Baseline	BNU_1_0025884_0025903.tar.gz	Functional Connectomes Project International Neuroimaging Data-Sharing Initiative (FCP/INDI)	http://dx.doi.org/10.15387/fcp_indi.corr.bnu1
25887	Between Sessions, Single Retest	resting state fMRI	Retest_1		38	days	0			25887_Retest_1	BNU_1_0025884_0025903.tar.gz	Functional Connectomes Project International Neuroimaging Data-Sharing Initiative (FCP/INDI)	http://dx.doi.org/10.15387/fcp_indi.corr.bnu1
25888	Between Sessions, Single Retest	resting state fMRI	Baseline	2			0	4	Lie Still and Relax During Scan	25888_Baseline	BNU_1_0025884_0025903.tar.gz	Functional Connectomes Project International Neuroimaging Data-Sharing Initiative (FCP/INDI)	http://dx.doi.org/10.15387/fcp_indi.corr.bnu1
25888	Between Sessions, Single Retest	resting state fMRI	Retest_1		42	days	0			25888_Retest_1	BNU_1_0025884_0025903.tar.gz	Functional Connectomes Project International Neuroimaging Data-Sharing Initiative (FCP/INDI)	http://dx.doi.org/10.15387/fcp_indi.corr.bnu1
25889	Between Sessions, Single Retest	resting state fMRI	Baseline	2			0	4	Lie Still and Relax During Scan	25889_Baseline	BNU_1_0025884_0025903.tar.gz	Functional Connectomes Project International Neuroimaging Data-Sharing Initiative (FCP/INDI)	http://dx.doi.org/10.15387/fcp_indi.corr.bnu1
25889	Between Sessions, Single Retest	resting state fMRI	Retest_1		39	days	0			25889_Retest_1	BNU_1_0025884_0025903.tar.gz	Functional Connectomes Project International Neuroimaging Data-Sharing Initiative (FCP/INDI)	http://dx.doi.org/10.15387/fcp_indi.corr.bnu1
25890	Between Sessions, Single Retest	resting state fMRI	Baseline	2			0	4	Lie Still and Relax During Scan	25890_Baseline	BNU_1_0025884_0025903.tar.gz	Functional Connectomes Project International Neuroimaging Data-Sharing Initiative (FCP/INDI)	http://dx.doi.org/10.15387/fcp_indi.corr.bnu1
25890	Between Sessions, Single Retest	resting state fMRI	Retest_1		36	days	0			25890_Retest_1	BNU_1_0025884_0025903.tar.gz	Functional Connectomes Project International Neuroimaging Data-Sharing Initiative (FCP/INDI)	http://dx.doi.org/10.15387/fcp_indi.corr.bnu1
25891	Between Sessions, Single Retest	resting state fMRI	Baseline	2			0	4	Lie Still and Relax During Scan	25891_Baseline	BNU_1_0025884_0025903.tar.gz	Functional Connectomes Project International Neuroimaging Data-Sharing Initiative (FCP/INDI)	http://dx.doi.org/10.15387/fcp_indi.corr.bnu1
25891	Between Sessions, Single Retest	resting state fMRI	Retest_1		46	days	0			25891_Retest_1	BNU_1_0025884_0025903.tar.gz	Functional Connectomes Project International Neuroimaging Data-Sharing Initiative (FCP/INDI)	http://dx.doi.org/10.15387/fcp_indi.corr.bnu1
25892	Between Sessions, Single Retest	resting state fMRI	Baseline	2			0	4	Lie Still and Relax During Scan	25892_Baseline	BNU_1_0025884_0025903.tar.gz	Functional Connectomes Project International Neuroimaging Data-Sharing Initiative (FCP/INDI)	http://dx.doi.org/10.15387/fcp_indi.corr.bnu1
25892	Between Sessions, Single Retest	resting state fMRI	Retest_1		37	days	0			25892_Retest_1	BNU_1_0025884_0025903.tar.gz	Functional Connectomes Project International Neuroimaging Data-Sharing Initiative (FCP/INDI)	http://dx.doi.org/10.15387/fcp_indi.corr.bnu1
25893	Between Sessions, Single Retest	resting state fMRI	Baseline	2			0	4	Lie Still and Relax During Scan	25893_Baseline	BNU_1_0025884_0025903.tar.gz	Functional Connectomes Project International Neuroimaging Data-Sharing Initiative (FCP/INDI)	http://dx.doi.org/10.15387/fcp_indi.corr.bnu1
25893	Between Sessions, Single Retest	resting state fMRI	Retest_1		49	days	0			25893_Retest_1	BNU_1_0025884_0025903.tar.gz	Functional Connectomes Project International Neuroimaging Data-Sharing Initiative (FCP/INDI)	http://dx.doi.org/10.15387/fcp_indi.corr.bnu1
25894	Between Sessions, Single Retest	resting state fMRI	Baseline	2			0	4	Lie Still and Relax During Scan	25894_Baseline	BNU_1_0025884_0025903.tar.gz	Functional Connectomes Project International Neuroimaging Data-Sharing Initiative (FCP/INDI)	http://dx.doi.org/10.15387/fcp_indi.corr.bnu1
25894	Between Sessions, Single Retest	resting state fMRI	Retest_1		49	days	0			25894_Retest_1	BNU_1_0025884_0025903.tar.gz	Functional Connectomes Project International Neuroimaging Data-Sharing Initiative (FCP/INDI)	http://dx.doi.org/10.15387/fcp_indi.corr.bnu1
25895	Between Sessions, Single Retest	resting state fMRI	Baseline	2			0	4	Lie Still and Relax During Scan	25895_Baseline	BNU_1_0025884_0025903.tar.gz	Functional Connectomes Project International Neuroimaging Data-Sharing Initiative (FCP/INDI)	http://dx.doi.org/10.15387/fcp_indi.corr.bnu1
25895	Between Sessions, Single Retest	resting state fMRI	Retest_1		43	days	0			25895_Retest_1	BNU_1_0025884_0025903.tar.gz	Functional Connectomes Project International Neuroimaging Data-Sharing Initiative (FCP/INDI)	http://dx.doi.org/10.15387/fcp_indi.corr.bnu1
25896	Between Sessions, Single Retest	resting state fMRI	Baseline	2			0	4	Lie Still and Relax During Scan	25896_Baseline	BNU_1_0025884_0025903.tar.gz	Functional Connectomes Project International Neuroimaging Data-Sharing Initiative (FCP/INDI)	http://dx.doi.org/10.15387/fcp_indi.corr.bnu1
25896	Between Sessions, Single Retest	resting state fMRI	Retest_1		41	days	0			25896_Retest_1	BNU_1_0025884_0025903.tar.gz	Functional Connectomes Project International Neuroimaging Data-Sharing Initiative (FCP/INDI)	http://dx.doi.org/10.15387/fcp_indi.corr.bnu1
25897	Between Sessions, Single Retest	resting state fMRI	Baseline	2			0	4	Lie Still and Relax During Scan	25897_Baseline	BNU_1_0025884_0025903.tar.gz	Functional Connectomes Project International Neuroimaging Data-Sharing Initiative (FCP/INDI)	http://dx.doi.org/10.15387/fcp_indi.corr.bnu1
25897	Between Sessions, Single Retest	resting state fMRI	Retest_1		44	days	0			25897_Retest_1	BNU_1_0025884_0025903.tar.gz	Functional Connectomes Project International Neuroimaging Data-Sharing Initiative (FCP/INDI)	http://dx.doi.org/10.15387/fcp_indi.corr.bnu1
25898	Between Sessions, Single Retest	resting state fMRI	Baseline	2			0	4	Lie Still and Relax During Scan	25898_Baseline	BNU_1_0025884_0025903.tar.gz	Functional Connectomes Project International Neuroimaging Data-Sharing Initiative (FCP/INDI)	http://dx.doi.org/10.15387/fcp_indi.corr.bnu1
25898	Between Sessions, Single Retest	resting state fMRI	Retest_1		37	days	0			25898_Retest_1	BNU_1_0025884_0025903.tar.gz	Functional Connectomes Project International Neuroimaging Data-Sharing Initiative (FCP/INDI)	http://dx.doi.org/10.15387/fcp_indi.corr.bnu1
25899	Between Sessions, Single Retest	resting state fMRI	Baseline	2			0	4	Lie Still and Relax During Scan	25899_Baseline	BNU_1_0025884_0025903.tar.gz	Functional Connectomes Project International Neuroimaging Data-Sharing Initiative (FCP/INDI)	http://dx.doi.org/10.15387/fcp_indi.corr.bnu1
25899	Between Sessions, Single Retest	resting state fMRI	Retest_1		40	days	0			25899_Retest_1	BNU_1_0025884_0025903.tar.gz	Functional Connectomes Project International Neuroimaging Data-Sharing Initiative (FCP/INDI)	http://dx.doi.org/10.15387/fcp_indi.corr.bnu1
25900	Between Sessions, Single Retest	resting state fMRI	Baseline	2			0	4	Lie Still and Relax During Scan	25900_Baseline	BNU_1_0025884_0025903.tar.gz	Functional Connectomes Project International Neuroimaging Data-Sharing Initiative (FCP/INDI)	http://dx.doi.org/10.15387/fcp_indi.corr.bnu1
25900	Between Sessions, Single Retest	resting state fMRI	Retest_1		37	days	0			25900_Retest_1	BNU_1_0025884_0025903.tar.gz	Functional Connectomes Project International Neuroimaging Data-Sharing Initiative (FCP/INDI)	http://dx.doi.org/10.15387/fcp_indi.corr.bnu1
25901	Between Sessions, Single Retest	resting state fMRI	Baseline	2			0	4	Lie Still and Relax During Scan	25901_Baseline	BNU_1_0025884_0025903.tar.gz	Functional Connectomes Project International Neuroimaging Data-Sharing Initiative (FCP/INDI)	http://dx.doi.org/10.15387/fcp_indi.corr.bnu1
25901	Between Sessions, Single Retest	resting state fMRI	Retest_1		47	days	0			25901_Retest_1	BNU_1_0025884_0025903.tar.gz	Functional Connectomes Project International Neuroimaging Data-Sharing Initiative (FCP/INDI)	http://dx.doi.org/10.15387/fcp_indi.corr.bnu1
25902	Between Sessions, Single Retest	resting state fMRI	Baseline	2			0	4	Lie Still and Relax During Scan	25902_Baseline	BNU_1_0025884_0025903.tar.gz	Functional Connectomes Project International Neuroimaging Data-Sharing Initiative (FCP/INDI)	http://dx.doi.org/10.15387/fcp_indi.corr.bnu1
25902	Between Sessions, Single Retest	resting state fMRI	Retest_1		39	days	0			25902_Retest_1	BNU_1_0025884_0025903.tar.gz	Functional Connectomes Project International Neuroimaging Data-Sharing Initiative (FCP/INDI)	http://dx.doi.org/10.15387/fcp_indi.corr.bnu1
25903	Between Sessions, Single Retest	resting state fMRI	Baseline	2			0	4	Lie Still and Relax During Scan	25903_Baseline	BNU_1_0025884_0025903.tar.gz	Functional Connectomes Project International Neuroimaging Data-Sharing Initiative (FCP/INDI)	http://dx.doi.org/10.15387/fcp_indi.corr.bnu1
25903	Between Sessions, Single Retest	resting state fMRI	Retest_1		35	days	0			25903_Retest_1	BNU_1_0025884_0025903.tar.gz	Functional Connectomes Project International Neuroimaging Data-Sharing Initiative (FCP/INDI)	http://dx.doi.org/10.15387/fcp_indi.corr.bnu1
25904	Between Sessions, Single Retest	resting state fMRI	Baseline	2			0	4	Lie Still and Relax During Scan	25904_Baseline	BNU_1_0025904_0025920.tar.gz	Functional Connectomes Project International Neuroimaging Data-Sharing Initiative (FCP/INDI)	http://dx.doi.org/10.15387/fcp_indi.corr.bnu1
25904	Between Sessions, Single Retest	resting state fMRI	Retest_1		36	days	0			25904_Retest_1	BNU_1_0025904_0025920.tar.gz	Functional Connectomes Project International Neuroimaging Data-Sharing Initiative (FCP/INDI)	http://dx.doi.org/10.15387/fcp_indi.corr.bnu1
25905	Between Sessions, Single Retest	resting state fMRI	Baseline	2			0	4	Lie Still and Relax During Scan	25905_Baseline	BNU_1_0025904_0025920.tar.gz	Functional Connectomes Project International Neuroimaging Data-Sharing Initiative (FCP/INDI)	http://dx.doi.org/10.15387/fcp_indi.corr.bnu1
25905	Between Sessions, Single Retest	resting state fMRI	Retest_1		42	days	0			25905_Retest_1	BNU_1_0025904_0025920.tar.gz	Functional Connectomes Project International Neuroimaging Data-Sharing Initiative (FCP/INDI)	http://dx.doi.org/10.15387/fcp_indi.corr.bnu1
25906	Between Sessions, Single Retest	resting state fMRI	Baseline	2			0	4	Lie Still and Relax During Scan	25906_Baseline	BNU_1_0025904_0025920.tar.gz	Functional Connectomes Project International Neuroimaging Data-Sharing Initiative (FCP/INDI)	http://dx.doi.org/10.15387/fcp_indi.corr.bnu1
25906	Between Sessions, Single Retest	resting state fMRI	Retest_1		37	days	0			25906_Retest_1	BNU_1_0025904_0025920.tar.gz	Functional Connectomes Project International Neuroimaging Data-Sharing Initiative (FCP/INDI)	http://dx.doi.org/10.15387/fcp_indi.corr.bnu1
25907	Between Sessions, Single Retest	resting state fMRI	Baseline	2			0	4	Lie Still and Relax During Scan	25907_Baseline	BNU_1_0025904_0025920.tar.gz	Functional Connectomes Project International Neuroimaging Data-Sharing Initiative (FCP/INDI)	http://dx.doi.org/10.15387/fcp_indi.corr.bnu1
25907	Between Sessions, Single Retest	resting state fMRI	Retest_1		34	days	0			25907_Retest_1	BNU_1_0025904_0025920.tar.gz	Functional Connectomes Project International Neuroimaging Data-Sharing Initiative (FCP/INDI)	http://dx.doi.org/10.15387/fcp_indi.corr.bnu1
25908	Between Sessions, Single Retest	resting state fMRI	Baseline	2			0	4	Lie Still and Relax During Scan	25908_Baseline	BNU_1_0025904_0025920.tar.gz	Functional Connectomes Project International Neuroimaging Data-Sharing Initiative (FCP/INDI)	http://dx.doi.org/10.15387/fcp_indi.corr.bnu1
25908	Between Sessions, Single Retest	resting state fMRI	Retest_1		33	days	0			25908_Retest_1	BNU_1_0025904_0025920.tar.gz	Functional Connectomes Project International Neuroimaging Data-Sharing Initiative (FCP/INDI)	http://dx.doi.org/10.15387/fcp_indi.corr.bnu1
25909	Between Sessions, Single Retest	resting state fMRI	Baseline	2			0	4	Lie Still and Relax During Scan	25909_Baseline	BNU_1_0025904_0025920.tar.gz	Functional Connectomes Project International Neuroimaging Data-Sharing Initiative (FCP/INDI)	http://dx.doi.org/10.15387/fcp_indi.corr.bnu1
25909	Between Sessions, Single Retest	resting state fMRI	Retest_1		34	days	0			25909_Retest_1	BNU_1_0025904_0025920.tar.gz	Functional Connectomes Project International Neuroimaging Data-Sharing Initiative (FCP/INDI)	http://dx.doi.org/10.15387/fcp_indi.corr.bnu1
25910	Between Sessions, Single Retest	resting state fMRI	Baseline	2			0	4	Lie Still and Relax During Scan	25910_Baseline	BNU_1_0025904_0025920.tar.gz	Functional Connectomes Project International Neuroimaging Data-Sharing Initiative (FCP/INDI)	http://dx.doi.org/10.15387/fcp_indi.corr.bnu1
25910	Between Sessions, Single Retest	resting state fMRI	Retest_1		40	days	0			25910_Retest_1	BNU_1_0025904_0025920.tar.gz	Functional Connectomes Project International Neuroimaging Data-Sharing Initiative (FCP/INDI)	http://dx.doi.org/10.15387/fcp_indi.corr.bnu1
25911	Between Sessions, Single Retest	resting state fMRI	Baseline	2			0	4	Lie Still and Relax During Scan	25911_Baseline	BNU_1_0025904_0025920.tar.gz	Functional Connectomes Project International Neuroimaging Data-Sharing Initiative (FCP/INDI)	http://dx.doi.org/10.15387/fcp_indi.corr.bnu1
25911	Between Sessions, Single Retest	resting state fMRI	Retest_1		41	days	0			25911_Retest_1	BNU_1_0025904_0025920.tar.gz	Functional Connectomes Project International Neuroimaging Data-Sharing Initiative (FCP/INDI)	http://dx.doi.org/10.15387/fcp_indi.corr.bnu1
25912	Between Sessions, Single Retest	resting state fMRI	Baseline	2			0	4	Lie Still and Relax During Scan	25912_Baseline	BNU_1_0025904_0025920.tar.gz	Functional Connectomes Project International Neuroimaging Data-Sharing Initiative (FCP/INDI)	http://dx.doi.org/10.15387/fcp_indi.corr.bnu1
25912	Between Sessions, Single Retest	resting state fMRI	Retest_1		35	days	0			25912_Retest_1	BNU_1_0025904_0025920.tar.gz	Functional Connectomes Project International Neuroimaging Data-Sharing Initiative (FCP/INDI)	http://dx.doi.org/10.15387/fcp_indi.corr.bnu1
25913	Between Sessions, Single Retest	resting state fMRI	Baseline	2			0	4	Lie Still and Relax During Scan	25913_Baseline	BNU_1_0025904_0025920.tar.gz	Functional Connectomes Project International Neuroimaging Data-Sharing Initiative (FCP/INDI)	http://dx.doi.org/10.15387/fcp_indi.corr.bnu1
25913	Between Sessions, Single Retest	resting state fMRI	Retest_1		35	days	0			25913_Retest_1	BNU_1_0025904_0025920.tar.gz	Functional Connectomes Project International Neuroimaging Data-Sharing Initiative (FCP/INDI)	http://dx.doi.org/10.15387/fcp_indi.corr.bnu1
25914	Between Sessions, Single Retest	resting state fMRI	Baseline	2			0	4	Lie Still and Relax During Scan	25914_Baseline	BNU_1_0025904_0025920.tar.gz	Functional Connectomes Project International Neuroimaging Data-Sharing Initiative (FCP/INDI)	http://dx.doi.org/10.15387/fcp_indi.corr.bnu1
25914	Between Sessions, Single Retest	resting state fMRI	Retest_1		49	days	0			25914_Retest_1	BNU_1_0025904_0025920.tar.gz	Functional Connectomes Project International Neuroimaging Data-Sharing Initiative (FCP/INDI)	http://dx.doi.org/10.15387/fcp_indi.corr.bnu1
25915	Between Sessions, Single Retest	resting state fMRI	Baseline	2			0	4	Lie Still and Relax During Scan	25915_Baseline	BNU_1_0025904_0025920.tar.gz	Functional Connectomes Project International Neuroimaging Data-Sharing Initiative (FCP/INDI)	http://dx.doi.org/10.15387/fcp_indi.corr.bnu1
25915	Between Sessions, Single Retest	resting state fMRI	Retest_1		43	days	0			25915_Retest_1	BNU_1_0025904_0025920.tar.gz	Functional Connectomes Project International Neuroimaging Data-Sharing Initiative (FCP/INDI)	http://dx.doi.org/10.15387/fcp_indi.corr.bnu1
25916	Between Sessions, Single Retest	resting state fMRI	Baseline	2			0	4	Lie Still and Relax During Scan	25916_Baseline	BNU_1_0025904_0025920.tar.gz	Functional Connectomes Project International Neuroimaging Data-Sharing Initiative (FCP/INDI)	http://dx.doi.org/10.15387/fcp_indi.corr.bnu1
25916	Between Sessions, Single Retest	resting state fMRI	Retest_1		44	days	0			25916_Retest_1	BNU_1_0025904_0025920.tar.gz	Functional Connectomes Project International Neuroimaging Data-Sharing Initiative (FCP/INDI)	http://dx.doi.org/10.15387/fcp_indi.corr.bnu1
25917	Between Sessions, Single Retest	resting state fMRI	Baseline	2			0	4	Lie Still and Relax During Scan	25917_Baseline	BNU_1_0025904_0025920.tar.gz	Functional Connectomes Project International Neuroimaging Data-Sharing Initiative (FCP/INDI)	http://dx.doi.org/10.15387/fcp_indi.corr.bnu1
25917	Between Sessions, Single Retest	resting state fMRI	Retest_1		44	days	0			25917_Retest_1	BNU_1_0025904_0025920.tar.gz	Functional Connectomes Project International Neuroimaging Data-Sharing Initiative (FCP/INDI)	http://dx.doi.org/10.15387/fcp_indi.corr.bnu1
25918	Between Sessions, Single Retest	resting state fMRI	Baseline	2			0	4	Lie Still and Relax During Scan	25918_Baseline	BNU_1_0025904_0025920.tar.gz	Functional Connectomes Project International Neuroimaging Data-Sharing Initiative (FCP/INDI)	http://dx.doi.org/10.15387/fcp_indi.corr.bnu1
25918	Between Sessions, Single Retest	resting state fMRI	Retest_1		44	days	0			25918_Retest_1	BNU_1_0025904_0025920.tar.gz	Functional Connectomes Project International Neuroimaging Data-Sharing Initiative (FCP/INDI)	http://dx.doi.org/10.15387/fcp_indi.corr.bnu1
25919	Between Sessions, Single Retest	resting state fMRI	Baseline	2			0	4	Lie Still and Relax During Scan	25919_Baseline	BNU_1_0025904_0025920.tar.gz	Functional Connectomes Project International Neuroimaging Data-Sharing Initiative (FCP/INDI)	http://dx.doi.org/10.15387/fcp_indi.corr.bnu1
25919	Between Sessions, Single Retest	resting state fMRI	Retest_1		41	days	0			25919_Retest_1	BNU_1_0025904_0025920.tar.gz	Functional Connectomes Project International Neuroimaging Data-Sharing Initiative (FCP/INDI)	http://dx.doi.org/10.15387/fcp_indi.corr.bnu1
25920	Between Sessions, Single Retest	resting state fMRI	Baseline	2			0	4	Lie Still and Relax During Scan	25920_Baseline	BNU_1_0025904_0025920.tar.gz	Functional Connectomes Project International Neuroimaging Data-Sharing Initiative (FCP/INDI)	http://dx.doi.org/10.15387/fcp_indi.corr.bnu1
25920	Between Sessions, Single Retest	resting state fMRI	Retest_1		36	days	0			25920_Retest_1	BNU_1_0025904_0025920.tar.gz	Functional Connectomes Project International Neuroimaging Data-Sharing Initiative (FCP/INDI)	http://dx.doi.org/10.15387/fcp_indi.corr.bnu1
25921	Between Sessions, Single Retest	resting state fMRI	Baseline	2			0	4	Lie still, keep your eyes closed, and relax. Refrain from moving and avoid any structured mental activity such as counting.	25921_Baseline	BNU_2_0025921_0025945.tar.gz	Functional Connectomes Project International Neuroimaging Data-Sharing Initiative (FCP/INDI)	http://dx.doi.org/10.15387/fcp_indi.corr.bnu2
25921	Between Sessions, Single Retest	resting state fMRI	Retest_1		103	days	0			25921_Retest_1	BNU_2_0025921_0025945.tar.gz	Functional Connectomes Project International Neuroimaging Data-Sharing Initiative (FCP/INDI)	http://dx.doi.org/10.15387/fcp_indi.corr.bnu2
25922	Between Sessions, Single Retest	resting state fMRI	Baseline	2			0	4	Lie still, keep your eyes closed, and relax. Refrain from moving and avoid any structured mental activity such as counting.	25922_Baseline	BNU_2_0025921_0025945.tar.gz	Functional Connectomes Project International Neuroimaging Data-Sharing Initiative (FCP/INDI)	http://dx.doi.org/10.15387/fcp_indi.corr.bnu2
25922	Between Sessions, Single Retest	resting state fMRI	Retest_1		178	days	0			25922_Retest_1	BNU_2_0025921_0025945.tar.gz	Functional Connectomes Project International Neuroimaging Data-Sharing Initiative (FCP/INDI)	http://dx.doi.org/10.15387/fcp_indi.corr.bnu2
25923	Between Sessions, Single Retest	resting state fMRI	Baseline	2			0	4	Lie still, keep your eyes closed, and relax. Refrain from moving and avoid any structured mental activity such as counting.	25923_Baseline	BNU_2_0025921_0025945.tar.gz	Functional Connectomes Project International Neuroimaging Data-Sharing Initiative (FCP/INDI)	http://dx.doi.org/10.15387/fcp_indi.corr.bnu2
25923	Between Sessions, Single Retest	resting state fMRI	Retest_1		154	days	0			25923_Retest_1	BNU_2_0025921_0025945.tar.gz	Functional Connectomes Project International Neuroimaging Data-Sharing Initiative (FCP/INDI)	http://dx.doi.org/10.15387/fcp_indi.corr.bnu2
25924	Between Sessions, Single Retest	resting state fMRI	Baseline	2			0	4	Lie still, keep your eyes closed, and relax. Refrain from moving and avoid any structured mental activity such as counting.	25924_Baseline	BNU_2_0025921_0025945.tar.gz	Functional Connectomes Project International Neuroimaging Data-Sharing Initiative (FCP/INDI)	http://dx.doi.org/10.15387/fcp_indi.corr.bnu2
25924	Between Sessions, Single Retest	resting state fMRI	Retest_1		179	days	0			25924_Retest_1	BNU_2_0025921_0025945.tar.gz	Functional Connectomes Project International Neuroimaging Data-Sharing Initiative (FCP/INDI)	http://dx.doi.org/10.15387/fcp_indi.corr.bnu2
25925	Between Sessions, Single Retest	resting state fMRI	Baseline	2			0	4	Lie still, keep your eyes closed, and relax. Refrain from moving and avoid any structured mental activity such as counting.	25925_Baseline	BNU_2_0025921_0025945.tar.gz	Functional Connectomes Project International Neuroimaging Data-Sharing Initiative (FCP/INDI)	http://dx.doi.org/10.15387/fcp_indi.corr.bnu2
25925	Between Sessions, Single Retest	resting state fMRI	Retest_1		171	days	0			25925_Retest_1	BNU_2_0025921_0025945.tar.gz	Functional Connectomes Project International Neuroimaging Data-Sharing Initiative (FCP/INDI)	http://dx.doi.org/10.15387/fcp_indi.corr.bnu2
25926	Between Sessions, Single Retest	resting state fMRI	Baseline	2			0	4	Lie still, keep your eyes closed, and relax. Refrain from moving and avoid any structured mental activity such as counting.	25926_Baseline	BNU_2_0025921_0025945.tar.gz	Functional Connectomes Project International Neuroimaging Data-Sharing Initiative (FCP/INDI)	http://dx.doi.org/10.15387/fcp_indi.corr.bnu2
25926	Between Sessions, Single Retest	resting state fMRI	Retest_1		168	days	0			25926_Retest_1	BNU_2_0025921_0025945.tar.gz	Functional Connectomes Project International Neuroimaging Data-Sharing Initiative (FCP/INDI)	http://dx.doi.org/10.15387/fcp_indi.corr.bnu2
25927	Between Sessions, Single Retest	resting state fMRI	Baseline	2			0	4	Lie still, keep your eyes closed, and relax. Refrain from moving and avoid any structured mental activity such as counting.	25927_Baseline	BNU_2_0025921_0025945.tar.gz	Functional Connectomes Project International Neuroimaging Data-Sharing Initiative (FCP/INDI)	http://dx.doi.org/10.15387/fcp_indi.corr.bnu2
25927	Between Sessions, Single Retest	resting state fMRI	Retest_1		181	days	0			25927_Retest_1	BNU_2_0025921_0025945.tar.gz	Functional Connectomes Project International Neuroimaging Data-Sharing Initiative (FCP/INDI)	http://dx.doi.org/10.15387/fcp_indi.corr.bnu2
25928	Between Sessions, Single Retest	resting state fMRI	Baseline	2			0	4	Lie still, keep your eyes closed, and relax. Refrain from moving and avoid any structured mental activity such as counting.	25928_Baseline	BNU_2_0025921_0025945.tar.gz	Functional Connectomes Project International Neuroimaging Data-Sharing Initiative (FCP/INDI)	http://dx.doi.org/10.15387/fcp_indi.corr.bnu2
25928	Between Sessions, Single Retest	resting state fMRI	Retest_1		168	days	0			25928_Retest_1	BNU_2_0025921_0025945.tar.gz	Functional Connectomes Project International Neuroimaging Data-Sharing Initiative (FCP/INDI)	http://dx.doi.org/10.15387/fcp_indi.corr.bnu2
25929	Between Sessions, Single Retest	resting state fMRI	Baseline	2			0	4	Lie still, keep your eyes closed, and relax. Refrain from moving and avoid any structured mental activity such as counting.	25929_Baseline	BNU_2_0025921_0025945.tar.gz	Functional Connectomes Project International Neuroimaging Data-Sharing Initiative (FCP/INDI)	http://dx.doi.org/10.15387/fcp_indi.corr.bnu2
25929	Between Sessions, Single Retest	resting state fMRI	Retest_1		178	days	0			25929_Retest_1	BNU_2_0025921_0025945.tar.gz	Functional Connectomes Project International Neuroimaging Data-Sharing Initiative (FCP/INDI)	http://dx.doi.org/10.15387/fcp_indi.corr.bnu2
25930	Between Sessions, Single Retest	resting state fMRI	Baseline	2			0	4	Lie still, keep your eyes closed, and relax. Refrain from moving and avoid any structured mental activity such as counting.	25930_Baseline	BNU_2_0025921_0025945.tar.gz	Functional Connectomes Project International Neuroimaging Data-Sharing Initiative (FCP/INDI)	http://dx.doi.org/10.15387/fcp_indi.corr.bnu2
25930	Between Sessions, Single Retest	resting state fMRI	Retest_1		157	days	0			25930_Retest_1	BNU_2_0025921_0025945.tar.gz	Functional Connectomes Project International Neuroimaging Data-Sharing Initiative (FCP/INDI)	http://dx.doi.org/10.15387/fcp_indi.corr.bnu2
25931	Between Sessions, Single Retest	resting state fMRI	Baseline	2			0	4	Lie still, keep your eyes closed, and relax. Refrain from moving and avoid any structured mental activity such as counting.	25931_Baseline	BNU_2_0025921_0025945.tar.gz	Functional Connectomes Project International Neuroimaging Data-Sharing Initiative (FCP/INDI)	http://dx.doi.org/10.15387/fcp_indi.corr.bnu2
25931	Between Sessions, Single Retest	resting state fMRI	Retest_1		172	days	0			25931_Retest_1	BNU_2_0025921_0025945.tar.gz	Functional Connectomes Project International Neuroimaging Data-Sharing Initiative (FCP/INDI)	http://dx.doi.org/10.15387/fcp_indi.corr.bnu2
25932	Between Sessions, Single Retest	resting state fMRI	Baseline	2			0	4	Lie still, keep your eyes closed, and relax. Refrain from moving and avoid any structured mental activity such as counting.	25932_Baseline	BNU_2_0025921_0025945.tar.gz	Functional Connectomes Project International Neuroimaging Data-Sharing Initiative (FCP/INDI)	http://dx.doi.org/10.15387/fcp_indi.corr.bnu2
25932	Between Sessions, Single Retest	resting state fMRI	Retest_1		173	days	0			25932_Retest_1	BNU_2_0025921_0025945.tar.gz	Functional Connectomes Project International Neuroimaging Data-Sharing Initiative (FCP/INDI)	http://dx.doi.org/10.15387/fcp_indi.corr.bnu2
25933	Between Sessions, Single Retest	resting state fMRI	Baseline	2			0	4	Lie still, keep your eyes closed, and relax. Refrain from moving and avoid any structured mental activity such as counting.	25933_Baseline	BNU_2_0025921_0025945.tar.gz	Functional Connectomes Project International Neuroimaging Data-Sharing Initiative (FCP/INDI)	http://dx.doi.org/10.15387/fcp_indi.corr.bnu2
25933	Between Sessions, Single Retest	resting state fMRI	Retest_1		168	days	0			25933_Retest_1	BNU_2_0025921_0025945.tar.gz	Functional Connectomes Project International Neuroimaging Data-Sharing Initiative (FCP/INDI)	http://dx.doi.org/10.15387/fcp_indi.corr.bnu2
25934	Between Sessions, Single Retest	resting state fMRI	Baseline	2			0	4	Lie still, keep your eyes closed, and relax. Refrain from moving and avoid any structured mental activity such as counting.	25934_Baseline	BNU_2_0025921_0025945.tar.gz	Functional Connectomes Project International Neuroimaging Data-Sharing Initiative (FCP/INDI)	http://dx.doi.org/10.15387/fcp_indi.corr.bnu2
25934	Between Sessions, Single Retest	resting state fMRI	Retest_1		168	days	0			25934_Retest_1	BNU_2_0025921_0025945.tar.gz	Functional Connectomes Project International Neuroimaging Data-Sharing Initiative (FCP/INDI)	http://dx.doi.org/10.15387/fcp_indi.corr.bnu2
25935	Between Sessions, Single Retest	resting state fMRI	Baseline	2			0	4	Lie still, keep your eyes closed, and relax. Refrain from moving and avoid any structured mental activity such as counting.	25935_Baseline	BNU_2_0025921_0025945.tar.gz	Functional Connectomes Project International Neuroimaging Data-Sharing Initiative (FCP/INDI)	http://dx.doi.org/10.15387/fcp_indi.corr.bnu2
25935	Between Sessions, Single Retest	resting state fMRI	Retest_1		145	days	0			25935_Retest_1	BNU_2_0025921_0025945.tar.gz	Functional Connectomes Project International Neuroimaging Data-Sharing Initiative (FCP/INDI)	http://dx.doi.org/10.15387/fcp_indi.corr.bnu2
25936	Between Sessions, Single Retest	resting state fMRI	Baseline	2			0	4	Lie still, keep your eyes closed, and relax. Refrain from moving and avoid any structured mental activity such as counting.	25936_Baseline	BNU_2_0025921_0025945.tar.gz	Functional Connectomes Project International Neuroimaging Data-Sharing Initiative (FCP/INDI)	http://dx.doi.org/10.15387/fcp_indi.corr.bnu2
25936	Between Sessions, Single Retest	resting state fMRI	Retest_1		150	days	0			25936_Retest_1	BNU_2_0025921_0025945.tar.gz	Functional Connectomes Project International Neuroimaging Data-Sharing Initiative (FCP/INDI)	http://dx.doi.org/10.15387/fcp_indi.corr.bnu2
25937	Between Sessions, Single Retest	resting state fMRI	Baseline	2			0	4	Lie still, keep your eyes closed, and relax. Refrain from moving and avoid any structured mental activity such as counting.	25937_Baseline	BNU_2_0025921_0025945.tar.gz	Functional Connectomes Project International Neuroimaging Data-Sharing Initiative (FCP/INDI)	http://dx.doi.org/10.15387/fcp_indi.corr.bnu2
25937	Between Sessions, Single Retest	resting state fMRI	Retest_1		149	days	0			25937_Retest_1	BNU_2_0025921_0025945.tar.gz	Functional Connectomes Project International Neuroimaging Data-Sharing Initiative (FCP/INDI)	http://dx.doi.org/10.15387/fcp_indi.corr.bnu2
25938	Between Sessions, Single Retest	resting state fMRI	Baseline	2			0	4	Lie still, keep your eyes closed, and relax. Refrain from moving and avoid any structured mental activity such as counting.	25938_Baseline	BNU_2_0025921_0025945.tar.gz	Functional Connectomes Project International Neuroimaging Data-Sharing Initiative (FCP/INDI)	http://dx.doi.org/10.15387/fcp_indi.corr.bnu2
25938	Between Sessions, Single Retest	resting state fMRI	Retest_1		163	days	0			25938_Retest_1	BNU_2_0025921_0025945.tar.gz	Functional Connectomes Project International Neuroimaging Data-Sharing Initiative (FCP/INDI)	http://dx.doi.org/10.15387/fcp_indi.corr.bnu2
25939	Between Sessions, Single Retest	resting state fMRI	Baseline	2			0	4	Lie still, keep your eyes closed, and relax. Refrain from moving and avoid any structured mental activity such as counting.	25939_Baseline	BNU_2_0025921_0025945.tar.gz	Functional Connectomes Project International Neuroimaging Data-Sharing Initiative (FCP/INDI)	http://dx.doi.org/10.15387/fcp_indi.corr.bnu2
25939	Between Sessions, Single Retest	resting state fMRI	Retest_1		185	days	0			25939_Retest_1	BNU_2_0025921_0025945.tar.gz	Functional Connectomes Project International Neuroimaging Data-Sharing Initiative (FCP/INDI)	http://dx.doi.org/10.15387/fcp_indi.corr.bnu2
25940	Between Sessions, Single Retest	resting state fMRI	Baseline	2			0	4	Lie still, keep your eyes closed, and relax. Refrain from moving and avoid any structured mental activity such as counting.	25940_Baseline	BNU_2_0025921_0025945.tar.gz	Functional Connectomes Project International Neuroimaging Data-Sharing Initiative (FCP/INDI)	http://dx.doi.org/10.15387/fcp_indi.corr.bnu2
25940	Between Sessions, Single Retest	resting state fMRI	Retest_1		188	days	0			25940_Retest_1	BNU_2_0025921_0025945.tar.gz	Functional Connectomes Project International Neuroimaging Data-Sharing Initiative (FCP/INDI)	http://dx.doi.org/10.15387/fcp_indi.corr.bnu2
25941	Between Sessions, Single Retest	resting state fMRI	Baseline	2			0	4	Lie still, keep your eyes closed, and relax. Refrain from moving and avoid any structured mental activity such as counting.	25941_Baseline	BNU_2_0025921_0025945.tar.gz	Functional Connectomes Project International Neuroimaging Data-Sharing Initiative (FCP/INDI)	http://dx.doi.org/10.15387/fcp_indi.corr.bnu2
25941	Between Sessions, Single Retest	resting state fMRI	Retest_1		156	days	0			25941_Retest_1	BNU_2_0025921_0025945.tar.gz	Functional Connectomes Project International Neuroimaging Data-Sharing Initiative (FCP/INDI)	http://dx.doi.org/10.15387/fcp_indi.corr.bnu2
25942	Between Sessions, Single Retest	resting state fMRI	Baseline	2			0	4	Lie still, keep your eyes closed, and relax. Refrain from moving and avoid any structured mental activity such as counting.	25942_Baseline	BNU_2_0025921_0025945.tar.gz	Functional Connectomes Project International Neuroimaging Data-Sharing Initiative (FCP/INDI)	http://dx.doi.org/10.15387/fcp_indi.corr.bnu2
25942	Between Sessions, Single Retest	resting state fMRI	Retest_1		150	days	0			25942_Retest_1	BNU_2_0025921_0025945.tar.gz	Functional Connectomes Project International Neuroimaging Data-Sharing Initiative (FCP/INDI)	http://dx.doi.org/10.15387/fcp_indi.corr.bnu2
25943	Between Sessions, Single Retest	resting state fMRI	Baseline	2			0	4	Lie still, keep your eyes closed, and relax. Refrain from moving and avoid any structured mental activity such as counting.	25943_Baseline	BNU_2_0025921_0025945.tar.gz	Functional Connectomes Project International Neuroimaging Data-Sharing Initiative (FCP/INDI)	http://dx.doi.org/10.15387/fcp_indi.corr.bnu2
25943	Between Sessions, Single Retest	resting state fMRI	Retest_1		166	days	0			25943_Retest_1	BNU_2_0025921_0025945.tar.gz	Functional Connectomes Project International Neuroimaging Data-Sharing Initiative (FCP/INDI)	http://dx.doi.org/10.15387/fcp_indi.corr.bnu2
25944	Between Sessions, Single Retest	resting state fMRI	Baseline	2			0	4	Lie still, keep your eyes closed, and relax. Refrain from moving and avoid any structured mental activity such as counting.	25944_Baseline	BNU_2_0025921_0025945.tar.gz	Functional Connectomes Project International Neuroimaging Data-Sharing Initiative (FCP/INDI)	http://dx.doi.org/10.15387/fcp_indi.corr.bnu2
25944	Between Sessions, Single Retest	resting state fMRI	Retest_1		155	days	0			25944_Retest_1	BNU_2_0025921_0025945.tar.gz	Functional Connectomes Project International Neuroimaging Data-Sharing Initiative (FCP/INDI)	http://dx.doi.org/10.15387/fcp_indi.corr.bnu2
25945	Between Sessions, Single Retest	resting state fMRI	Baseline	2			0	4	Lie still, keep your eyes closed, and relax. Refrain from moving and avoid any structured mental activity such as counting.	25945_Baseline	BNU_2_0025921_0025945.tar.gz	Functional Connectomes Project International Neuroimaging Data-Sharing Initiative (FCP/INDI)	http://dx.doi.org/10.15387/fcp_indi.corr.bnu2
25945	Between Sessions, Single Retest	resting state fMRI	Retest_1		144	days	0			25945_Retest_1	BNU_2_0025921_0025945.tar.gz	Functional Connectomes Project International Neuroimaging Data-Sharing Initiative (FCP/INDI)	http://dx.doi.org/10.15387/fcp_indi.corr.bnu2
25946	Between Sessions, Single Retest	resting state fMRI	Baseline	2			0	4	Lie still, keep your eyes closed, and relax. Refrain from moving and avoid any structured mental activity such as counting.	25946_Baseline	BNU_2_0025946_0025970.tar.gz	Functional Connectomes Project International Neuroimaging Data-Sharing Initiative (FCP/INDI)	http://dx.doi.org/10.15387/fcp_indi.corr.bnu2
25946	Between Sessions, Single Retest	resting state fMRI	Retest_1		175	days	0			25946_Retest_1	BNU_2_0025946_0025970.tar.gz	Functional Connectomes Project International Neuroimaging Data-Sharing Initiative (FCP/INDI)	http://dx.doi.org/10.15387/fcp_indi.corr.bnu2
25947	Between Sessions, Single Retest	resting state fMRI	Baseline	2			0	4	Lie still, keep your eyes closed, and relax. Refrain from moving and avoid any structured mental activity such as counting.	25947_Baseline	BNU_2_0025946_0025970.tar.gz	Functional Connectomes Project International Neuroimaging Data-Sharing Initiative (FCP/INDI)	http://dx.doi.org/10.15387/fcp_indi.corr.bnu2
25947	Between Sessions, Single Retest	resting state fMRI	Retest_1		189	days	0			25947_Retest_1	BNU_2_0025946_0025970.tar.gz	Functional Connectomes Project International Neuroimaging Data-Sharing Initiative (FCP/INDI)	http://dx.doi.org/10.15387/fcp_indi.corr.bnu2
25948	Between Sessions, Single Retest	resting state fMRI	Baseline	2			0	4	Lie still, keep your eyes closed, and relax. Refrain from moving and avoid any structured mental activity such as counting.	25948_Baseline	BNU_2_0025946_0025970.tar.gz	Functional Connectomes Project International Neuroimaging Data-Sharing Initiative (FCP/INDI)	http://dx.doi.org/10.15387/fcp_indi.corr.bnu2
25948	Between Sessions, Single Retest	resting state fMRI	Retest_1		167	days	0			25948_Retest_1	BNU_2_0025946_0025970.tar.gz	Functional Connectomes Project International Neuroimaging Data-Sharing Initiative (FCP/INDI)	http://dx.doi.org/10.15387/fcp_indi.corr.bnu2
25949	Between Sessions, Single Retest	resting state fMRI	Baseline	2			0	4	Lie still, keep your eyes closed, and relax. Refrain from moving and avoid any structured mental activity such as counting.	25949_Baseline	BNU_2_0025946_0025970.tar.gz	Functional Connectomes Project International Neuroimaging Data-Sharing Initiative (FCP/INDI)	http://dx.doi.org/10.15387/fcp_indi.corr.bnu2
25949	Between Sessions, Single Retest	resting state fMRI	Retest_1		133	days	0			25949_Retest_1	BNU_2_0025946_0025970.tar.gz	Functional Connectomes Project International Neuroimaging Data-Sharing Initiative (FCP/INDI)	http://dx.doi.org/10.15387/fcp_indi.corr.bnu2
25950	Between Sessions, Single Retest	resting state fMRI	Baseline	2			0	4	Lie still, keep your eyes closed, and relax. Refrain from moving and avoid any structured mental activity such as counting.	25950_Baseline	BNU_2_0025946_0025970.tar.gz	Functional Connectomes Project International Neuroimaging Data-Sharing Initiative (FCP/INDI)	http://dx.doi.org/10.15387/fcp_indi.corr.bnu2
25950	Between Sessions, Single Retest	resting state fMRI	Retest_1		150	days	0			25950_Retest_1	BNU_2_0025946_0025970.tar.gz	Functional Connectomes Project International Neuroimaging Data-Sharing Initiative (FCP/INDI)	http://dx.doi.org/10.15387/fcp_indi.corr.bnu2
25951	Between Sessions, Single Retest	resting state fMRI	Baseline	2			0	4	Lie still, keep your eyes closed, and relax. Refrain from moving and avoid any structured mental activity such as counting.	25951_Baseline	BNU_2_0025946_0025970.tar.gz	Functional Connectomes Project International Neuroimaging Data-Sharing Initiative (FCP/INDI)	http://dx.doi.org/10.15387/fcp_indi.corr.bnu2
25951	Between Sessions, Single Retest	resting state fMRI	Retest_1		136	days	0			25951_Retest_1	BNU_2_0025946_0025970.tar.gz	Functional Connectomes Project International Neuroimaging Data-Sharing Initiative (FCP/INDI)	http://dx.doi.org/10.15387/fcp_indi.corr.bnu2
25952	Between Sessions, Single Retest	resting state fMRI	Baseline	2			0	4	Lie still, keep your eyes closed, and relax. Refrain from moving and avoid any structured mental activity such as counting.	25952_Baseline	BNU_2_0025946_0025970.tar.gz	Functional Connectomes Project International Neuroimaging Data-Sharing Initiative (FCP/INDI)	http://dx.doi.org/10.15387/fcp_indi.corr.bnu2
25952	Between Sessions, Single Retest	resting state fMRI	Retest_1		159	days	0			25952_Retest_1	BNU_2_0025946_0025970.tar.gz	Functional Connectomes Project International Neuroimaging Data-Sharing Initiative (FCP/INDI)	http://dx.doi.org/10.15387/fcp_indi.corr.bnu2
25953	Between Sessions, Single Retest	resting state fMRI	Baseline	2			0	4	Lie still, keep your eyes closed, and relax. Refrain from moving and avoid any structured mental activity such as counting.	25953_Baseline	BNU_2_0025946_0025970.tar.gz	Functional Connectomes Project International Neuroimaging Data-Sharing Initiative (FCP/INDI)	http://dx.doi.org/10.15387/fcp_indi.corr.bnu2
25953	Between Sessions, Single Retest	resting state fMRI	Retest_1		150	days	0			25953_Retest_1	BNU_2_0025946_0025970.tar.gz	Functional Connectomes Project International Neuroimaging Data-Sharing Initiative (FCP/INDI)	http://dx.doi.org/10.15387/fcp_indi.corr.bnu2
25954	Between Sessions, Single Retest	resting state fMRI	Baseline	2			0	4	Lie still, keep your eyes closed, and relax. Refrain from moving and avoid any structured mental activity such as counting.	25954_Baseline	BNU_2_0025946_0025970.tar.gz	Functional Connectomes Project International Neuroimaging Data-Sharing Initiative (FCP/INDI)	http://dx.doi.org/10.15387/fcp_indi.corr.bnu2
25954	Between Sessions, Single Retest	resting state fMRI	Retest_1		158	days	0			25954_Retest_1	BNU_2_0025946_0025970.tar.gz	Functional Connectomes Project International Neuroimaging Data-Sharing Initiative (FCP/INDI)	http://dx.doi.org/10.15387/fcp_indi.corr.bnu2
25955	Between Sessions, Single Retest	resting state fMRI	Baseline	2			0	4	Lie still, keep your eyes closed, and relax. Refrain from moving and avoid any structured mental activity such as counting.	25955_Baseline	BNU_2_0025946_0025970.tar.gz	Functional Connectomes Project International Neuroimaging Data-Sharing Initiative (FCP/INDI)	http://dx.doi.org/10.15387/fcp_indi.corr.bnu2
25955	Between Sessions, Single Retest	resting state fMRI	Retest_1		159	days	0			25955_Retest_1	BNU_2_0025946_0025970.tar.gz	Functional Connectomes Project International Neuroimaging Data-Sharing Initiative (FCP/INDI)	http://dx.doi.org/10.15387/fcp_indi.corr.bnu2
25956	Between Sessions, Single Retest	resting state fMRI	Baseline	2			0	4	Lie still, keep your eyes closed, and relax. Refrain from moving and avoid any structured mental activity such as counting.	25956_Baseline	BNU_2_0025946_0025970.tar.gz	Functional Connectomes Project International Neuroimaging Data-Sharing Initiative (FCP/INDI)	http://dx.doi.org/10.15387/fcp_indi.corr.bnu2
25956	Between Sessions, Single Retest	resting state fMRI	Retest_1		159	days	0			25956_Retest_1	BNU_2_0025946_0025970.tar.gz	Functional Connectomes Project International Neuroimaging Data-Sharing Initiative (FCP/INDI)	http://dx.doi.org/10.15387/fcp_indi.corr.bnu2
25957	Between Sessions, Single Retest	resting state fMRI	Baseline	2			0	4	Lie still, keep your eyes closed, and relax. Refrain from moving and avoid any structured mental activity such as counting.	25957_Baseline	BNU_2_0025946_0025970.tar.gz	Functional Connectomes Project International Neuroimaging Data-Sharing Initiative (FCP/INDI)	http://dx.doi.org/10.15387/fcp_indi.corr.bnu2
25957	Between Sessions, Single Retest	resting state fMRI	Retest_1		146	days	0			25957_Retest_1	BNU_2_0025946_0025970.tar.gz	Functional Connectomes Project International Neuroimaging Data-Sharing Initiative (FCP/INDI)	http://dx.doi.org/10.15387/fcp_indi.corr.bnu2
25958	Between Sessions, Single Retest	resting state fMRI	Baseline	2			0	4	Lie still, keep your eyes closed, and relax. Refrain from moving and avoid any structured mental activity such as counting.	25958_Baseline	BNU_2_0025946_0025970.tar.gz	Functional Connectomes Project International Neuroimaging Data-Sharing Initiative (FCP/INDI)	http://dx.doi.org/10.15387/fcp_indi.corr.bnu2
25958	Between Sessions, Single Retest	resting state fMRI	Retest_1		179	days	0			25958_Retest_1	BNU_2_0025946_0025970.tar.gz	Functional Connectomes Project International Neuroimaging Data-Sharing Initiative (FCP/INDI)	http://dx.doi.org/10.15387/fcp_indi.corr.bnu2
25959	Between Sessions, Single Retest	resting state fMRI	Baseline	2			0	4	Lie still, keep your eyes closed, and relax. Refrain from moving and avoid any structured mental activity such as counting.	25959_Baseline	BNU_2_0025946_0025970.tar.gz	Functional Connectomes Project International Neuroimaging Data-Sharing Initiative (FCP/INDI)	http://dx.doi.org/10.15387/fcp_indi.corr.bnu2
25959	Between Sessions, Single Retest	resting state fMRI	Retest_1		154	days	0			25959_Retest_1	BNU_2_0025946_0025970.tar.gz	Functional Connectomes Project International Neuroimaging Data-Sharing Initiative (FCP/INDI)	http://dx.doi.org/10.15387/fcp_indi.corr.bnu2
25960	Between Sessions, Single Retest	resting state fMRI	Baseline	2			0	4	Lie still, keep your eyes closed, and relax. Refrain from moving and avoid any structured mental activity such as counting.	25960_Baseline	BNU_2_0025946_0025970.tar.gz	Functional Connectomes Project International Neuroimaging Data-Sharing Initiative (FCP/INDI)	http://dx.doi.org/10.15387/fcp_indi.corr.bnu2
25960	Between Sessions, Single Retest	resting state fMRI	Retest_1		185	days	0			25960_Retest_1	BNU_2_0025946_0025970.tar.gz	Functional Connectomes Project International Neuroimaging Data-Sharing Initiative (FCP/INDI)	http://dx.doi.org/10.15387/fcp_indi.corr.bnu2
25961	Between Sessions, Single Retest	resting state fMRI	Baseline	2			0	4	Lie still, keep your eyes closed, and relax. Refrain from moving and avoid any structured mental activity such as counting.	25961_Baseline	BNU_2_0025946_0025970.tar.gz	Functional Connectomes Project International Neuroimaging Data-Sharing Initiative (FCP/INDI)	http://dx.doi.org/10.15387/fcp_indi.corr.bnu2
25961	Between Sessions, Single Retest	resting state fMRI	Retest_1		162	days	0			25961_Retest_1	BNU_2_0025946_0025970.tar.gz	Functional Connectomes Project International Neuroimaging Data-Sharing Initiative (FCP/INDI)	http://dx.doi.org/10.15387/fcp_indi.corr.bnu2
25962	Between Sessions, Single Retest	resting state fMRI	Baseline	2			0	4	Lie still, keep your eyes closed, and relax. Refrain from moving and avoid any structured mental activity such as counting.	25962_Baseline	BNU_2_0025946_0025970.tar.gz	Functional Connectomes Project International Neuroimaging Data-Sharing Initiative (FCP/INDI)	http://dx.doi.org/10.15387/fcp_indi.corr.bnu2
25962	Between Sessions, Single Retest	resting state fMRI	Retest_1		162	days	0			25962_Retest_1	BNU_2_0025946_0025970.tar.gz	Functional Connectomes Project International Neuroimaging Data-Sharing Initiative (FCP/INDI)	http://dx.doi.org/10.15387/fcp_indi.corr.bnu2
25963	Between Sessions, Single Retest	resting state fMRI	Baseline	2			0	4	Lie still, keep your eyes closed, and relax. Refrain from moving and avoid any structured mental activity such as counting.	25963_Baseline	BNU_2_0025946_0025970.tar.gz	Functional Connectomes Project International Neuroimaging Data-Sharing Initiative (FCP/INDI)	http://dx.doi.org/10.15387/fcp_indi.corr.bnu2
25963	Between Sessions, Single Retest	resting state fMRI	Retest_1		175	days	0			25963_Retest_1	BNU_2_0025946_0025970.tar.gz	Functional Connectomes Project International Neuroimaging Data-Sharing Initiative (FCP/INDI)	http://dx.doi.org/10.15387/fcp_indi.corr.bnu2
25964	Between Sessions, Single Retest	resting state fMRI	Baseline	2			0	4	Lie still, keep your eyes closed, and relax. Refrain from moving and avoid any structured mental activity such as counting.	25964_Baseline	BNU_2_0025946_0025970.tar.gz	Functional Connectomes Project International Neuroimaging Data-Sharing Initiative (FCP/INDI)	http://dx.doi.org/10.15387/fcp_indi.corr.bnu2
25964	Between Sessions, Single Retest	resting state fMRI	Retest_1		164	days	0			25964_Retest_1	BNU_2_0025946_0025970.tar.gz	Functional Connectomes Project International Neuroimaging Data-Sharing Initiative (FCP/INDI)	http://dx.doi.org/10.15387/fcp_indi.corr.bnu2
25965	Between Sessions, Single Retest	resting state fMRI	Baseline	2			0	4	Lie still, keep your eyes closed, and relax. Refrain from moving and avoid any structured mental activity such as counting.	25965_Baseline	BNU_2_0025946_0025970.tar.gz	Functional Connectomes Project International Neuroimaging Data-Sharing Initiative (FCP/INDI)	http://dx.doi.org/10.15387/fcp_indi.corr.bnu2
25965	Between Sessions, Single Retest	resting state fMRI	Retest_1		155	days	0			25965_Retest_1	BNU_2_0025946_0025970.tar.gz	Functional Connectomes Project International Neuroimaging Data-Sharing Initiative (FCP/INDI)	http://dx.doi.org/10.15387/fcp_indi.corr.bnu2
25966	Between Sessions, Single Retest	resting state fMRI	Baseline	2			0	4	Lie still, keep your eyes closed, and relax. Refrain from moving and avoid any structured mental activity such as counting.	25966_Baseline	BNU_2_0025946_0025970.tar.gz	Functional Connectomes Project International Neuroimaging Data-Sharing Initiative (FCP/INDI)	http://dx.doi.org/10.15387/fcp_indi.corr.bnu2
25966	Between Sessions, Single Retest	resting state fMRI	Retest_1		162	days	0			25966_Retest_1	BNU_2_0025946_0025970.tar.gz	Functional Connectomes Project International Neuroimaging Data-Sharing Initiative (FCP/INDI)	http://dx.doi.org/10.15387/fcp_indi.corr.bnu2
25967	Between Sessions, Single Retest	resting state fMRI	Baseline	2			0	4	Lie still, keep your eyes closed, and relax. Refrain from moving and avoid any structured mental activity such as counting.	25967_Baseline	BNU_2_0025946_0025970.tar.gz	Functional Connectomes Project International Neuroimaging Data-Sharing Initiative (FCP/INDI)	http://dx.doi.org/10.15387/fcp_indi.corr.bnu2
25967	Between Sessions, Single Retest	resting state fMRI	Retest_1		142	days	0			25967_Retest_1	BNU_2_0025946_0025970.tar.gz	Functional Connectomes Project International Neuroimaging Data-Sharing Initiative (FCP/INDI)	http://dx.doi.org/10.15387/fcp_indi.corr.bnu2
25968	Between Sessions, Single Retest	resting state fMRI	Baseline	2			0	4	Lie still, keep your eyes closed, and relax. Refrain from moving and avoid any structured mental activity such as counting.	25968_Baseline	BNU_2_0025946_0025970.tar.gz	Functional Connectomes Project International Neuroimaging Data-Sharing Initiative (FCP/INDI)	http://dx.doi.org/10.15387/fcp_indi.corr.bnu2
25968	Between Sessions, Single Retest	resting state fMRI	Retest_1		145	days	0			25968_Retest_1	BNU_2_0025946_0025970.tar.gz	Functional Connectomes Project International Neuroimaging Data-Sharing Initiative (FCP/INDI)	http://dx.doi.org/10.15387/fcp_indi.corr.bnu2
25969	Between Sessions, Single Retest	resting state fMRI	Baseline	2			0	4	Lie still, keep your eyes closed, and relax. Refrain from moving and avoid any structured mental activity such as counting.	25969_Baseline	BNU_2_0025946_0025970.tar.gz	Functional Connectomes Project International Neuroimaging Data-Sharing Initiative (FCP/INDI)	http://dx.doi.org/10.15387/fcp_indi.corr.bnu2
25969	Between Sessions, Single Retest	resting state fMRI	Retest_1		159	days	0			25969_Retest_1	BNU_2_0025946_0025970.tar.gz	Functional Connectomes Project International Neuroimaging Data-Sharing Initiative (FCP/INDI)	http://dx.doi.org/10.15387/fcp_indi.corr.bnu2
25970	Between Sessions, Single Retest	resting state fMRI	Baseline	2			0	4	Lie still, keep your eyes closed, and relax. Refrain from moving and avoid any structured mental activity such as counting.	25970_Baseline	BNU_2_0025946_0025970.tar.gz	Functional Connectomes Project International Neuroimaging Data-Sharing Initiative (FCP/INDI)	http://dx.doi.org/10.15387/fcp_indi.corr.bnu2
25970	Between Sessions, Single Retest	resting state fMRI	Retest_1		162	days	0			25970_Retest_1	BNU_2_0025946_0025970.tar.gz	Functional Connectomes Project International Neuroimaging Data-Sharing Initiative (FCP/INDI)	http://dx.doi.org/10.15387/fcp_indi.corr.bnu2
25971	Between Sessions, Single Retest	resting state fMRI	Baseline	2			0	4	Lie still, keep your eyes closed, and relax. Refrain from moving and avoid any structured mental activity such as counting.	25971_Baseline	BNU_2_0025971_0025981.tar.gz	Functional Connectomes Project International Neuroimaging Data-Sharing Initiative (FCP/INDI)	http://dx.doi.org/10.15387/fcp_indi.corr.bnu2
25971	Between Sessions, Single Retest	resting state fMRI	Retest_1		148	days	0			25971_Retest_1	BNU_2_0025971_0025981.tar.gz	Functional Connectomes Project International Neuroimaging Data-Sharing Initiative (FCP/INDI)	http://dx.doi.org/10.15387/fcp_indi.corr.bnu2
25972	Between Sessions, Single Retest	resting state fMRI	Baseline	2			0	4	Lie still, keep your eyes closed, and relax. Refrain from moving and avoid any structured mental activity such as counting.	25972_Baseline	BNU_2_0025971_0025981.tar.gz	Functional Connectomes Project International Neuroimaging Data-Sharing Initiative (FCP/INDI)	http://dx.doi.org/10.15387/fcp_indi.corr.bnu2
25972	Between Sessions, Single Retest	resting state fMRI	Retest_1		148	days	0			25972_Retest_1	BNU_2_0025971_0025981.tar.gz	Functional Connectomes Project International Neuroimaging Data-Sharing Initiative (FCP/INDI)	http://dx.doi.org/10.15387/fcp_indi.corr.bnu2
25973	Between Sessions, Single Retest	resting state fMRI	Baseline	2			0	4	Lie still, keep your eyes closed, and relax. Refrain from moving and avoid any structured mental activity such as counting.	25973_Baseline	BNU_2_0025971_0025981.tar.gz	Functional Connectomes Project International Neuroimaging Data-Sharing Initiative (FCP/INDI)	http://dx.doi.org/10.15387/fcp_indi.corr.bnu2
25973	Between Sessions, Single Retest	resting state fMRI	Retest_1		155	days	0			25973_Retest_1	BNU_2_0025971_0025981.tar.gz	Functional Connectomes Project International Neuroimaging Data-Sharing Initiative (FCP/INDI)	http://dx.doi.org/10.15387/fcp_indi.corr.bnu2
25974	Between Sessions, Single Retest	resting state fMRI	Baseline	2			0	4	Lie still, keep your eyes closed, and relax. Refrain from moving and avoid any structured mental activity such as counting.	25974_Baseline	BNU_2_0025971_0025981.tar.gz	Functional Connectomes Project International Neuroimaging Data-Sharing Initiative (FCP/INDI)	http://dx.doi.org/10.15387/fcp_indi.corr.bnu2
25974	Between Sessions, Single Retest	resting state fMRI	Retest_1		139	days	0			25974_Retest_1	BNU_2_0025971_0025981.tar.gz	Functional Connectomes Project International Neuroimaging Data-Sharing Initiative (FCP/INDI)	http://dx.doi.org/10.15387/fcp_indi.corr.bnu2
25975	Between Sessions, Single Retest	resting state fMRI	Baseline	2			0	4	Lie still, keep your eyes closed, and relax. Refrain from moving and avoid any structured mental activity such as counting.	25975_Baseline	BNU_2_0025971_0025981.tar.gz	Functional Connectomes Project International Neuroimaging Data-Sharing Initiative (FCP/INDI)	http://dx.doi.org/10.15387/fcp_indi.corr.bnu2
25975	Between Sessions, Single Retest	resting state fMRI	Retest_1		171	days	0			25975_Retest_1	BNU_2_0025971_0025981.tar.gz	Functional Connectomes Project International Neuroimaging Data-Sharing Initiative (FCP/INDI)	http://dx.doi.org/10.15387/fcp_indi.corr.bnu2
25976	Between Sessions, Single Retest	resting state fMRI	Baseline	2			0	4	Lie still, keep your eyes closed, and relax. Refrain from moving and avoid any structured mental activity such as counting.	25976_Baseline	BNU_2_0025971_0025981.tar.gz	Functional Connectomes Project International Neuroimaging Data-Sharing Initiative (FCP/INDI)	http://dx.doi.org/10.15387/fcp_indi.corr.bnu2
25976	Between Sessions, Single Retest	resting state fMRI	Retest_1		172	days	0			25976_Retest_1	BNU_2_0025971_0025981.tar.gz	Functional Connectomes Project International Neuroimaging Data-Sharing Initiative (FCP/INDI)	http://dx.doi.org/10.15387/fcp_indi.corr.bnu2
25977	Between Sessions, Single Retest	resting state fMRI	Baseline	2			0	4	Lie still, keep your eyes closed, and relax. Refrain from moving and avoid any structured mental activity such as counting.	25977_Baseline	BNU_2_0025971_0025981.tar.gz	Functional Connectomes Project International Neuroimaging Data-Sharing Initiative (FCP/INDI)	http://dx.doi.org/10.15387/fcp_indi.corr.bnu2
25977	Between Sessions, Single Retest	resting state fMRI	Retest_1		169	days	0			25977_Retest_1	BNU_2_0025971_0025981.tar.gz	Functional Connectomes Project International Neuroimaging Data-Sharing Initiative (FCP/INDI)	http://dx.doi.org/10.15387/fcp_indi.corr.bnu2
25978	Between Sessions, Single Retest	resting state fMRI	Baseline	2			0	4	Lie still, keep your eyes closed, and relax. Refrain from moving and avoid any structured mental activity such as counting.	25978_Baseline	BNU_2_0025971_0025981.tar.gz	Functional Connectomes Project International Neuroimaging Data-Sharing Initiative (FCP/INDI)	http://dx.doi.org/10.15387/fcp_indi.corr.bnu2
25978	Between Sessions, Single Retest	resting state fMRI	Retest_1		185	days	0			25978_Retest_1	BNU_2_0025971_0025981.tar.gz	Functional Connectomes Project International Neuroimaging Data-Sharing Initiative (FCP/INDI)	http://dx.doi.org/10.15387/fcp_indi.corr.bnu2
25979	Between Sessions, Single Retest	resting state fMRI	Baseline	2			0	4	Lie still, keep your eyes closed, and relax. Refrain from moving and avoid any structured mental activity such as counting.	25979_Baseline	BNU_2_0025971_0025981.tar.gz	Functional Connectomes Project International Neuroimaging Data-Sharing Initiative (FCP/INDI)	http://dx.doi.org/10.15387/fcp_indi.corr.bnu2
25979	Between Sessions, Single Retest	resting state fMRI	Retest_1		150	days	0			25979_Retest_1	BNU_2_0025971_0025981.tar.gz	Functional Connectomes Project International Neuroimaging Data-Sharing Initiative (FCP/INDI)	http://dx.doi.org/10.15387/fcp_indi.corr.bnu2
25980	Between Sessions, Single Retest	resting state fMRI	Baseline	2			0	4	Lie still, keep your eyes closed, and relax. Refrain from moving and avoid any structured mental activity such as counting.	25980_Baseline	BNU_2_0025971_0025981.tar.gz	Functional Connectomes Project International Neuroimaging Data-Sharing Initiative (FCP/INDI)	http://dx.doi.org/10.15387/fcp_indi.corr.bnu2
25980	Between Sessions, Single Retest	resting state fMRI	Retest_1		157	days	0			25980_Retest_1	BNU_2_0025971_0025981.tar.gz	Functional Connectomes Project International Neuroimaging Data-Sharing Initiative (FCP/INDI)	http://dx.doi.org/10.15387/fcp_indi.corr.bnu2
25981	Between Sessions, Single Retest	resting state fMRI	Baseline	2			0	4	Lie still, keep your eyes closed, and relax. Refrain from moving and avoid any structured mental activity such as counting.	25981_Baseline	BNU_2_0025971_0025981.tar.gz	Functional Connectomes Project International Neuroimaging Data-Sharing Initiative (FCP/INDI)	http://dx.doi.org/10.15387/fcp_indi.corr.bnu2
25981	Between Sessions, Single Retest	resting state fMRI	Retest_1		142	days	0			25981_Retest_1	BNU_2_0025971_0025981.tar.gz	Functional Connectomes Project International Neuroimaging Data-Sharing Initiative (FCP/INDI)	http://dx.doi.org/10.15387/fcp_indi.corr.bnu2
27065	Within Session, Multiple Retest	resting state fMRI	Baseline	1			0	2	Rest with eyes closed/open.	27065_Baseline	BNU_3_0027055_0027069 .tar.gz	Functional Connectomes Project International Neuroimaging Data-Sharing Initiative (FCP/INDI)	http://dx.doi.org/10.15387/fcp_indi.corr.bnu3
27065	Within Session, Multiple Retest	resting state fMRI	Retest_1	1			0	2	Rest with eyes closed/open.	27065_Retest_1	BNU_3_0027055_0027069 .tar.gz	Functional Connectomes Project International Neuroimaging Data-Sharing Initiative (FCP/INDI)	http://dx.doi.org/10.15387/fcp_indi.corr.bnu3
27065	Within Session, Multiple Retest	resting state fMRI	Retest_2	1	8	minutes	0	2	Rest with eyes closed/open.	27065_Retest_2	BNU_3_0027055_0027069 .tar.gz	Functional Connectomes Project International Neuroimaging Data-Sharing Initiative (FCP/INDI)	http://dx.doi.org/10.15387/fcp_indi.corr.bnu3
27069	Within Session, Multiple Retest	resting state fMRI	Baseline	1			0	2	Rest with eyes closed/open.	27069_Baseline	BNU_3_0027055_0027069 .tar.gz	Functional Connectomes Project International Neuroimaging Data-Sharing Initiative (FCP/INDI)	http://dx.doi.org/10.15387/fcp_indi.corr.bnu3
27069	Within Session, Multiple Retest	resting state fMRI	Retest_1	1			0	2	Rest with eyes closed/open.	27069_Retest_1	BNU_3_0027055_0027069 .tar.gz	Functional Connectomes Project International Neuroimaging Data-Sharing Initiative (FCP/INDI)	http://dx.doi.org/10.15387/fcp_indi.corr.bnu3
27069	Within Session, Multiple Retest	resting state fMRI	Retest_2	1	8	minutes	0	2	Rest with eyes closed/open.	27069_Retest_2	BNU_3_0027055_0027069 .tar.gz	Functional Connectomes Project International Neuroimaging Data-Sharing Initiative (FCP/INDI)	http://dx.doi.org/10.15387/fcp_indi.corr.bnu3
27082	Within Session, Multiple Retest	resting state fMRI	Baseline	1			0	2	Rest with eyes closed/open.	27082_Baseline	BNU_3_0027070_0027084.tar.gz	Functional Connectomes Project International Neuroimaging Data-Sharing Initiative (FCP/INDI)	http://dx.doi.org/10.15387/fcp_indi.corr.bnu3
27082	Within Session, Multiple Retest	resting state fMRI	Retest_1	1			0	2	Rest with eyes closed/open.	27082_Retest_1	BNU_3_0027070_0027084.tar.gz	Functional Connectomes Project International Neuroimaging Data-Sharing Initiative (FCP/INDI)	http://dx.doi.org/10.15387/fcp_indi.corr.bnu3
27082	Within Session, Multiple Retest	resting state fMRI	Retest_2	1	8	minutes	0	2	Rest with eyes closed/open.	27082_Retest_2	BNU_3_0027070_0027084.tar.gz	Functional Connectomes Project International Neuroimaging Data-Sharing Initiative (FCP/INDI)	http://dx.doi.org/10.15387/fcp_indi.corr.bnu3
27086	Within Session, Multiple Retest	resting state fMRI	Baseline	1			0	2	Rest with eyes closed/open.	27086_Baseline	BNU_3_0027085_0027099.tar.gz	Functional Connectomes Project International Neuroimaging Data-Sharing Initiative (FCP/INDI)	http://dx.doi.org/10.15387/fcp_indi.corr.bnu3
27086	Within Session, Multiple Retest	resting state fMRI	Retest_1	1			0	2	Rest with eyes closed/open.	27086_Retest_1	BNU_3_0027085_0027099.tar.gz	Functional Connectomes Project International Neuroimaging Data-Sharing Initiative (FCP/INDI)	http://dx.doi.org/10.15387/fcp_indi.corr.bnu3
27086	Within Session, Multiple Retest	resting state fMRI	Retest_2	1	8	minutes	0	2	Rest with eyes closed/open.	27086_Retest_2	BNU_3_0027085_0027099.tar.gz	Functional Connectomes Project International Neuroimaging Data-Sharing Initiative (FCP/INDI)	http://dx.doi.org/10.15387/fcp_indi.corr.bnu3
27096	Within Session, Multiple Retest	resting state fMRI	Baseline	1			0	2	Rest with eyes closed/open.	27096_Baseline	BNU_3_0027085_0027099.tar.gz	Functional Connectomes Project International Neuroimaging Data-Sharing Initiative (FCP/INDI)	http://dx.doi.org/10.15387/fcp_indi.corr.bnu3
27096	Within Session, Multiple Retest	resting state fMRI	Retest_1	1			0	2	Rest with eyes closed/open.	27096_Retest_1	BNU_3_0027085_0027099.tar.gz	Functional Connectomes Project International Neuroimaging Data-Sharing Initiative (FCP/INDI)	http://dx.doi.org/10.15387/fcp_indi.corr.bnu3
27096	Within Session, Multiple Retest	resting state fMRI	Retest_2	1	8	minutes	0	2	Rest with eyes closed/open.	27096_Retest_2	BNU_3_0027085_0027099.tar.gz	Functional Connectomes Project International Neuroimaging Data-Sharing Initiative (FCP/INDI)	http://dx.doi.org/10.15387/fcp_indi.corr.bnu3
27064	Within Session, Multiple Retest	resting state fMRI	Baseline	1			0	2	Rest with eyes closed/open.	27064_Baseline	BNU_3_0027055_0027069 .tar.gz	Functional Connectomes Project International Neuroimaging Data-Sharing Initiative (FCP/INDI)	http://dx.doi.org/10.15387/fcp_indi.corr.bnu3
27064	Within Session, Multiple Retest	resting state fMRI	Retest_1	1			0	2	Rest with eyes closed/open.	27064_Retest_1	BNU_3_0027055_0027069 .tar.gz	Functional Connectomes Project International Neuroimaging Data-Sharing Initiative (FCP/INDI)	http://dx.doi.org/10.15387/fcp_indi.corr.bnu3
27064	Within Session, Multiple Retest	resting state fMRI	Retest_2	1	8	minutes	0	2	Rest with eyes closed/open.	27064_Retest_2	BNU_3_0027055_0027069 .tar.gz	Functional Connectomes Project International Neuroimaging Data-Sharing Initiative (FCP/INDI)	http://dx.doi.org/10.15387/fcp_indi.corr.bnu3
27067	Within Session, Multiple Retest	resting state fMRI	Baseline	1			0	2	Rest with eyes closed/open.	27067_Baseline	BNU_3_0027055_0027069 .tar.gz	Functional Connectomes Project International Neuroimaging Data-Sharing Initiative (FCP/INDI)	http://dx.doi.org/10.15387/fcp_indi.corr.bnu3
27067	Within Session, Multiple Retest	resting state fMRI	Retest_1	1			0	2	Rest with eyes closed/open.	27067_Retest_1	BNU_3_0027055_0027069 .tar.gz	Functional Connectomes Project International Neuroimaging Data-Sharing Initiative (FCP/INDI)	http://dx.doi.org/10.15387/fcp_indi.corr.bnu3
27067	Within Session, Multiple Retest	resting state fMRI	Retest_2	1	8	minutes	0	2	Rest with eyes closed/open.	27067_Retest_2	BNU_3_0027055_0027069 .tar.gz	Functional Connectomes Project International Neuroimaging Data-Sharing Initiative (FCP/INDI)	http://dx.doi.org/10.15387/fcp_indi.corr.bnu3
27074	Within Session, Multiple Retest	resting state fMRI	Baseline	1			0	2	Rest with eyes closed/open.	27074_Baseline	BNU_3_0027070_0027084.tar.gz	Functional Connectomes Project International Neuroimaging Data-Sharing Initiative (FCP/INDI)	http://dx.doi.org/10.15387/fcp_indi.corr.bnu3
27074	Within Session, Multiple Retest	resting state fMRI	Retest_1	1			0	2	Rest with eyes closed/open.	27074_Retest_1	BNU_3_0027070_0027084.tar.gz	Functional Connectomes Project International Neuroimaging Data-Sharing Initiative (FCP/INDI)	http://dx.doi.org/10.15387/fcp_indi.corr.bnu3
27074	Within Session, Multiple Retest	resting state fMRI	Retest_2	1	8	minutes	0	2	Rest with eyes closed/open.	27074_Retest_2	BNU_3_0027070_0027084.tar.gz	Functional Connectomes Project International Neuroimaging Data-Sharing Initiative (FCP/INDI)	http://dx.doi.org/10.15387/fcp_indi.corr.bnu3
27073	Within Session, Multiple Retest	resting state fMRI	Baseline	1			0	2	Rest with eyes closed/open.	27073_Baseline	BNU_3_0027070_0027084.tar.gz	Functional Connectomes Project International Neuroimaging Data-Sharing Initiative (FCP/INDI)	http://dx.doi.org/10.15387/fcp_indi.corr.bnu3
27073	Within Session, Multiple Retest	resting state fMRI	Retest_1	1			0	2	Rest with eyes closed/open.	27073_Retest_1	BNU_3_0027070_0027084.tar.gz	Functional Connectomes Project International Neuroimaging Data-Sharing Initiative (FCP/INDI)	http://dx.doi.org/10.15387/fcp_indi.corr.bnu3
27073	Within Session, Multiple Retest	resting state fMRI	Retest_2	1	8	minutes	0	2	Rest with eyes closed/open.	27073_Retest_2	BNU_3_0027070_0027084.tar.gz	Functional Connectomes Project International Neuroimaging Data-Sharing Initiative (FCP/INDI)	http://dx.doi.org/10.15387/fcp_indi.corr.bnu3
27062	Within Session, Multiple Retest	resting state fMRI	Baseline	1			0	2	Rest with eyes closed/open.	27062_Baseline	BNU_3_0027055_0027069 .tar.gz	Functional Connectomes Project International Neuroimaging Data-Sharing Initiative (FCP/INDI)	http://dx.doi.org/10.15387/fcp_indi.corr.bnu3
27062	Within Session, Multiple Retest	resting state fMRI	Retest_1	1			0	2	Rest with eyes closed/open.	27062_Retest_1	BNU_3_0027055_0027069 .tar.gz	Functional Connectomes Project International Neuroimaging Data-Sharing Initiative (FCP/INDI)	http://dx.doi.org/10.15387/fcp_indi.corr.bnu3
27062	Within Session, Multiple Retest	resting state fMRI	Retest_2	1	8	minutes	0	2	Rest with eyes closed/open.	27062_Retest_2	BNU_3_0027055_0027069 .tar.gz	Functional Connectomes Project International Neuroimaging Data-Sharing Initiative (FCP/INDI)	http://dx.doi.org/10.15387/fcp_indi.corr.bnu3
27088	Within Session, Multiple Retest	resting state fMRI	Baseline	1			0	2	Rest with eyes closed/open.	27088_Baseline	BNU_3_0027085_0027099.tar.gz	Functional Connectomes Project International Neuroimaging Data-Sharing Initiative (FCP/INDI)	http://dx.doi.org/10.15387/fcp_indi.corr.bnu3
27088	Within Session, Multiple Retest	resting state fMRI	Retest_1	1			0	2	Rest with eyes closed/open.	27088_Retest_1	BNU_3_0027085_0027099.tar.gz	Functional Connectomes Project International Neuroimaging Data-Sharing Initiative (FCP/INDI)	http://dx.doi.org/10.15387/fcp_indi.corr.bnu3
27088	Within Session, Multiple Retest	resting state fMRI	Retest_2	1	8	minutes	0	2	Rest with eyes closed/open.	27088_Retest_2	BNU_3_0027085_0027099.tar.gz	Functional Connectomes Project International Neuroimaging Data-Sharing Initiative (FCP/INDI)	http://dx.doi.org/10.15387/fcp_indi.corr.bnu3
27058	Within Session, Multiple Retest	resting state fMRI	Baseline	1			0	2	Rest with eyes closed/open.	27058_Baseline	BNU_3_0027055_0027069 .tar.gz	Functional Connectomes Project International Neuroimaging Data-Sharing Initiative (FCP/INDI)	http://dx.doi.org/10.15387/fcp_indi.corr.bnu3
27058	Within Session, Multiple Retest	resting state fMRI	Retest_1	1			0	2	Rest with eyes closed/open.	27058_Retest_1	BNU_3_0027055_0027069 .tar.gz	Functional Connectomes Project International Neuroimaging Data-Sharing Initiative (FCP/INDI)	http://dx.doi.org/10.15387/fcp_indi.corr.bnu3
27058	Within Session, Multiple Retest	resting state fMRI	Retest_2	1	8	minutes	0	2	Rest with eyes closed/open.	27058_Retest_2	BNU_3_0027055_0027069 .tar.gz	Functional Connectomes Project International Neuroimaging Data-Sharing Initiative (FCP/INDI)	http://dx.doi.org/10.15387/fcp_indi.corr.bnu3
27071	Within Session, Multiple Retest	resting state fMRI	Baseline	1			0	2	Rest with eyes closed/open.	27071_Baseline	BNU_3_0027070_0027084.tar.gz	Functional Connectomes Project International Neuroimaging Data-Sharing Initiative (FCP/INDI)	http://dx.doi.org/10.15387/fcp_indi.corr.bnu3
27071	Within Session, Multiple Retest	resting state fMRI	Retest_1	1			0	2	Rest with eyes closed/open.	27071_Retest_1	BNU_3_0027070_0027084.tar.gz	Functional Connectomes Project International Neuroimaging Data-Sharing Initiative (FCP/INDI)	http://dx.doi.org/10.15387/fcp_indi.corr.bnu3
27071	Within Session, Multiple Retest	resting state fMRI	Retest_2	1	8	minutes	0	2	Rest with eyes closed/open.	27071_Retest_2	BNU_3_0027070_0027084.tar.gz	Functional Connectomes Project International Neuroimaging Data-Sharing Initiative (FCP/INDI)	http://dx.doi.org/10.15387/fcp_indi.corr.bnu3
27100	Within Session, Multiple Retest	resting state fMRI	Baseline	1			0	2	Rest with eyes closed/open.	27100_Baseline	BNU_3_0027100_0027102 .tar.gz	Functional Connectomes Project International Neuroimaging Data-Sharing Initiative (FCP/INDI)	http://dx.doi.org/10.15387/fcp_indi.corr.bnu3
27100	Within Session, Multiple Retest	resting state fMRI	Retest_1	1			0	2	Rest with eyes closed/open.	27100_Retest_1	BNU_3_0027100_0027102 .tar.gz	Functional Connectomes Project International Neuroimaging Data-Sharing Initiative (FCP/INDI)	http://dx.doi.org/10.15387/fcp_indi.corr.bnu3
27100	Within Session, Multiple Retest	resting state fMRI	Retest_2	1	8	minutes	0	2	Rest with eyes closed/open.	27100_Retest_2	BNU_3_0027100_0027102 .tar.gz	Functional Connectomes Project International Neuroimaging Data-Sharing Initiative (FCP/INDI)	http://dx.doi.org/10.15387/fcp_indi.corr.bnu3
27093	Within Session, Multiple Retest	resting state fMRI	Baseline	1			0	2	Rest with eyes closed/open.	27093_Baseline	BNU_3_0027085_0027099.tar.gz	Functional Connectomes Project International Neuroimaging Data-Sharing Initiative (FCP/INDI)	http://dx.doi.org/10.15387/fcp_indi.corr.bnu3
27093	Within Session, Multiple Retest	resting state fMRI	Retest_1	1			0	2	Rest with eyes closed/open.	27093_Retest_1	BNU_3_0027085_0027099.tar.gz	Functional Connectomes Project International Neuroimaging Data-Sharing Initiative (FCP/INDI)	http://dx.doi.org/10.15387/fcp_indi.corr.bnu3
27093	Within Session, Multiple Retest	resting state fMRI	Retest_2	1	8	minutes	0	2	Rest with eyes closed/open.	27093_Retest_2	BNU_3_0027085_0027099.tar.gz	Functional Connectomes Project International Neuroimaging Data-Sharing Initiative (FCP/INDI)	http://dx.doi.org/10.15387/fcp_indi.corr.bnu3
27059	Within Session, Multiple Retest	resting state fMRI	Baseline	1			0	2	Rest with eyes closed/open.	27059_Baseline	BNU_3_0027055_0027069 .tar.gz	Functional Connectomes Project International Neuroimaging Data-Sharing Initiative (FCP/INDI)	http://dx.doi.org/10.15387/fcp_indi.corr.bnu3
27059	Within Session, Multiple Retest	resting state fMRI	Retest_1	1			0	2	Rest with eyes closed/open.	27059_Retest_1	BNU_3_0027055_0027069 .tar.gz	Functional Connectomes Project International Neuroimaging Data-Sharing Initiative (FCP/INDI)	http://dx.doi.org/10.15387/fcp_indi.corr.bnu3
27059	Within Session, Multiple Retest	resting state fMRI	Retest_2	1	8	minutes	0	2	Rest with eyes closed/open.	27059_Retest_2	BNU_3_0027055_0027069 .tar.gz	Functional Connectomes Project International Neuroimaging Data-Sharing Initiative (FCP/INDI)	http://dx.doi.org/10.15387/fcp_indi.corr.bnu3
27090	Within Session, Multiple Retest	resting state fMRI	Baseline	1			0	2	Rest with eyes closed/open.	27090_Baseline	BNU_3_0027085_0027099.tar.gz	Functional Connectomes Project International Neuroimaging Data-Sharing Initiative (FCP/INDI)	http://dx.doi.org/10.15387/fcp_indi.corr.bnu3
27090	Within Session, Multiple Retest	resting state fMRI	Retest_1	1			0	2	Rest with eyes closed/open.	27090_Retest_1	BNU_3_0027085_0027099.tar.gz	Functional Connectomes Project International Neuroimaging Data-Sharing Initiative (FCP/INDI)	http://dx.doi.org/10.15387/fcp_indi.corr.bnu3
27090	Within Session, Multiple Retest	resting state fMRI	Retest_2	1	8	minutes	0	2	Rest with eyes closed/open.	27090_Retest_2	BNU_3_0027085_0027099.tar.gz	Functional Connectomes Project International Neuroimaging Data-Sharing Initiative (FCP/INDI)	http://dx.doi.org/10.15387/fcp_indi.corr.bnu3
27068	Within Session, Multiple Retest	resting state fMRI	Baseline	1			0	2	Rest with eyes closed/open.	27068_Baseline	BNU_3_0027055_0027069 .tar.gz	Functional Connectomes Project International Neuroimaging Data-Sharing Initiative (FCP/INDI)	http://dx.doi.org/10.15387/fcp_indi.corr.bnu3
27068	Within Session, Multiple Retest	resting state fMRI	Retest_1	1			0	2	Rest with eyes closed/open.	27068_Retest_1	BNU_3_0027055_0027069 .tar.gz	Functional Connectomes Project International Neuroimaging Data-Sharing Initiative (FCP/INDI)	http://dx.doi.org/10.15387/fcp_indi.corr.bnu3
27068	Within Session, Multiple Retest	resting state fMRI	Retest_2	1	8	minutes	0	2	Rest with eyes closed/open.	27068_Retest_2	BNU_3_0027055_0027069 .tar.gz	Functional Connectomes Project International Neuroimaging Data-Sharing Initiative (FCP/INDI)	http://dx.doi.org/10.15387/fcp_indi.corr.bnu3
27081	Within Session, Multiple Retest	resting state fMRI	Baseline	1			0	2	Rest with eyes closed/open.	27081_Baseline	BNU_3_0027070_0027084.tar.gz	Functional Connectomes Project International Neuroimaging Data-Sharing Initiative (FCP/INDI)	http://dx.doi.org/10.15387/fcp_indi.corr.bnu3
27081	Within Session, Multiple Retest	resting state fMRI	Retest_1	1			0	2	Rest with eyes closed/open.	27081_Retest_1	BNU_3_0027070_0027084.tar.gz	Functional Connectomes Project International Neuroimaging Data-Sharing Initiative (FCP/INDI)	http://dx.doi.org/10.15387/fcp_indi.corr.bnu3
27081	Within Session, Multiple Retest	resting state fMRI	Retest_2	1	8	minutes	0	2	Rest with eyes closed/open.	27081_Retest_2	BNU_3_0027070_0027084.tar.gz	Functional Connectomes Project International Neuroimaging Data-Sharing Initiative (FCP/INDI)	http://dx.doi.org/10.15387/fcp_indi.corr.bnu3
27056	Within Session, Multiple Retest	resting state fMRI	Baseline	1			0	2	Rest with eyes closed/open.	27056_Baseline	BNU_3_0027055_0027069 .tar.gz	Functional Connectomes Project International Neuroimaging Data-Sharing Initiative (FCP/INDI)	http://dx.doi.org/10.15387/fcp_indi.corr.bnu3
27056	Within Session, Multiple Retest	resting state fMRI	Retest_1	1			0	2	Rest with eyes closed/open.	27056_Retest_1	BNU_3_0027055_0027069 .tar.gz	Functional Connectomes Project International Neuroimaging Data-Sharing Initiative (FCP/INDI)	http://dx.doi.org/10.15387/fcp_indi.corr.bnu3
27056	Within Session, Multiple Retest	resting state fMRI	Retest_2	1	8	minutes	0	2	Rest with eyes closed/open.	27056_Retest_2	BNU_3_0027055_0027069 .tar.gz	Functional Connectomes Project International Neuroimaging Data-Sharing Initiative (FCP/INDI)	http://dx.doi.org/10.15387/fcp_indi.corr.bnu3
27066	Within Session, Multiple Retest	resting state fMRI	Baseline	1			0	2	Rest with eyes closed/open.	27066_Baseline	BNU_3_0027055_0027069 .tar.gz	Functional Connectomes Project International Neuroimaging Data-Sharing Initiative (FCP/INDI)	http://dx.doi.org/10.15387/fcp_indi.corr.bnu3
27066	Within Session, Multiple Retest	resting state fMRI	Retest_1	1			0	2	Rest with eyes closed/open.	27066_Retest_1	BNU_3_0027055_0027069 .tar.gz	Functional Connectomes Project International Neuroimaging Data-Sharing Initiative (FCP/INDI)	http://dx.doi.org/10.15387/fcp_indi.corr.bnu3
27066	Within Session, Multiple Retest	resting state fMRI	Retest_2	1	8	minutes	0	2	Rest with eyes closed/open.	27066_Retest_2	BNU_3_0027055_0027069 .tar.gz	Functional Connectomes Project International Neuroimaging Data-Sharing Initiative (FCP/INDI)	http://dx.doi.org/10.15387/fcp_indi.corr.bnu3
27060	Within Session, Multiple Retest	resting state fMRI	Baseline	1			0	2	Rest with eyes closed/open.	27060_Baseline	BNU_3_0027055_0027069 .tar.gz	Functional Connectomes Project International Neuroimaging Data-Sharing Initiative (FCP/INDI)	http://dx.doi.org/10.15387/fcp_indi.corr.bnu3
27060	Within Session, Multiple Retest	resting state fMRI	Retest_1	1			0	2	Rest with eyes closed/open.	27060_Retest_1	BNU_3_0027055_0027069 .tar.gz	Functional Connectomes Project International Neuroimaging Data-Sharing Initiative (FCP/INDI)	http://dx.doi.org/10.15387/fcp_indi.corr.bnu3
27060	Within Session, Multiple Retest	resting state fMRI	Retest_2	1	8	minutes	0	2	Rest with eyes closed/open.	27060_Retest_2	BNU_3_0027055_0027069 .tar.gz	Functional Connectomes Project International Neuroimaging Data-Sharing Initiative (FCP/INDI)	http://dx.doi.org/10.15387/fcp_indi.corr.bnu3
27089	Within Session, Multiple Retest	resting state fMRI	Baseline	1			0	2	Rest with eyes closed/open.	27089_Baseline	BNU_3_0027085_0027099.tar.gz	Functional Connectomes Project International Neuroimaging Data-Sharing Initiative (FCP/INDI)	http://dx.doi.org/10.15387/fcp_indi.corr.bnu3
27089	Within Session, Multiple Retest	resting state fMRI	Retest_1	1			0	2	Rest with eyes closed/open.	27089_Retest_1	BNU_3_0027085_0027099.tar.gz	Functional Connectomes Project International Neuroimaging Data-Sharing Initiative (FCP/INDI)	http://dx.doi.org/10.15387/fcp_indi.corr.bnu3
27089	Within Session, Multiple Retest	resting state fMRI	Retest_2	1	8	minutes	0	2	Rest with eyes closed/open.	27089_Retest_2	BNU_3_0027085_0027099.tar.gz	Functional Connectomes Project International Neuroimaging Data-Sharing Initiative (FCP/INDI)	http://dx.doi.org/10.15387/fcp_indi.corr.bnu3
27083	Within Session, Multiple Retest	resting state fMRI	Baseline	1			0	2	Rest with eyes closed/open.	27083_Baseline	BNU_3_0027070_0027084.tar.gz	Functional Connectomes Project International Neuroimaging Data-Sharing Initiative (FCP/INDI)	http://dx.doi.org/10.15387/fcp_indi.corr.bnu3
27083	Within Session, Multiple Retest	resting state fMRI	Retest_1	1			0	2	Rest with eyes closed/open.	27083_Retest_1	BNU_3_0027070_0027084.tar.gz	Functional Connectomes Project International Neuroimaging Data-Sharing Initiative (FCP/INDI)	http://dx.doi.org/10.15387/fcp_indi.corr.bnu3
27083	Within Session, Multiple Retest	resting state fMRI	Retest_2	1	8	minutes	0	2	Rest with eyes closed/open.	27083_Retest_2	BNU_3_0027070_0027084.tar.gz	Functional Connectomes Project International Neuroimaging Data-Sharing Initiative (FCP/INDI)	http://dx.doi.org/10.15387/fcp_indi.corr.bnu3
27061	Within Session, Multiple Retest	resting state fMRI	Baseline	1			0	2	Rest with eyes closed/open.	27061_Baseline	BNU_3_0027055_0027069 .tar.gz	Functional Connectomes Project International Neuroimaging Data-Sharing Initiative (FCP/INDI)	http://dx.doi.org/10.15387/fcp_indi.corr.bnu3
27061	Within Session, Multiple Retest	resting state fMRI	Retest_1	1			0	2	Rest with eyes closed/open.	27061_Retest_1	BNU_3_0027055_0027069 .tar.gz	Functional Connectomes Project International Neuroimaging Data-Sharing Initiative (FCP/INDI)	http://dx.doi.org/10.15387/fcp_indi.corr.bnu3
27061	Within Session, Multiple Retest	resting state fMRI	Retest_2	1	8	minutes	0	2	Rest with eyes closed/open.	27061_Retest_2	BNU_3_0027055_0027069 .tar.gz	Functional Connectomes Project International Neuroimaging Data-Sharing Initiative (FCP/INDI)	http://dx.doi.org/10.15387/fcp_indi.corr.bnu3
27078	Within Session, Multiple Retest	resting state fMRI	Baseline	1			0	2	Rest with eyes closed/open.	27078_Baseline	BNU_3_0027070_0027084.tar.gz	Functional Connectomes Project International Neuroimaging Data-Sharing Initiative (FCP/INDI)	http://dx.doi.org/10.15387/fcp_indi.corr.bnu3
27078	Within Session, Multiple Retest	resting state fMRI	Retest_1	1			0	2	Rest with eyes closed/open.	27078_Retest_1	BNU_3_0027070_0027084.tar.gz	Functional Connectomes Project International Neuroimaging Data-Sharing Initiative (FCP/INDI)	http://dx.doi.org/10.15387/fcp_indi.corr.bnu3
27078	Within Session, Multiple Retest	resting state fMRI	Retest_2	1	8	minutes	0	2	Rest with eyes closed/open.	27078_Retest_2	BNU_3_0027070_0027084.tar.gz	Functional Connectomes Project International Neuroimaging Data-Sharing Initiative (FCP/INDI)	http://dx.doi.org/10.15387/fcp_indi.corr.bnu3
27079	Within Session, Multiple Retest	resting state fMRI	Baseline	1			0	2	Rest with eyes closed/open.	27079_Baseline	BNU_3_0027070_0027084.tar.gz	Functional Connectomes Project International Neuroimaging Data-Sharing Initiative (FCP/INDI)	http://dx.doi.org/10.15387/fcp_indi.corr.bnu3
27079	Within Session, Multiple Retest	resting state fMRI	Retest_1	1			0	2	Rest with eyes closed/open.	27079_Retest_1	BNU_3_0027070_0027084.tar.gz	Functional Connectomes Project International Neuroimaging Data-Sharing Initiative (FCP/INDI)	http://dx.doi.org/10.15387/fcp_indi.corr.bnu3
27079	Within Session, Multiple Retest	resting state fMRI	Retest_2	1	8	minutes	0	2	Rest with eyes closed/open.	27079_Retest_2	BNU_3_0027070_0027084.tar.gz	Functional Connectomes Project International Neuroimaging Data-Sharing Initiative (FCP/INDI)	http://dx.doi.org/10.15387/fcp_indi.corr.bnu3
27101	Within Session, Multiple Retest	resting state fMRI	Baseline	1			0	2	Rest with eyes closed/open.	27101_Baseline	BNU_3_0027100_0027102 .tar.gz	Functional Connectomes Project International Neuroimaging Data-Sharing Initiative (FCP/INDI)	http://dx.doi.org/10.15387/fcp_indi.corr.bnu3
27101	Within Session, Multiple Retest	resting state fMRI	Retest_1	1			0	2	Rest with eyes closed/open.	27101_Retest_1	BNU_3_0027100_0027102 .tar.gz	Functional Connectomes Project International Neuroimaging Data-Sharing Initiative (FCP/INDI)	http://dx.doi.org/10.15387/fcp_indi.corr.bnu3
27101	Within Session, Multiple Retest	resting state fMRI	Retest_2	1	8	minutes	0	2	Rest with eyes closed/open.	27101_Retest_2	BNU_3_0027100_0027102 .tar.gz	Functional Connectomes Project International Neuroimaging Data-Sharing Initiative (FCP/INDI)	http://dx.doi.org/10.15387/fcp_indi.corr.bnu3
27063	Within Session, Multiple Retest	resting state fMRI	Baseline	1			0	2	Rest with eyes closed/open.	27063_Baseline	BNU_3_0027055_0027069 .tar.gz	Functional Connectomes Project International Neuroimaging Data-Sharing Initiative (FCP/INDI)	http://dx.doi.org/10.15387/fcp_indi.corr.bnu3
27063	Within Session, Multiple Retest	resting state fMRI	Retest_1	1			0	2	Rest with eyes closed/open.	27063_Retest_1	BNU_3_0027055_0027069 .tar.gz	Functional Connectomes Project International Neuroimaging Data-Sharing Initiative (FCP/INDI)	http://dx.doi.org/10.15387/fcp_indi.corr.bnu3
27063	Within Session, Multiple Retest	resting state fMRI	Retest_2	1	8	minutes	0	2	Rest with eyes closed/open.	27063_Retest_2	BNU_3_0027055_0027069 .tar.gz	Functional Connectomes Project International Neuroimaging Data-Sharing Initiative (FCP/INDI)	http://dx.doi.org/10.15387/fcp_indi.corr.bnu3
27085	Within Session, Multiple Retest	resting state fMRI	Baseline	1			0	2	Rest with eyes closed/open.	27085_Baseline	BNU_3_0027085_0027099.tar.gz	Functional Connectomes Project International Neuroimaging Data-Sharing Initiative (FCP/INDI)	http://dx.doi.org/10.15387/fcp_indi.corr.bnu3
27085	Within Session, Multiple Retest	resting state fMRI	Retest_1	1			0	2	Rest with eyes closed/open.	27085_Retest_1	BNU_3_0027085_0027099.tar.gz	Functional Connectomes Project International Neuroimaging Data-Sharing Initiative (FCP/INDI)	http://dx.doi.org/10.15387/fcp_indi.corr.bnu3
27085	Within Session, Multiple Retest	resting state fMRI	Retest_2	1	8	minutes	0	2	Rest with eyes closed/open.	27085_Retest_2	BNU_3_0027085_0027099.tar.gz	Functional Connectomes Project International Neuroimaging Data-Sharing Initiative (FCP/INDI)	http://dx.doi.org/10.15387/fcp_indi.corr.bnu3
27075	Within Session, Multiple Retest	resting state fMRI	Baseline	1			0	2	Rest with eyes closed/open.	27075_Baseline	BNU_3_0027070_0027084.tar.gz	Functional Connectomes Project International Neuroimaging Data-Sharing Initiative (FCP/INDI)	http://dx.doi.org/10.15387/fcp_indi.corr.bnu3
27075	Within Session, Multiple Retest	resting state fMRI	Retest_1	1			0	2	Rest with eyes closed/open.	27075_Retest_1	BNU_3_0027070_0027084.tar.gz	Functional Connectomes Project International Neuroimaging Data-Sharing Initiative (FCP/INDI)	http://dx.doi.org/10.15387/fcp_indi.corr.bnu3
27075	Within Session, Multiple Retest	resting state fMRI	Retest_2	1	8	minutes	0	2	Rest with eyes closed/open.	27075_Retest_2	BNU_3_0027070_0027084.tar.gz	Functional Connectomes Project International Neuroimaging Data-Sharing Initiative (FCP/INDI)	http://dx.doi.org/10.15387/fcp_indi.corr.bnu3
27095	Within Session, Multiple Retest	resting state fMRI	Baseline	1			0	2	Rest with eyes closed/open.	27095_Baseline	BNU_3_0027085_0027099.tar.gz	Functional Connectomes Project International Neuroimaging Data-Sharing Initiative (FCP/INDI)	http://dx.doi.org/10.15387/fcp_indi.corr.bnu3
27095	Within Session, Multiple Retest	resting state fMRI	Retest_1	1			0	2	Rest with eyes closed/open.	27095_Retest_1	BNU_3_0027085_0027099.tar.gz	Functional Connectomes Project International Neuroimaging Data-Sharing Initiative (FCP/INDI)	http://dx.doi.org/10.15387/fcp_indi.corr.bnu3
27095	Within Session, Multiple Retest	resting state fMRI	Retest_2	1	8	minutes	0	2	Rest with eyes closed/open.	27095_Retest_2	BNU_3_0027085_0027099.tar.gz	Functional Connectomes Project International Neuroimaging Data-Sharing Initiative (FCP/INDI)	http://dx.doi.org/10.15387/fcp_indi.corr.bnu3
27076	Within Session, Multiple Retest	resting state fMRI	Baseline	1			0	2	Rest with eyes closed/open.	27076_Baseline	BNU_3_0027070_0027084.tar.gz	Functional Connectomes Project International Neuroimaging Data-Sharing Initiative (FCP/INDI)	http://dx.doi.org/10.15387/fcp_indi.corr.bnu3
27076	Within Session, Multiple Retest	resting state fMRI	Retest_1	1			0	2	Rest with eyes closed/open.	27076_Retest_1	BNU_3_0027070_0027084.tar.gz	Functional Connectomes Project International Neuroimaging Data-Sharing Initiative (FCP/INDI)	http://dx.doi.org/10.15387/fcp_indi.corr.bnu3
27076	Within Session, Multiple Retest	resting state fMRI	Retest_2	1	8	minutes	0	2	Rest with eyes closed/open.	27076_Retest_2	BNU_3_0027070_0027084.tar.gz	Functional Connectomes Project International Neuroimaging Data-Sharing Initiative (FCP/INDI)	http://dx.doi.org/10.15387/fcp_indi.corr.bnu3
27055	Within Session, Multiple Retest	resting state fMRI	Baseline	1			0	2	Rest with eyes closed/open.	27055_Baseline	BNU_3_0027055_0027069 .tar.gz	Functional Connectomes Project International Neuroimaging Data-Sharing Initiative (FCP/INDI)	http://dx.doi.org/10.15387/fcp_indi.corr.bnu3
27055	Within Session, Multiple Retest	resting state fMRI	Retest_1	1			0	2	Rest with eyes closed/open.	27055_Retest_1	BNU_3_0027055_0027069 .tar.gz	Functional Connectomes Project International Neuroimaging Data-Sharing Initiative (FCP/INDI)	http://dx.doi.org/10.15387/fcp_indi.corr.bnu3
27055	Within Session, Multiple Retest	resting state fMRI	Retest_2	1	8	minutes	0	2	Rest with eyes closed/open.	27055_Retest_2	BNU_3_0027055_0027069 .tar.gz	Functional Connectomes Project International Neuroimaging Data-Sharing Initiative (FCP/INDI)	http://dx.doi.org/10.15387/fcp_indi.corr.bnu3
27098	Within Session, Multiple Retest	resting state fMRI	Baseline	1			0	2	Rest with eyes closed/open.	27098_Baseline	BNU_3_0027085_0027099.tar.gz	Functional Connectomes Project International Neuroimaging Data-Sharing Initiative (FCP/INDI)	http://dx.doi.org/10.15387/fcp_indi.corr.bnu3
27098	Within Session, Multiple Retest	resting state fMRI	Retest_1	1			0	2	Rest with eyes closed/open.	27098_Retest_1	BNU_3_0027085_0027099.tar.gz	Functional Connectomes Project International Neuroimaging Data-Sharing Initiative (FCP/INDI)	http://dx.doi.org/10.15387/fcp_indi.corr.bnu3
27098	Within Session, Multiple Retest	resting state fMRI	Retest_2	1	8	minutes	0	2	Rest with eyes closed/open.	27098_Retest_2	BNU_3_0027085_0027099.tar.gz	Functional Connectomes Project International Neuroimaging Data-Sharing Initiative (FCP/INDI)	http://dx.doi.org/10.15387/fcp_indi.corr.bnu3
27077	Within Session, Multiple Retest	resting state fMRI	Baseline	1			0	2	Rest with eyes closed/open.	27077_Baseline	BNU_3_0027070_0027084.tar.gz	Functional Connectomes Project International Neuroimaging Data-Sharing Initiative (FCP/INDI)	http://dx.doi.org/10.15387/fcp_indi.corr.bnu3
27077	Within Session, Multiple Retest	resting state fMRI	Retest_1	1			0	2	Rest with eyes closed/open.	27077_Retest_1	BNU_3_0027070_0027084.tar.gz	Functional Connectomes Project International Neuroimaging Data-Sharing Initiative (FCP/INDI)	http://dx.doi.org/10.15387/fcp_indi.corr.bnu3
27077	Within Session, Multiple Retest	resting state fMRI	Retest_2	1	8	minutes	0	2	Rest with eyes closed/open.	27077_Retest_2	BNU_3_0027070_0027084.tar.gz	Functional Connectomes Project International Neuroimaging Data-Sharing Initiative (FCP/INDI)	http://dx.doi.org/10.15387/fcp_indi.corr.bnu3
27094	Within Session, Multiple Retest	resting state fMRI	Baseline	1			0	2	Rest with eyes closed/open.	27094_Baseline	BNU_3_0027085_0027099.tar.gz	Functional Connectomes Project International Neuroimaging Data-Sharing Initiative (FCP/INDI)	http://dx.doi.org/10.15387/fcp_indi.corr.bnu3
27094	Within Session, Multiple Retest	resting state fMRI	Retest_1	1			0	2	Rest with eyes closed/open.	27094_Retest_1	BNU_3_0027085_0027099.tar.gz	Functional Connectomes Project International Neuroimaging Data-Sharing Initiative (FCP/INDI)	http://dx.doi.org/10.15387/fcp_indi.corr.bnu3
27094	Within Session, Multiple Retest	resting state fMRI	Retest_2	1	8	minutes	0	2	Rest with eyes closed/open.	27094_Retest_2	BNU_3_0027085_0027099.tar.gz	Functional Connectomes Project International Neuroimaging Data-Sharing Initiative (FCP/INDI)	http://dx.doi.org/10.15387/fcp_indi.corr.bnu3
27087	Within Session, Multiple Retest	resting state fMRI	Baseline	1			0	2	Rest with eyes closed/open.	27087_Baseline	BNU_3_0027085_0027099.tar.gz	Functional Connectomes Project International Neuroimaging Data-Sharing Initiative (FCP/INDI)	http://dx.doi.org/10.15387/fcp_indi.corr.bnu3
27087	Within Session, Multiple Retest	resting state fMRI	Retest_1	1			0	2	Rest with eyes closed/open.	27087_Retest_1	BNU_3_0027085_0027099.tar.gz	Functional Connectomes Project International Neuroimaging Data-Sharing Initiative (FCP/INDI)	http://dx.doi.org/10.15387/fcp_indi.corr.bnu3
27087	Within Session, Multiple Retest	resting state fMRI	Retest_2	1	8	minutes	0	2	Rest with eyes closed/open.	27087_Retest_2	BNU_3_0027085_0027099.tar.gz	Functional Connectomes Project International Neuroimaging Data-Sharing Initiative (FCP/INDI)	http://dx.doi.org/10.15387/fcp_indi.corr.bnu3
27097	Within Session, Multiple Retest	resting state fMRI	Baseline	1			0	2	Rest with eyes closed/open.	27097_Baseline	BNU_3_0027085_0027099.tar.gz	Functional Connectomes Project International Neuroimaging Data-Sharing Initiative (FCP/INDI)	http://dx.doi.org/10.15387/fcp_indi.corr.bnu3
27097	Within Session, Multiple Retest	resting state fMRI	Retest_1	1			0	2	Rest with eyes closed/open.	27097_Retest_1	BNU_3_0027085_0027099.tar.gz	Functional Connectomes Project International Neuroimaging Data-Sharing Initiative (FCP/INDI)	http://dx.doi.org/10.15387/fcp_indi.corr.bnu3
27097	Within Session, Multiple Retest	resting state fMRI	Retest_2	1	8	minutes	0	2	Rest with eyes closed/open.	27097_Retest_2	BNU_3_0027085_0027099.tar.gz	Functional Connectomes Project International Neuroimaging Data-Sharing Initiative (FCP/INDI)	http://dx.doi.org/10.15387/fcp_indi.corr.bnu3
27091	Within Session, Multiple Retest	resting state fMRI	Baseline	1			0	2	Rest with eyes closed/open.	27091_Baseline	BNU_3_0027085_0027099.tar.gz	Functional Connectomes Project International Neuroimaging Data-Sharing Initiative (FCP/INDI)	http://dx.doi.org/10.15387/fcp_indi.corr.bnu3
27091	Within Session, Multiple Retest	resting state fMRI	Retest_1	1			0	2	Rest with eyes closed/open.	27091_Retest_1	BNU_3_0027085_0027099.tar.gz	Functional Connectomes Project International Neuroimaging Data-Sharing Initiative (FCP/INDI)	http://dx.doi.org/10.15387/fcp_indi.corr.bnu3
27091	Within Session, Multiple Retest	resting state fMRI	Retest_2	1	8	minutes	0	2	Rest with eyes closed/open.	27091_Retest_2	BNU_3_0027085_0027099.tar.gz	Functional Connectomes Project International Neuroimaging Data-Sharing Initiative (FCP/INDI)	http://dx.doi.org/10.15387/fcp_indi.corr.bnu3
27099	Within Session, Multiple Retest	resting state fMRI	Baseline	1			0	2	Rest with eyes closed/open.	27099_Baseline	BNU_3_0027085_0027099.tar.gz	Functional Connectomes Project International Neuroimaging Data-Sharing Initiative (FCP/INDI)	http://dx.doi.org/10.15387/fcp_indi.corr.bnu3
27099	Within Session, Multiple Retest	resting state fMRI	Retest_1	1			0	2	Rest with eyes closed/open.	27099_Retest_1	BNU_3_0027085_0027099.tar.gz	Functional Connectomes Project International Neuroimaging Data-Sharing Initiative (FCP/INDI)	http://dx.doi.org/10.15387/fcp_indi.corr.bnu3
27099	Within Session, Multiple Retest	resting state fMRI	Retest_2	1	8	minutes	0	2	Rest with eyes closed/open.	27099_Retest_2	BNU_3_0027085_0027099.tar.gz	Functional Connectomes Project International Neuroimaging Data-Sharing Initiative (FCP/INDI)	http://dx.doi.org/10.15387/fcp_indi.corr.bnu3
27102	Within Session, Multiple Retest	resting state fMRI	Baseline	1			0	2	Rest with eyes closed/open.	27102_Baseline	BNU_3_0027100_0027102 .tar.gz	Functional Connectomes Project International Neuroimaging Data-Sharing Initiative (FCP/INDI)	http://dx.doi.org/10.15387/fcp_indi.corr.bnu3
27102	Within Session, Multiple Retest	resting state fMRI	Retest_1	1			0	2	Rest with eyes closed/open.	27102_Retest_1	BNU_3_0027100_0027102 .tar.gz	Functional Connectomes Project International Neuroimaging Data-Sharing Initiative (FCP/INDI)	http://dx.doi.org/10.15387/fcp_indi.corr.bnu3
27102	Within Session, Multiple Retest	resting state fMRI	Retest_2	1	8	minutes	0	2	Rest with eyes closed/open.	27102_Retest_2	BNU_3_0027100_0027102 .tar.gz	Functional Connectomes Project International Neuroimaging Data-Sharing Initiative (FCP/INDI)	http://dx.doi.org/10.15387/fcp_indi.corr.bnu3
27080	Within Session, Multiple Retest	resting state fMRI	Baseline	1			0	2	Rest with eyes closed/open.	27080_Baseline	BNU_3_0027070_0027084.tar.gz	Functional Connectomes Project International Neuroimaging Data-Sharing Initiative (FCP/INDI)	http://dx.doi.org/10.15387/fcp_indi.corr.bnu3
27080	Within Session, Multiple Retest	resting state fMRI	Retest_1	1			0	2	Rest with eyes closed/open.	27080_Retest_1	BNU_3_0027070_0027084.tar.gz	Functional Connectomes Project International Neuroimaging Data-Sharing Initiative (FCP/INDI)	http://dx.doi.org/10.15387/fcp_indi.corr.bnu3
27080	Within Session, Multiple Retest	resting state fMRI	Retest_2	1	8	minutes	0	2	Rest with eyes closed/open.	27080_Retest_2	BNU_3_0027070_0027084.tar.gz	Functional Connectomes Project International Neuroimaging Data-Sharing Initiative (FCP/INDI)	http://dx.doi.org/10.15387/fcp_indi.corr.bnu3
27057	Within Session, Multiple Retest	resting state fMRI	Baseline	1			0	2	Rest with eyes closed/open.	27057_Baseline	BNU_3_0027055_0027069 .tar.gz	Functional Connectomes Project International Neuroimaging Data-Sharing Initiative (FCP/INDI)	http://dx.doi.org/10.15387/fcp_indi.corr.bnu3
27057	Within Session, Multiple Retest	resting state fMRI	Retest_1	1			0	2	Rest with eyes closed/open.	27057_Retest_1	BNU_3_0027055_0027069 .tar.gz	Functional Connectomes Project International Neuroimaging Data-Sharing Initiative (FCP/INDI)	http://dx.doi.org/10.15387/fcp_indi.corr.bnu3
27057	Within Session, Multiple Retest	resting state fMRI	Retest_2	1	8	minutes	0	2	Rest with eyes closed/open.	27057_Retest_2	BNU_3_0027055_0027069 .tar.gz	Functional Connectomes Project International Neuroimaging Data-Sharing Initiative (FCP/INDI)	http://dx.doi.org/10.15387/fcp_indi.corr.bnu3
27092	Within Session, Multiple Retest	resting state fMRI	Baseline	1			0	2	Rest with eyes closed/open.	27092_Baseline	BNU_3_0027085_0027099.tar.gz	Functional Connectomes Project International Neuroimaging Data-Sharing Initiative (FCP/INDI)	http://dx.doi.org/10.15387/fcp_indi.corr.bnu3
27092	Within Session, Multiple Retest	resting state fMRI	Retest_1	1			0	2	Rest with eyes closed/open.	27092_Retest_1	BNU_3_0027085_0027099.tar.gz	Functional Connectomes Project International Neuroimaging Data-Sharing Initiative (FCP/INDI)	http://dx.doi.org/10.15387/fcp_indi.corr.bnu3
27092	Within Session, Multiple Retest	resting state fMRI	Retest_2	1	8	minutes	0	2	Rest with eyes closed/open.	27092_Retest_2	BNU_3_0027085_0027099.tar.gz	Functional Connectomes Project International Neuroimaging Data-Sharing Initiative (FCP/INDI)	http://dx.doi.org/10.15387/fcp_indi.corr.bnu3
27084	Within Session, Multiple Retest	resting state fMRI	Baseline	1			0	2	Rest with eyes closed/open.	27084_Baseline	BNU_3_0027070_0027084.tar.gz	Functional Connectomes Project International Neuroimaging Data-Sharing Initiative (FCP/INDI)	http://dx.doi.org/10.15387/fcp_indi.corr.bnu3
27084	Within Session, Multiple Retest	resting state fMRI	Retest_1	1			0	2	Rest with eyes closed/open.	27084_Retest_1	BNU_3_0027070_0027084.tar.gz	Functional Connectomes Project International Neuroimaging Data-Sharing Initiative (FCP/INDI)	http://dx.doi.org/10.15387/fcp_indi.corr.bnu3
27084	Within Session, Multiple Retest	resting state fMRI	Retest_2	1	8	minutes	0	2	Rest with eyes closed/open.	27084_Retest_2	BNU_3_0027070_0027084.tar.gz	Functional Connectomes Project International Neuroimaging Data-Sharing Initiative (FCP/INDI)	http://dx.doi.org/10.15387/fcp_indi.corr.bnu3
27072	Within Session, Multiple Retest	resting state fMRI	Baseline	1			0	2	Rest with eyes closed/open.	27072_Baseline	BNU_3_0027070_0027084.tar.gz	Functional Connectomes Project International Neuroimaging Data-Sharing Initiative (FCP/INDI)	http://dx.doi.org/10.15387/fcp_indi.corr.bnu3
27072	Within Session, Multiple Retest	resting state fMRI	Retest_1	1			0	2	Rest with eyes closed/open.	27072_Retest_1	BNU_3_0027070_0027084.tar.gz	Functional Connectomes Project International Neuroimaging Data-Sharing Initiative (FCP/INDI)	http://dx.doi.org/10.15387/fcp_indi.corr.bnu3
27072	Within Session, Multiple Retest	resting state fMRI	Retest_2	1	8	minutes	0	2	Rest with eyes closed/open.	27072_Retest_2	BNU_3_0027070_0027084.tar.gz	Functional Connectomes Project International Neuroimaging Data-Sharing Initiative (FCP/INDI)	http://dx.doi.org/10.15387/fcp_indi.corr.bnu3
27070	Within Session, Multiple Retest	resting state fMRI	Baseline	1			0	2	Rest with eyes closed/open.	27070_Baseline	BNU_3_0027070_0027084.tar.gz	Functional Connectomes Project International Neuroimaging Data-Sharing Initiative (FCP/INDI)	http://dx.doi.org/10.15387/fcp_indi.corr.bnu3
27070	Within Session, Multiple Retest	resting state fMRI	Retest_1	1			0	2	Rest with eyes closed/open.	27070_Retest_1	BNU_3_0027070_0027084.tar.gz	Functional Connectomes Project International Neuroimaging Data-Sharing Initiative (FCP/INDI)	http://dx.doi.org/10.15387/fcp_indi.corr.bnu3
27070	Within Session, Multiple Retest	resting state fMRI	Retest_2	1	8	minutes	0	2	Rest with eyes closed/open.	27070_Retest_2	BNU_3_0027070_0027084.tar.gz	Functional Connectomes Project International Neuroimaging Data-Sharing Initiative (FCP/INDI)	http://dx.doi.org/10.15387/fcp_indi.corr.bnu3
25427	Between Sessions, Multiple Retest	resting state fMRI	Baseline	2			0	1	'Relax and remain still with your eyes open. Do not fall asleep and do not think about anything in particular.'	25427_Baseline	HNU_1_0025427_0025429.tar.gz	Functional Connectomes Project International Neuroimaging Data-Sharing Initiative (FCP/INDI)	http://dx.doi.org/10.15387/fcp_indi.corr.hnu1
25427	Between Sessions, Multiple Retest	resting state fMRI	Retest_1	2	4	days	0	1	'Relax and remain still with your eyes open. Do not fall asleep and do not think about anything in particular.'	25427_Retest_1	HNU_1_0025427_0025429.tar.gz	Functional Connectomes Project International Neuroimaging Data-Sharing Initiative (FCP/INDI)	http://dx.doi.org/10.15387/fcp_indi.corr.hnu1
25427	Between Sessions, Multiple Retest	resting state fMRI	Retest_2	2	7	days	0	1	'Relax and remain still with your eyes open. Do not fall asleep and do not think about anything in particular.'	25427_Retest_2	HNU_1_0025427_0025429.tar.gz	Functional Connectomes Project International Neuroimaging Data-Sharing Initiative (FCP/INDI)	http://dx.doi.org/10.15387/fcp_indi.corr.hnu1
25427	Between Sessions, Multiple Retest	resting state fMRI	Retest_3	2	11	days	0	1	'Relax and remain still with your eyes open. Do not fall asleep and do not think about anything in particular.'	25427_Retest_3	HNU_1_0025427_0025429.tar.gz	Functional Connectomes Project International Neuroimaging Data-Sharing Initiative (FCP/INDI)	http://dx.doi.org/10.15387/fcp_indi.corr.hnu1
25427	Between Sessions, Multiple Retest	resting state fMRI	Retest_4	2	14	days	0	1	'Relax and remain still with your eyes open. Do not fall asleep and do not think about anything in particular.'	25427_Retest_4	HNU_1_0025427_0025429.tar.gz	Functional Connectomes Project International Neuroimaging Data-Sharing Initiative (FCP/INDI)	http://dx.doi.org/10.15387/fcp_indi.corr.hnu1
25427	Between Sessions, Multiple Retest	resting state fMRI	Retest_5	2	18	days	0	1	'Relax and remain still with your eyes open. Do not fall asleep and do not think about anything in particular.'	25427_Retest_5	HNU_1_0025427_0025429.tar.gz	Functional Connectomes Project International Neuroimaging Data-Sharing Initiative (FCP/INDI)	http://dx.doi.org/10.15387/fcp_indi.corr.hnu1
25427	Between Sessions, Multiple Retest	resting state fMRI	Retest_6	2	21	days	0	1	'Relax and remain still with your eyes open. Do not fall asleep and do not think about anything in particular.'	25427_Retest_6	HNU_1_0025427_0025429.tar.gz	Functional Connectomes Project International Neuroimaging Data-Sharing Initiative (FCP/INDI)	http://dx.doi.org/10.15387/fcp_indi.corr.hnu1
25427	Between Sessions, Multiple Retest	resting state fMRI	Retest_7	2	25	days	0	1	'Relax and remain still with your eyes open. Do not fall asleep and do not think about anything in particular.'	25427_Retest_7	HNU_1_0025427_0025429.tar.gz	Functional Connectomes Project International Neuroimaging Data-Sharing Initiative (FCP/INDI)	http://dx.doi.org/10.15387/fcp_indi.corr.hnu1
25427	Between Sessions, Multiple Retest	resting state fMRI	Retest_8	2	28	days	0	1	'Relax and remain still with your eyes open. Do not fall asleep and do not think about anything in particular.'	25427_Retest_8	HNU_1_0025427_0025429.tar.gz	Functional Connectomes Project International Neuroimaging Data-Sharing Initiative (FCP/INDI)	http://dx.doi.org/10.15387/fcp_indi.corr.hnu1
25427	Between Sessions, Multiple Retest	resting state fMRI	Retest_9	2	32	days	0	1	'Relax and remain still with your eyes open. Do not fall asleep and do not think about anything in particular.'	25427_Retest_9	HNU_1_0025427_0025429.tar.gz	Functional Connectomes Project International Neuroimaging Data-Sharing Initiative (FCP/INDI)	http://dx.doi.org/10.15387/fcp_indi.corr.hnu1
25428	Between Sessions, Multiple Retest	resting state fMRI	Baseline	2			0	1	'Relax and remain still with your eyes open. Do not fall asleep and do not think about anything in particular.'	25428_Baseline	HNU_1_0025427_0025429.tar.gz	Functional Connectomes Project International Neuroimaging Data-Sharing Initiative (FCP/INDI)	http://dx.doi.org/10.15387/fcp_indi.corr.hnu1
25428	Between Sessions, Multiple Retest	resting state fMRI	Retest_1	2	4	days	0	1	'Relax and remain still with your eyes open. Do not fall asleep and do not think about anything in particular.'	25428_Retest_1	HNU_1_0025427_0025429.tar.gz	Functional Connectomes Project International Neuroimaging Data-Sharing Initiative (FCP/INDI)	http://dx.doi.org/10.15387/fcp_indi.corr.hnu1
25428	Between Sessions, Multiple Retest	resting state fMRI	Retest_2	2	7	days	0	1	'Relax and remain still with your eyes open. Do not fall asleep and do not think about anything in particular.'	25428_Retest_2	HNU_1_0025427_0025429.tar.gz	Functional Connectomes Project International Neuroimaging Data-Sharing Initiative (FCP/INDI)	http://dx.doi.org/10.15387/fcp_indi.corr.hnu1
25428	Between Sessions, Multiple Retest	resting state fMRI	Retest_3	2	11	days	0	1	'Relax and remain still with your eyes open. Do not fall asleep and do not think about anything in particular.'	25428_Retest_3	HNU_1_0025427_0025429.tar.gz	Functional Connectomes Project International Neuroimaging Data-Sharing Initiative (FCP/INDI)	http://dx.doi.org/10.15387/fcp_indi.corr.hnu1
25428	Between Sessions, Multiple Retest	resting state fMRI	Retest_4	2	14	days	0	1	'Relax and remain still with your eyes open. Do not fall asleep and do not think about anything in particular.'	25428_Retest_4	HNU_1_0025427_0025429.tar.gz	Functional Connectomes Project International Neuroimaging Data-Sharing Initiative (FCP/INDI)	http://dx.doi.org/10.15387/fcp_indi.corr.hnu1
25428	Between Sessions, Multiple Retest	resting state fMRI	Retest_5	2	18	days	0	1	'Relax and remain still with your eyes open. Do not fall asleep and do not think about anything in particular.'	25428_Retest_5	HNU_1_0025427_0025429.tar.gz	Functional Connectomes Project International Neuroimaging Data-Sharing Initiative (FCP/INDI)	http://dx.doi.org/10.15387/fcp_indi.corr.hnu1
25428	Between Sessions, Multiple Retest	resting state fMRI	Retest_6	2	21	days	0	1	'Relax and remain still with your eyes open. Do not fall asleep and do not think about anything in particular.'	25428_Retest_6	HNU_1_0025427_0025429.tar.gz	Functional Connectomes Project International Neuroimaging Data-Sharing Initiative (FCP/INDI)	http://dx.doi.org/10.15387/fcp_indi.corr.hnu1
25428	Between Sessions, Multiple Retest	resting state fMRI	Retest_7	2	30	days	0	1	'Relax and remain still with your eyes open. Do not fall asleep and do not think about anything in particular.'	25428_Retest_7	HNU_1_0025427_0025429.tar.gz	Functional Connectomes Project International Neuroimaging Data-Sharing Initiative (FCP/INDI)	http://dx.doi.org/10.15387/fcp_indi.corr.hnu1
25428	Between Sessions, Multiple Retest	resting state fMRI	Retest_8	2	32	days	0	1	'Relax and remain still with your eyes open. Do not fall asleep and do not think about anything in particular.'	25428_Retest_8	HNU_1_0025427_0025429.tar.gz	Functional Connectomes Project International Neuroimaging Data-Sharing Initiative (FCP/INDI)	http://dx.doi.org/10.15387/fcp_indi.corr.hnu1
25428	Between Sessions, Multiple Retest	resting state fMRI	Retest_9	2	39	days	0	1	'Relax and remain still with your eyes open. Do not fall asleep and do not think about anything in particular.'	25428_Retest_9	HNU_1_0025427_0025429.tar.gz	Functional Connectomes Project International Neuroimaging Data-Sharing Initiative (FCP/INDI)	http://dx.doi.org/10.15387/fcp_indi.corr.hnu1
25441	Between Sessions, Multiple Retest	resting state fMRI	Baseline	2			0	1	'Relax and remain still with your eyes open. Do not fall asleep and do not think about anything in particular.'	25441_Baseline	HNU_1_0025439_0025441.tar.gz	Functional Connectomes Project International Neuroimaging Data-Sharing Initiative (FCP/INDI)	http://dx.doi.org/10.15387/fcp_indi.corr.hnu1
25441	Between Sessions, Multiple Retest	resting state fMRI	Retest_1	2	4	days	0	1	'Relax and remain still with your eyes open. Do not fall asleep and do not think about anything in particular.'	25441_Retest_1	HNU_1_0025439_0025441.tar.gz	Functional Connectomes Project International Neuroimaging Data-Sharing Initiative (FCP/INDI)	http://dx.doi.org/10.15387/fcp_indi.corr.hnu1
25441	Between Sessions, Multiple Retest	resting state fMRI	Retest_2	2	7	days	0	1	'Relax and remain still with your eyes open. Do not fall asleep and do not think about anything in particular.'	25441_Retest_2	HNU_1_0025439_0025441.tar.gz	Functional Connectomes Project International Neuroimaging Data-Sharing Initiative (FCP/INDI)	http://dx.doi.org/10.15387/fcp_indi.corr.hnu1
25441	Between Sessions, Multiple Retest	resting state fMRI	Retest_3	2	11	days	0	1	'Relax and remain still with your eyes open. Do not fall asleep and do not think about anything in particular.'	25441_Retest_3	HNU_1_0025439_0025441.tar.gz	Functional Connectomes Project International Neuroimaging Data-Sharing Initiative (FCP/INDI)	http://dx.doi.org/10.15387/fcp_indi.corr.hnu1
25441	Between Sessions, Multiple Retest	resting state fMRI	Retest_4	2	14	days	0	1	'Relax and remain still with your eyes open. Do not fall asleep and do not think about anything in particular.'	25441_Retest_4	HNU_1_0025439_0025441.tar.gz	Functional Connectomes Project International Neuroimaging Data-Sharing Initiative (FCP/INDI)	http://dx.doi.org/10.15387/fcp_indi.corr.hnu1
25441	Between Sessions, Multiple Retest	resting state fMRI	Retest_5	2	18	days	0	1	'Relax and remain still with your eyes open. Do not fall asleep and do not think about anything in particular.'	25441_Retest_5	HNU_1_0025439_0025441.tar.gz	Functional Connectomes Project International Neuroimaging Data-Sharing Initiative (FCP/INDI)	http://dx.doi.org/10.15387/fcp_indi.corr.hnu1
25441	Between Sessions, Multiple Retest	resting state fMRI	Retest_6	2	21	days	0	1	'Relax and remain still with your eyes open. Do not fall asleep and do not think about anything in particular.'	25441_Retest_6	HNU_1_0025439_0025441.tar.gz	Functional Connectomes Project International Neuroimaging Data-Sharing Initiative (FCP/INDI)	http://dx.doi.org/10.15387/fcp_indi.corr.hnu1
25441	Between Sessions, Multiple Retest	resting state fMRI	Retest_7	2	30	days	0	1	'Relax and remain still with your eyes open. Do not fall asleep and do not think about anything in particular.'	25441_Retest_7	HNU_1_0025439_0025441.tar.gz	Functional Connectomes Project International Neuroimaging Data-Sharing Initiative (FCP/INDI)	http://dx.doi.org/10.15387/fcp_indi.corr.hnu1
25441	Between Sessions, Multiple Retest	resting state fMRI	Retest_8	2	32	days	0	1	'Relax and remain still with your eyes open. Do not fall asleep and do not think about anything in particular.'	25441_Retest_8	HNU_1_0025439_0025441.tar.gz	Functional Connectomes Project International Neuroimaging Data-Sharing Initiative (FCP/INDI)	http://dx.doi.org/10.15387/fcp_indi.corr.hnu1
25441	Between Sessions, Multiple Retest	resting state fMRI	Retest_9	2	39	days	0	1	'Relax and remain still with your eyes open. Do not fall asleep and do not think about anything in particular.'	25441_Retest_9	HNU_1_0025439_0025441.tar.gz	Functional Connectomes Project International Neuroimaging Data-Sharing Initiative (FCP/INDI)	http://dx.doi.org/10.15387/fcp_indi.corr.hnu1
25442	Between Sessions, Multiple Retest	resting state fMRI	Baseline	2			0	1	'Relax and remain still with your eyes open. Do not fall asleep and do not think about anything in particular.'	25442_Baseline	HNU_1_0025442_0025444.tar.gz	Functional Connectomes Project International Neuroimaging Data-Sharing Initiative (FCP/INDI)	http://dx.doi.org/10.15387/fcp_indi.corr.hnu1
25442	Between Sessions, Multiple Retest	resting state fMRI	Retest_1	2	5	days	0	1	'Relax and remain still with your eyes open. Do not fall asleep and do not think about anything in particular.'	25442_Retest_1	HNU_1_0025442_0025444.tar.gz	Functional Connectomes Project International Neuroimaging Data-Sharing Initiative (FCP/INDI)	http://dx.doi.org/10.15387/fcp_indi.corr.hnu1
25442	Between Sessions, Multiple Retest	resting state fMRI	Retest_2	2	7	days	0	1	'Relax and remain still with your eyes open. Do not fall asleep and do not think about anything in particular.'	25442_Retest_2	HNU_1_0025442_0025444.tar.gz	Functional Connectomes Project International Neuroimaging Data-Sharing Initiative (FCP/INDI)	http://dx.doi.org/10.15387/fcp_indi.corr.hnu1
25442	Between Sessions, Multiple Retest	resting state fMRI	Retest_3	2	12	days	0	1	'Relax and remain still with your eyes open. Do not fall asleep and do not think about anything in particular.'	25442_Retest_3	HNU_1_0025442_0025444.tar.gz	Functional Connectomes Project International Neuroimaging Data-Sharing Initiative (FCP/INDI)	http://dx.doi.org/10.15387/fcp_indi.corr.hnu1
25442	Between Sessions, Multiple Retest	resting state fMRI	Retest_4	2	15	days	0	1	'Relax and remain still with your eyes open. Do not fall asleep and do not think about anything in particular.'	25442_Retest_4	HNU_1_0025442_0025444.tar.gz	Functional Connectomes Project International Neuroimaging Data-Sharing Initiative (FCP/INDI)	http://dx.doi.org/10.15387/fcp_indi.corr.hnu1
25442	Between Sessions, Multiple Retest	resting state fMRI	Retest_5	2	24	days	0	1	'Relax and remain still with your eyes open. Do not fall asleep and do not think about anything in particular.'	25442_Retest_5	HNU_1_0025442_0025444.tar.gz	Functional Connectomes Project International Neuroimaging Data-Sharing Initiative (FCP/INDI)	http://dx.doi.org/10.15387/fcp_indi.corr.hnu1
25442	Between Sessions, Multiple Retest	resting state fMRI	Retest_6	2	26	days	0	1	'Relax and remain still with your eyes open. Do not fall asleep and do not think about anything in particular.'	25442_Retest_6	HNU_1_0025442_0025444.tar.gz	Functional Connectomes Project International Neuroimaging Data-Sharing Initiative (FCP/INDI)	http://dx.doi.org/10.15387/fcp_indi.corr.hnu1
25442	Between Sessions, Multiple Retest	resting state fMRI	Retest_7	2	33	days	0	1	'Relax and remain still with your eyes open. Do not fall asleep and do not think about anything in particular.'	25442_Retest_7	HNU_1_0025442_0025444.tar.gz	Functional Connectomes Project International Neuroimaging Data-Sharing Initiative (FCP/INDI)	http://dx.doi.org/10.15387/fcp_indi.corr.hnu1
25442	Between Sessions, Multiple Retest	resting state fMRI	Retest_8	2	36	days	0	1	'Relax and remain still with your eyes open. Do not fall asleep and do not think about anything in particular.'	25442_Retest_8	HNU_1_0025442_0025444.tar.gz	Functional Connectomes Project International Neuroimaging Data-Sharing Initiative (FCP/INDI)	http://dx.doi.org/10.15387/fcp_indi.corr.hnu1
25442	Between Sessions, Multiple Retest	resting state fMRI	Retest_9	2	40	days	0	1	'Relax and remain still with your eyes open. Do not fall asleep and do not think about anything in particular.'	25442_Retest_9	HNU_1_0025442_0025444.tar.gz	Functional Connectomes Project International Neuroimaging Data-Sharing Initiative (FCP/INDI)	http://dx.doi.org/10.15387/fcp_indi.corr.hnu1
25443	Between Sessions, Multiple Retest	resting state fMRI	Baseline	2			0	1	'Relax and remain still with your eyes open. Do not fall asleep and do not think about anything in particular.'	25443_Baseline	HNU_1_0025442_0025444.tar.gz	Functional Connectomes Project International Neuroimaging Data-Sharing Initiative (FCP/INDI)	http://dx.doi.org/10.15387/fcp_indi.corr.hnu1
25443	Between Sessions, Multiple Retest	resting state fMRI	Retest_1	2	4	days	0	1	'Relax and remain still with your eyes open. Do not fall asleep and do not think about anything in particular.'	25443_Retest_1	HNU_1_0025442_0025444.tar.gz	Functional Connectomes Project International Neuroimaging Data-Sharing Initiative (FCP/INDI)	http://dx.doi.org/10.15387/fcp_indi.corr.hnu1
25443	Between Sessions, Multiple Retest	resting state fMRI	Retest_2	2	7	days	0	1	'Relax and remain still with your eyes open. Do not fall asleep and do not think about anything in particular.'	25443_Retest_2	HNU_1_0025442_0025444.tar.gz	Functional Connectomes Project International Neuroimaging Data-Sharing Initiative (FCP/INDI)	http://dx.doi.org/10.15387/fcp_indi.corr.hnu1
25443	Between Sessions, Multiple Retest	resting state fMRI	Retest_3	2	11	days	0	1	'Relax and remain still with your eyes open. Do not fall asleep and do not think about anything in particular.'	25443_Retest_3	HNU_1_0025442_0025444.tar.gz	Functional Connectomes Project International Neuroimaging Data-Sharing Initiative (FCP/INDI)	http://dx.doi.org/10.15387/fcp_indi.corr.hnu1
25443	Between Sessions, Multiple Retest	resting state fMRI	Retest_4	2	14	days	0	1	'Relax and remain still with your eyes open. Do not fall asleep and do not think about anything in particular.'	25443_Retest_4	HNU_1_0025442_0025444.tar.gz	Functional Connectomes Project International Neuroimaging Data-Sharing Initiative (FCP/INDI)	http://dx.doi.org/10.15387/fcp_indi.corr.hnu1
25443	Between Sessions, Multiple Retest	resting state fMRI	Retest_5	2	23	days	0	1	'Relax and remain still with your eyes open. Do not fall asleep and do not think about anything in particular.'	25443_Retest_5	HNU_1_0025442_0025444.tar.gz	Functional Connectomes Project International Neuroimaging Data-Sharing Initiative (FCP/INDI)	http://dx.doi.org/10.15387/fcp_indi.corr.hnu1
25443	Between Sessions, Multiple Retest	resting state fMRI	Retest_6	2	25	days	0	1	'Relax and remain still with your eyes open. Do not fall asleep and do not think about anything in particular.'	25443_Retest_6	HNU_1_0025442_0025444.tar.gz	Functional Connectomes Project International Neuroimaging Data-Sharing Initiative (FCP/INDI)	http://dx.doi.org/10.15387/fcp_indi.corr.hnu1
25443	Between Sessions, Multiple Retest	resting state fMRI	Retest_7	2	32	days	0	1	'Relax and remain still with your eyes open. Do not fall asleep and do not think about anything in particular.'	25443_Retest_7	HNU_1_0025442_0025444.tar.gz	Functional Connectomes Project International Neuroimaging Data-Sharing Initiative (FCP/INDI)	http://dx.doi.org/10.15387/fcp_indi.corr.hnu1
25443	Between Sessions, Multiple Retest	resting state fMRI	Retest_8	2	35	days	0	1	'Relax and remain still with your eyes open. Do not fall asleep and do not think about anything in particular.'	25443_Retest_8	HNU_1_0025442_0025444.tar.gz	Functional Connectomes Project International Neuroimaging Data-Sharing Initiative (FCP/INDI)	http://dx.doi.org/10.15387/fcp_indi.corr.hnu1
25443	Between Sessions, Multiple Retest	resting state fMRI	Retest_9	2	39	days	0	1	'Relax and remain still with your eyes open. Do not fall asleep and do not think about anything in particular.'	25443_Retest_9	HNU_1_0025442_0025444.tar.gz	Functional Connectomes Project International Neuroimaging Data-Sharing Initiative (FCP/INDI)	http://dx.doi.org/10.15387/fcp_indi.corr.hnu1
25444	Between Sessions, Multiple Retest	resting state fMRI	Baseline	2			0	1	'Relax and remain still with your eyes open. Do not fall asleep and do not think about anything in particular.'	25444_Baseline	HNU_1_0025442_0025444.tar.gz	Functional Connectomes Project International Neuroimaging Data-Sharing Initiative (FCP/INDI)	http://dx.doi.org/10.15387/fcp_indi.corr.hnu1
25444	Between Sessions, Multiple Retest	resting state fMRI	Retest_1	2	4	days	0	1	'Relax and remain still with your eyes open. Do not fall asleep and do not think about anything in particular.'	25444_Retest_1	HNU_1_0025442_0025444.tar.gz	Functional Connectomes Project International Neuroimaging Data-Sharing Initiative (FCP/INDI)	http://dx.doi.org/10.15387/fcp_indi.corr.hnu1
25444	Between Sessions, Multiple Retest	resting state fMRI	Retest_2	2	7	days	0	1	'Relax and remain still with your eyes open. Do not fall asleep and do not think about anything in particular.'	25444_Retest_2	HNU_1_0025442_0025444.tar.gz	Functional Connectomes Project International Neuroimaging Data-Sharing Initiative (FCP/INDI)	http://dx.doi.org/10.15387/fcp_indi.corr.hnu1
25444	Between Sessions, Multiple Retest	resting state fMRI	Retest_3	2	11	days	0	1	'Relax and remain still with your eyes open. Do not fall asleep and do not think about anything in particular.'	25444_Retest_3	HNU_1_0025442_0025444.tar.gz	Functional Connectomes Project International Neuroimaging Data-Sharing Initiative (FCP/INDI)	http://dx.doi.org/10.15387/fcp_indi.corr.hnu1
25444	Between Sessions, Multiple Retest	resting state fMRI	Retest_4	2	14	days	0	1	'Relax and remain still with your eyes open. Do not fall asleep and do not think about anything in particular.'	25444_Retest_4	HNU_1_0025442_0025444.tar.gz	Functional Connectomes Project International Neuroimaging Data-Sharing Initiative (FCP/INDI)	http://dx.doi.org/10.15387/fcp_indi.corr.hnu1
25444	Between Sessions, Multiple Retest	resting state fMRI	Retest_5	2	18	days	0	1	'Relax and remain still with your eyes open. Do not fall asleep and do not think about anything in particular.'	25444_Retest_5	HNU_1_0025442_0025444.tar.gz	Functional Connectomes Project International Neuroimaging Data-Sharing Initiative (FCP/INDI)	http://dx.doi.org/10.15387/fcp_indi.corr.hnu1
25444	Between Sessions, Multiple Retest	resting state fMRI	Retest_6	2	21	days	0	1	'Relax and remain still with your eyes open. Do not fall asleep and do not think about anything in particular.'	25444_Retest_6	HNU_1_0025442_0025444.tar.gz	Functional Connectomes Project International Neuroimaging Data-Sharing Initiative (FCP/INDI)	http://dx.doi.org/10.15387/fcp_indi.corr.hnu1
25444	Between Sessions, Multiple Retest	resting state fMRI	Retest_7	2	25	days	0	1	'Relax and remain still with your eyes open. Do not fall asleep and do not think about anything in particular.'	25444_Retest_7	HNU_1_0025442_0025444.tar.gz	Functional Connectomes Project International Neuroimaging Data-Sharing Initiative (FCP/INDI)	http://dx.doi.org/10.15387/fcp_indi.corr.hnu1
25444	Between Sessions, Multiple Retest	resting state fMRI	Retest_8	2	28	days	0	1	'Relax and remain still with your eyes open. Do not fall asleep and do not think about anything in particular.'	25444_Retest_8	HNU_1_0025442_0025444.tar.gz	Functional Connectomes Project International Neuroimaging Data-Sharing Initiative (FCP/INDI)	http://dx.doi.org/10.15387/fcp_indi.corr.hnu1
25444	Between Sessions, Multiple Retest	resting state fMRI	Retest_9	2	32	days	0	1	'Relax and remain still with your eyes open. Do not fall asleep and do not think about anything in particular.'	25444_Retest_9	HNU_1_0025442_0025444.tar.gz	Functional Connectomes Project International Neuroimaging Data-Sharing Initiative (FCP/INDI)	http://dx.doi.org/10.15387/fcp_indi.corr.hnu1
25445	Between Sessions, Multiple Retest	resting state fMRI	Baseline	2			0	1	'Relax and remain still with your eyes open. Do not fall asleep and do not think about anything in particular.'	25445_Baseline	HNU_1_0025445_0025447.tar.gz	Functional Connectomes Project International Neuroimaging Data-Sharing Initiative (FCP/INDI)	http://dx.doi.org/10.15387/fcp_indi.corr.hnu1
25445	Between Sessions, Multiple Retest	resting state fMRI	Retest_1	2	4	days	0	1	'Relax and remain still with your eyes open. Do not fall asleep and do not think about anything in particular.'	25445_Retest_1	HNU_1_0025445_0025447.tar.gz	Functional Connectomes Project International Neuroimaging Data-Sharing Initiative (FCP/INDI)	http://dx.doi.org/10.15387/fcp_indi.corr.hnu1
25445	Between Sessions, Multiple Retest	resting state fMRI	Retest_2	2	7	days	0	1	'Relax and remain still with your eyes open. Do not fall asleep and do not think about anything in particular.'	25445_Retest_2	HNU_1_0025445_0025447.tar.gz	Functional Connectomes Project International Neuroimaging Data-Sharing Initiative (FCP/INDI)	http://dx.doi.org/10.15387/fcp_indi.corr.hnu1
25445	Between Sessions, Multiple Retest	resting state fMRI	Retest_3	2	11	days	0	1	'Relax and remain still with your eyes open. Do not fall asleep and do not think about anything in particular.'	25445_Retest_3	HNU_1_0025445_0025447.tar.gz	Functional Connectomes Project International Neuroimaging Data-Sharing Initiative (FCP/INDI)	http://dx.doi.org/10.15387/fcp_indi.corr.hnu1
25445	Between Sessions, Multiple Retest	resting state fMRI	Retest_4	2	14	days	0	1	'Relax and remain still with your eyes open. Do not fall asleep and do not think about anything in particular.'	25445_Retest_4	HNU_1_0025445_0025447.tar.gz	Functional Connectomes Project International Neuroimaging Data-Sharing Initiative (FCP/INDI)	http://dx.doi.org/10.15387/fcp_indi.corr.hnu1
25445	Between Sessions, Multiple Retest	resting state fMRI	Retest_5	2	18	days	0	1	'Relax and remain still with your eyes open. Do not fall asleep and do not think about anything in particular.'	25445_Retest_5	HNU_1_0025445_0025447.tar.gz	Functional Connectomes Project International Neuroimaging Data-Sharing Initiative (FCP/INDI)	http://dx.doi.org/10.15387/fcp_indi.corr.hnu1
25445	Between Sessions, Multiple Retest	resting state fMRI	Retest_6	2	21	days	0	1	'Relax and remain still with your eyes open. Do not fall asleep and do not think about anything in particular.'	25445_Retest_6	HNU_1_0025445_0025447.tar.gz	Functional Connectomes Project International Neuroimaging Data-Sharing Initiative (FCP/INDI)	http://dx.doi.org/10.15387/fcp_indi.corr.hnu1
25445	Between Sessions, Multiple Retest	resting state fMRI	Retest_7	2	25	days	0	1	'Relax and remain still with your eyes open. Do not fall asleep and do not think about anything in particular.'	25445_Retest_7	HNU_1_0025445_0025447.tar.gz	Functional Connectomes Project International Neuroimaging Data-Sharing Initiative (FCP/INDI)	http://dx.doi.org/10.15387/fcp_indi.corr.hnu1
25445	Between Sessions, Multiple Retest	resting state fMRI	Retest_8	2	28	days	0	1	'Relax and remain still with your eyes open. Do not fall asleep and do not think about anything in particular.'	25445_Retest_8	HNU_1_0025445_0025447.tar.gz	Functional Connectomes Project International Neuroimaging Data-Sharing Initiative (FCP/INDI)	http://dx.doi.org/10.15387/fcp_indi.corr.hnu1
25445	Between Sessions, Multiple Retest	resting state fMRI	Retest_9	2	32	days	0	1	'Relax and remain still with your eyes open. Do not fall asleep and do not think about anything in particular.'	25445_Retest_9	HNU_1_0025445_0025447.tar.gz	Functional Connectomes Project International Neuroimaging Data-Sharing Initiative (FCP/INDI)	http://dx.doi.org/10.15387/fcp_indi.corr.hnu1
25446	Between Sessions, Multiple Retest	resting state fMRI	Baseline	2			0	1	'Relax and remain still with your eyes open. Do not fall asleep and do not think about anything in particular.'	25446_Baseline	HNU_1_0025445_0025447.tar.gz	Functional Connectomes Project International Neuroimaging Data-Sharing Initiative (FCP/INDI)	http://dx.doi.org/10.15387/fcp_indi.corr.hnu1
25446	Between Sessions, Multiple Retest	resting state fMRI	Retest_1	2	4	days	0	1	'Relax and remain still with your eyes open. Do not fall asleep and do not think about anything in particular.'	25446_Retest_1	HNU_1_0025445_0025447.tar.gz	Functional Connectomes Project International Neuroimaging Data-Sharing Initiative (FCP/INDI)	http://dx.doi.org/10.15387/fcp_indi.corr.hnu1
25446	Between Sessions, Multiple Retest	resting state fMRI	Retest_2	2	7	days	0	1	'Relax and remain still with your eyes open. Do not fall asleep and do not think about anything in particular.'	25446_Retest_2	HNU_1_0025445_0025447.tar.gz	Functional Connectomes Project International Neuroimaging Data-Sharing Initiative (FCP/INDI)	http://dx.doi.org/10.15387/fcp_indi.corr.hnu1
25446	Between Sessions, Multiple Retest	resting state fMRI	Retest_3	2	11	days	0	1	'Relax and remain still with your eyes open. Do not fall asleep and do not think about anything in particular.'	25446_Retest_3	HNU_1_0025445_0025447.tar.gz	Functional Connectomes Project International Neuroimaging Data-Sharing Initiative (FCP/INDI)	http://dx.doi.org/10.15387/fcp_indi.corr.hnu1
25446	Between Sessions, Multiple Retest	resting state fMRI	Retest_4	2	14	days	0	1	'Relax and remain still with your eyes open. Do not fall asleep and do not think about anything in particular.'	25446_Retest_4	HNU_1_0025445_0025447.tar.gz	Functional Connectomes Project International Neuroimaging Data-Sharing Initiative (FCP/INDI)	http://dx.doi.org/10.15387/fcp_indi.corr.hnu1
25446	Between Sessions, Multiple Retest	resting state fMRI	Retest_5	2	18	days	0	1	'Relax and remain still with your eyes open. Do not fall asleep and do not think about anything in particular.'	25446_Retest_5	HNU_1_0025445_0025447.tar.gz	Functional Connectomes Project International Neuroimaging Data-Sharing Initiative (FCP/INDI)	http://dx.doi.org/10.15387/fcp_indi.corr.hnu1
25446	Between Sessions, Multiple Retest	resting state fMRI	Retest_6	2	28	days	0	1	'Relax and remain still with your eyes open. Do not fall asleep and do not think about anything in particular.'	25446_Retest_6	HNU_1_0025445_0025447.tar.gz	Functional Connectomes Project International Neuroimaging Data-Sharing Initiative (FCP/INDI)	http://dx.doi.org/10.15387/fcp_indi.corr.hnu1
25446	Between Sessions, Multiple Retest	resting state fMRI	Retest_7	2	32	days	0	1	'Relax and remain still with your eyes open. Do not fall asleep and do not think about anything in particular.'	25446_Retest_7	HNU_1_0025445_0025447.tar.gz	Functional Connectomes Project International Neuroimaging Data-Sharing Initiative (FCP/INDI)	http://dx.doi.org/10.15387/fcp_indi.corr.hnu1
25446	Between Sessions, Multiple Retest	resting state fMRI	Retest_8	2	34	days	0	1	'Relax and remain still with your eyes open. Do not fall asleep and do not think about anything in particular.'	25446_Retest_8	HNU_1_0025445_0025447.tar.gz	Functional Connectomes Project International Neuroimaging Data-Sharing Initiative (FCP/INDI)	http://dx.doi.org/10.15387/fcp_indi.corr.hnu1
25446	Between Sessions, Multiple Retest	resting state fMRI	Retest_9	2	39	days	0	1	'Relax and remain still with your eyes open. Do not fall asleep and do not think about anything in particular.'	25446_Retest_9	HNU_1_0025445_0025447.tar.gz	Functional Connectomes Project International Neuroimaging Data-Sharing Initiative (FCP/INDI)	http://dx.doi.org/10.15387/fcp_indi.corr.hnu1
25447	Between Sessions, Multiple Retest	resting state fMRI	Baseline	2			0	1	'Relax and remain still with your eyes open. Do not fall asleep and do not think about anything in particular.'	25447_Baseline	HNU_1_0025445_0025447.tar.gz	Functional Connectomes Project International Neuroimaging Data-Sharing Initiative (FCP/INDI)	http://dx.doi.org/10.15387/fcp_indi.corr.hnu1
25447	Between Sessions, Multiple Retest	resting state fMRI	Retest_1	2	4	days	0	1	'Relax and remain still with your eyes open. Do not fall asleep and do not think about anything in particular.'	25447_Retest_1	HNU_1_0025445_0025447.tar.gz	Functional Connectomes Project International Neuroimaging Data-Sharing Initiative (FCP/INDI)	http://dx.doi.org/10.15387/fcp_indi.corr.hnu1
25447	Between Sessions, Multiple Retest	resting state fMRI	Retest_2	2	7	days	0	1	'Relax and remain still with your eyes open. Do not fall asleep and do not think about anything in particular.'	25447_Retest_2	HNU_1_0025445_0025447.tar.gz	Functional Connectomes Project International Neuroimaging Data-Sharing Initiative (FCP/INDI)	http://dx.doi.org/10.15387/fcp_indi.corr.hnu1
25447	Between Sessions, Multiple Retest	resting state fMRI	Retest_3	2	11	days	0	1	'Relax and remain still with your eyes open. Do not fall asleep and do not think about anything in particular.'	25447_Retest_3	HNU_1_0025445_0025447.tar.gz	Functional Connectomes Project International Neuroimaging Data-Sharing Initiative (FCP/INDI)	http://dx.doi.org/10.15387/fcp_indi.corr.hnu1
25447	Between Sessions, Multiple Retest	resting state fMRI	Retest_4	2	14	days	0	1	'Relax and remain still with your eyes open. Do not fall asleep and do not think about anything in particular.'	25447_Retest_4	HNU_1_0025445_0025447.tar.gz	Functional Connectomes Project International Neuroimaging Data-Sharing Initiative (FCP/INDI)	http://dx.doi.org/10.15387/fcp_indi.corr.hnu1
25447	Between Sessions, Multiple Retest	resting state fMRI	Retest_5	2	18	days	0	1	'Relax and remain still with your eyes open. Do not fall asleep and do not think about anything in particular.'	25447_Retest_5	HNU_1_0025445_0025447.tar.gz	Functional Connectomes Project International Neuroimaging Data-Sharing Initiative (FCP/INDI)	http://dx.doi.org/10.15387/fcp_indi.corr.hnu1
25447	Between Sessions, Multiple Retest	resting state fMRI	Retest_6	2	21	days	0	1	'Relax and remain still with your eyes open. Do not fall asleep and do not think about anything in particular.'	25447_Retest_6	HNU_1_0025445_0025447.tar.gz	Functional Connectomes Project International Neuroimaging Data-Sharing Initiative (FCP/INDI)	http://dx.doi.org/10.15387/fcp_indi.corr.hnu1
25447	Between Sessions, Multiple Retest	resting state fMRI	Retest_7	2	25	days	0	1	'Relax and remain still with your eyes open. Do not fall asleep and do not think about anything in particular.'	25447_Retest_7	HNU_1_0025445_0025447.tar.gz	Functional Connectomes Project International Neuroimaging Data-Sharing Initiative (FCP/INDI)	http://dx.doi.org/10.15387/fcp_indi.corr.hnu1
25447	Between Sessions, Multiple Retest	resting state fMRI	Retest_8	2	28	days	0	1	'Relax and remain still with your eyes open. Do not fall asleep and do not think about anything in particular.'	25447_Retest_8	HNU_1_0025445_0025447.tar.gz	Functional Connectomes Project International Neuroimaging Data-Sharing Initiative (FCP/INDI)	http://dx.doi.org/10.15387/fcp_indi.corr.hnu1
25447	Between Sessions, Multiple Retest	resting state fMRI	Retest_9	2	32	days	0	1	'Relax and remain still with your eyes open. Do not fall asleep and do not think about anything in particular.'	25447_Retest_9	HNU_1_0025445_0025447.tar.gz	Functional Connectomes Project International Neuroimaging Data-Sharing Initiative (FCP/INDI)	http://dx.doi.org/10.15387/fcp_indi.corr.hnu1
25448	Between Sessions, Multiple Retest	resting state fMRI	Baseline	2			0	1	'Relax and remain still with your eyes open. Do not fall asleep and do not think about anything in particular.'	25448_Baseline	HNU_1_0025448_0025449.tar.gz	Functional Connectomes Project International Neuroimaging Data-Sharing Initiative (FCP/INDI)	http://dx.doi.org/10.15387/fcp_indi.corr.hnu1
25448	Between Sessions, Multiple Retest	resting state fMRI	Retest_1	2	4	days	0	1	'Relax and remain still with your eyes open. Do not fall asleep and do not think about anything in particular.'	25448_Retest_1	HNU_1_0025448_0025449.tar.gz	Functional Connectomes Project International Neuroimaging Data-Sharing Initiative (FCP/INDI)	http://dx.doi.org/10.15387/fcp_indi.corr.hnu1
25448	Between Sessions, Multiple Retest	resting state fMRI	Retest_2	2	7	days	0	1	'Relax and remain still with your eyes open. Do not fall asleep and do not think about anything in particular.'	25448_Retest_2	HNU_1_0025448_0025449.tar.gz	Functional Connectomes Project International Neuroimaging Data-Sharing Initiative (FCP/INDI)	http://dx.doi.org/10.15387/fcp_indi.corr.hnu1
25448	Between Sessions, Multiple Retest	resting state fMRI	Retest_3	2	11	days	0	1	'Relax and remain still with your eyes open. Do not fall asleep and do not think about anything in particular.'	25448_Retest_3	HNU_1_0025448_0025449.tar.gz	Functional Connectomes Project International Neuroimaging Data-Sharing Initiative (FCP/INDI)	http://dx.doi.org/10.15387/fcp_indi.corr.hnu1
25448	Between Sessions, Multiple Retest	resting state fMRI	Retest_4	2	13	days	0	1	'Relax and remain still with your eyes open. Do not fall asleep and do not think about anything in particular.'	25448_Retest_4	HNU_1_0025448_0025449.tar.gz	Functional Connectomes Project International Neuroimaging Data-Sharing Initiative (FCP/INDI)	http://dx.doi.org/10.15387/fcp_indi.corr.hnu1
25448	Between Sessions, Multiple Retest	resting state fMRI	Retest_5	2	17	days	0	1	'Relax and remain still with your eyes open. Do not fall asleep and do not think about anything in particular.'	25448_Retest_5	HNU_1_0025448_0025449.tar.gz	Functional Connectomes Project International Neuroimaging Data-Sharing Initiative (FCP/INDI)	http://dx.doi.org/10.15387/fcp_indi.corr.hnu1
25448	Between Sessions, Multiple Retest	resting state fMRI	Retest_6	2	21	days	0	1	'Relax and remain still with your eyes open. Do not fall asleep and do not think about anything in particular.'	25448_Retest_6	HNU_1_0025448_0025449.tar.gz	Functional Connectomes Project International Neuroimaging Data-Sharing Initiative (FCP/INDI)	http://dx.doi.org/10.15387/fcp_indi.corr.hnu1
25448	Between Sessions, Multiple Retest	resting state fMRI	Retest_7	2	25	days	0	1	'Relax and remain still with your eyes open. Do not fall asleep and do not think about anything in particular.'	25448_Retest_7	HNU_1_0025448_0025449.tar.gz	Functional Connectomes Project International Neuroimaging Data-Sharing Initiative (FCP/INDI)	http://dx.doi.org/10.15387/fcp_indi.corr.hnu1
25448	Between Sessions, Multiple Retest	resting state fMRI	Retest_8	2	28	days	0	1	'Relax and remain still with your eyes open. Do not fall asleep and do not think about anything in particular.'	25448_Retest_8	HNU_1_0025448_0025449.tar.gz	Functional Connectomes Project International Neuroimaging Data-Sharing Initiative (FCP/INDI)	http://dx.doi.org/10.15387/fcp_indi.corr.hnu1
25448	Between Sessions, Multiple Retest	resting state fMRI	Retest_9	2	32	days	0	1	'Relax and remain still with your eyes open. Do not fall asleep and do not think about anything in particular.'	25448_Retest_9	HNU_1_0025448_0025449.tar.gz	Functional Connectomes Project International Neuroimaging Data-Sharing Initiative (FCP/INDI)	http://dx.doi.org/10.15387/fcp_indi.corr.hnu1
25449	Between Sessions, Multiple Retest	resting state fMRI	Baseline	2			0	1	'Relax and remain still with your eyes open. Do not fall asleep and do not think about anything in particular.'	25449_Baseline	HNU_1_0025448_0025449.tar.gz	Functional Connectomes Project International Neuroimaging Data-Sharing Initiative (FCP/INDI)	http://dx.doi.org/10.15387/fcp_indi.corr.hnu1
25449	Between Sessions, Multiple Retest	resting state fMRI	Retest_1	2	4	days	0	1	'Relax and remain still with your eyes open. Do not fall asleep and do not think about anything in particular.'	25449_Retest_1	HNU_1_0025448_0025449.tar.gz	Functional Connectomes Project International Neuroimaging Data-Sharing Initiative (FCP/INDI)	http://dx.doi.org/10.15387/fcp_indi.corr.hnu1
25449	Between Sessions, Multiple Retest	resting state fMRI	Retest_2	2	7	days	0	1	'Relax and remain still with your eyes open. Do not fall asleep and do not think about anything in particular.'	25449_Retest_2	HNU_1_0025448_0025449.tar.gz	Functional Connectomes Project International Neuroimaging Data-Sharing Initiative (FCP/INDI)	http://dx.doi.org/10.15387/fcp_indi.corr.hnu1
25449	Between Sessions, Multiple Retest	resting state fMRI	Retest_3	2	11	days	0	1	'Relax and remain still with your eyes open. Do not fall asleep and do not think about anything in particular.'	25449_Retest_3	HNU_1_0025448_0025449.tar.gz	Functional Connectomes Project International Neuroimaging Data-Sharing Initiative (FCP/INDI)	http://dx.doi.org/10.15387/fcp_indi.corr.hnu1
25449	Between Sessions, Multiple Retest	resting state fMRI	Retest_4	2	13	days	0	1	'Relax and remain still with your eyes open. Do not fall asleep and do not think about anything in particular.'	25449_Retest_4	HNU_1_0025448_0025449.tar.gz	Functional Connectomes Project International Neuroimaging Data-Sharing Initiative (FCP/INDI)	http://dx.doi.org/10.15387/fcp_indi.corr.hnu1
25449	Between Sessions, Multiple Retest	resting state fMRI	Retest_5	2	17	days	0	1	'Relax and remain still with your eyes open. Do not fall asleep and do not think about anything in particular.'	25449_Retest_5	HNU_1_0025448_0025449.tar.gz	Functional Connectomes Project International Neuroimaging Data-Sharing Initiative (FCP/INDI)	http://dx.doi.org/10.15387/fcp_indi.corr.hnu1
25449	Between Sessions, Multiple Retest	resting state fMRI	Retest_6	2	21	days	0	1	'Relax and remain still with your eyes open. Do not fall asleep and do not think about anything in particular.'	25449_Retest_6	HNU_1_0025448_0025449.tar.gz	Functional Connectomes Project International Neuroimaging Data-Sharing Initiative (FCP/INDI)	http://dx.doi.org/10.15387/fcp_indi.corr.hnu1
25449	Between Sessions, Multiple Retest	resting state fMRI	Retest_7	2	25	days	0	1	'Relax and remain still with your eyes open. Do not fall asleep and do not think about anything in particular.'	25449_Retest_7	HNU_1_0025448_0025449.tar.gz	Functional Connectomes Project International Neuroimaging Data-Sharing Initiative (FCP/INDI)	http://dx.doi.org/10.15387/fcp_indi.corr.hnu1
25449	Between Sessions, Multiple Retest	resting state fMRI	Retest_8	2	28	days	0	1	'Relax and remain still with your eyes open. Do not fall asleep and do not think about anything in particular.'	25449_Retest_8	HNU_1_0025448_0025449.tar.gz	Functional Connectomes Project International Neuroimaging Data-Sharing Initiative (FCP/INDI)	http://dx.doi.org/10.15387/fcp_indi.corr.hnu1
25449	Between Sessions, Multiple Retest	resting state fMRI	Retest_9	2	32	days	0	1	'Relax and remain still with your eyes open. Do not fall asleep and do not think about anything in particular.'	25449_Retest_9	HNU_1_0025448_0025449.tar.gz	Functional Connectomes Project International Neuroimaging Data-Sharing Initiative (FCP/INDI)	http://dx.doi.org/10.15387/fcp_indi.corr.hnu1
25450	Between Sessions, Multiple Retest	resting state fMRI	Baseline	2			0	1	'Relax and remain still with your eyes open. Do not fall asleep and do not think about anything in particular.'	25450_Baseline	HNU_1_0025450.tar.gz	Functional Connectomes Project International Neuroimaging Data-Sharing Initiative (FCP/INDI)	http://dx.doi.org/10.15387/fcp_indi.corr.hnu1
25450	Between Sessions, Multiple Retest	resting state fMRI	Retest_1	2	4	days	0	1	'Relax and remain still with your eyes open. Do not fall asleep and do not think about anything in particular.'	25450_Retest_1	HNU_1_0025450.tar.gz	Functional Connectomes Project International Neuroimaging Data-Sharing Initiative (FCP/INDI)	http://dx.doi.org/10.15387/fcp_indi.corr.hnu1
25450	Between Sessions, Multiple Retest	resting state fMRI	Retest_2	2	8	days	0	1	'Relax and remain still with your eyes open. Do not fall asleep and do not think about anything in particular.'	25450_Retest_2	HNU_1_0025450.tar.gz	Functional Connectomes Project International Neuroimaging Data-Sharing Initiative (FCP/INDI)	http://dx.doi.org/10.15387/fcp_indi.corr.hnu1
25450	Between Sessions, Multiple Retest	resting state fMRI	Retest_3	2	11	days	0	1	'Relax and remain still with your eyes open. Do not fall asleep and do not think about anything in particular.'	25450_Retest_3	HNU_1_0025450.tar.gz	Functional Connectomes Project International Neuroimaging Data-Sharing Initiative (FCP/INDI)	http://dx.doi.org/10.15387/fcp_indi.corr.hnu1
25450	Between Sessions, Multiple Retest	resting state fMRI	Retest_4	2	13	days	0	1	'Relax and remain still with your eyes open. Do not fall asleep and do not think about anything in particular.'	25450_Retest_4	HNU_1_0025450.tar.gz	Functional Connectomes Project International Neuroimaging Data-Sharing Initiative (FCP/INDI)	http://dx.doi.org/10.15387/fcp_indi.corr.hnu1
25450	Between Sessions, Multiple Retest	resting state fMRI	Retest_5	2	17	days	0	1	'Relax and remain still with your eyes open. Do not fall asleep and do not think about anything in particular.'	25450_Retest_5	HNU_1_0025450.tar.gz	Functional Connectomes Project International Neuroimaging Data-Sharing Initiative (FCP/INDI)	http://dx.doi.org/10.15387/fcp_indi.corr.hnu1
25450	Between Sessions, Multiple Retest	resting state fMRI	Retest_6	2	21	days	0	1	'Relax and remain still with your eyes open. Do not fall asleep and do not think about anything in particular.'	25450_Retest_6	HNU_1_0025450.tar.gz	Functional Connectomes Project International Neuroimaging Data-Sharing Initiative (FCP/INDI)	http://dx.doi.org/10.15387/fcp_indi.corr.hnu1
25450	Between Sessions, Multiple Retest	resting state fMRI	Retest_7	2	25	days	0	1	'Relax and remain still with your eyes open. Do not fall asleep and do not think about anything in particular.'	25450_Retest_7	HNU_1_0025450.tar.gz	Functional Connectomes Project International Neuroimaging Data-Sharing Initiative (FCP/INDI)	http://dx.doi.org/10.15387/fcp_indi.corr.hnu1
25450	Between Sessions, Multiple Retest	resting state fMRI	Retest_8	2	29	days	0	1	'Relax and remain still with your eyes open. Do not fall asleep and do not think about anything in particular.'	25450_Retest_8	HNU_1_0025450.tar.gz	Functional Connectomes Project International Neuroimaging Data-Sharing Initiative (FCP/INDI)	http://dx.doi.org/10.15387/fcp_indi.corr.hnu1
25450	Between Sessions, Multiple Retest	resting state fMRI	Retest_9	2	32	days	0	1	'Relax and remain still with your eyes open. Do not fall asleep and do not think about anything in particular.'	25450_Retest_9	HNU_1_0025450.tar.gz	Functional Connectomes Project International Neuroimaging Data-Sharing Initiative (FCP/INDI)	http://dx.doi.org/10.15387/fcp_indi.corr.hnu1
25451	Between Sessions, Multiple Retest	resting state fMRI	Baseline	2			0	1	'Relax and remain still with your eyes open. Do not fall asleep and do not think about anything in particular.'	25451_Baseline	HNU_1_0025451_0025453.tar.gz	Functional Connectomes Project International Neuroimaging Data-Sharing Initiative (FCP/INDI)	http://dx.doi.org/10.15387/fcp_indi.corr.hnu1
25451	Between Sessions, Multiple Retest	resting state fMRI	Retest_1	2	4	days	0	1	'Relax and remain still with your eyes open. Do not fall asleep and do not think about anything in particular.'	25451_Retest_1	HNU_1_0025451_0025453.tar.gz	Functional Connectomes Project International Neuroimaging Data-Sharing Initiative (FCP/INDI)	http://dx.doi.org/10.15387/fcp_indi.corr.hnu1
25451	Between Sessions, Multiple Retest	resting state fMRI	Retest_2	2	7	days	0	1	'Relax and remain still with your eyes open. Do not fall asleep and do not think about anything in particular.'	25451_Retest_2	HNU_1_0025451_0025453.tar.gz	Functional Connectomes Project International Neuroimaging Data-Sharing Initiative (FCP/INDI)	http://dx.doi.org/10.15387/fcp_indi.corr.hnu1
25451	Between Sessions, Multiple Retest	resting state fMRI	Retest_3	2	11	days	0	1	'Relax and remain still with your eyes open. Do not fall asleep and do not think about anything in particular.'	25451_Retest_3	HNU_1_0025451_0025453.tar.gz	Functional Connectomes Project International Neuroimaging Data-Sharing Initiative (FCP/INDI)	http://dx.doi.org/10.15387/fcp_indi.corr.hnu1
25451	Between Sessions, Multiple Retest	resting state fMRI	Retest_4	2	14	days	0	1	'Relax and remain still with your eyes open. Do not fall asleep and do not think about anything in particular.'	25451_Retest_4	HNU_1_0025451_0025453.tar.gz	Functional Connectomes Project International Neuroimaging Data-Sharing Initiative (FCP/INDI)	http://dx.doi.org/10.15387/fcp_indi.corr.hnu1
25451	Between Sessions, Multiple Retest	resting state fMRI	Retest_5	2	17	days	0	1	'Relax and remain still with your eyes open. Do not fall asleep and do not think about anything in particular.'	25451_Retest_5	HNU_1_0025451_0025453.tar.gz	Functional Connectomes Project International Neuroimaging Data-Sharing Initiative (FCP/INDI)	http://dx.doi.org/10.15387/fcp_indi.corr.hnu1
25451	Between Sessions, Multiple Retest	resting state fMRI	Retest_6	2	21	days	0	1	'Relax and remain still with your eyes open. Do not fall asleep and do not think about anything in particular.'	25451_Retest_6	HNU_1_0025451_0025453.tar.gz	Functional Connectomes Project International Neuroimaging Data-Sharing Initiative (FCP/INDI)	http://dx.doi.org/10.15387/fcp_indi.corr.hnu1
25451	Between Sessions, Multiple Retest	resting state fMRI	Retest_7	2	25	days	0	1	'Relax and remain still with your eyes open. Do not fall asleep and do not think about anything in particular.'	25451_Retest_7	HNU_1_0025451_0025453.tar.gz	Functional Connectomes Project International Neuroimaging Data-Sharing Initiative (FCP/INDI)	http://dx.doi.org/10.15387/fcp_indi.corr.hnu1
25451	Between Sessions, Multiple Retest	resting state fMRI	Retest_8	2	28	days	0	1	'Relax and remain still with your eyes open. Do not fall asleep and do not think about anything in particular.'	25451_Retest_8	HNU_1_0025451_0025453.tar.gz	Functional Connectomes Project International Neuroimaging Data-Sharing Initiative (FCP/INDI)	http://dx.doi.org/10.15387/fcp_indi.corr.hnu1
25451	Between Sessions, Multiple Retest	resting state fMRI	Retest_9	2	32	days	0	1	'Relax and remain still with your eyes open. Do not fall asleep and do not think about anything in particular.'	25451_Retest_9	HNU_1_0025451_0025453.tar.gz	Functional Connectomes Project International Neuroimaging Data-Sharing Initiative (FCP/INDI)	http://dx.doi.org/10.15387/fcp_indi.corr.hnu1
25452	Between Sessions, Multiple Retest	resting state fMRI	Baseline	2			0	1	'Relax and remain still with your eyes open. Do not fall asleep and do not think about anything in particular.'	25452_Baseline	HNU_1_0025451_0025453.tar.gz	Functional Connectomes Project International Neuroimaging Data-Sharing Initiative (FCP/INDI)	http://dx.doi.org/10.15387/fcp_indi.corr.hnu1
25452	Between Sessions, Multiple Retest	resting state fMRI	Retest_1	2	4	days	0	1	'Relax and remain still with your eyes open. Do not fall asleep and do not think about anything in particular.'	25452_Retest_1	HNU_1_0025451_0025453.tar.gz	Functional Connectomes Project International Neuroimaging Data-Sharing Initiative (FCP/INDI)	http://dx.doi.org/10.15387/fcp_indi.corr.hnu1
25452	Between Sessions, Multiple Retest	resting state fMRI	Retest_2	2	7	days	0	1	'Relax and remain still with your eyes open. Do not fall asleep and do not think about anything in particular.'	25452_Retest_2	HNU_1_0025451_0025453.tar.gz	Functional Connectomes Project International Neuroimaging Data-Sharing Initiative (FCP/INDI)	http://dx.doi.org/10.15387/fcp_indi.corr.hnu1
25452	Between Sessions, Multiple Retest	resting state fMRI	Retest_3	2	11	days	0	1	'Relax and remain still with your eyes open. Do not fall asleep and do not think about anything in particular.'	25452_Retest_3	HNU_1_0025451_0025453.tar.gz	Functional Connectomes Project International Neuroimaging Data-Sharing Initiative (FCP/INDI)	http://dx.doi.org/10.15387/fcp_indi.corr.hnu1
25452	Between Sessions, Multiple Retest	resting state fMRI	Retest_4	2	14	days	0	1	'Relax and remain still with your eyes open. Do not fall asleep and do not think about anything in particular.'	25452_Retest_4	HNU_1_0025451_0025453.tar.gz	Functional Connectomes Project International Neuroimaging Data-Sharing Initiative (FCP/INDI)	http://dx.doi.org/10.15387/fcp_indi.corr.hnu1
25452	Between Sessions, Multiple Retest	resting state fMRI	Retest_5	2	17	days	0	1	'Relax and remain still with your eyes open. Do not fall asleep and do not think about anything in particular.'	25452_Retest_5	HNU_1_0025451_0025453.tar.gz	Functional Connectomes Project International Neuroimaging Data-Sharing Initiative (FCP/INDI)	http://dx.doi.org/10.15387/fcp_indi.corr.hnu1
25452	Between Sessions, Multiple Retest	resting state fMRI	Retest_6	2	21	days	0	1	'Relax and remain still with your eyes open. Do not fall asleep and do not think about anything in particular.'	25452_Retest_6	HNU_1_0025451_0025453.tar.gz	Functional Connectomes Project International Neuroimaging Data-Sharing Initiative (FCP/INDI)	http://dx.doi.org/10.15387/fcp_indi.corr.hnu1
25452	Between Sessions, Multiple Retest	resting state fMRI	Retest_7	2	25	days	0	1	'Relax and remain still with your eyes open. Do not fall asleep and do not think about anything in particular.'	25452_Retest_7	HNU_1_0025451_0025453.tar.gz	Functional Connectomes Project International Neuroimaging Data-Sharing Initiative (FCP/INDI)	http://dx.doi.org/10.15387/fcp_indi.corr.hnu1
25452	Between Sessions, Multiple Retest	resting state fMRI	Retest_8	2	28	days	0	1	'Relax and remain still with your eyes open. Do not fall asleep and do not think about anything in particular.'	25452_Retest_8	HNU_1_0025451_0025453.tar.gz	Functional Connectomes Project International Neuroimaging Data-Sharing Initiative (FCP/INDI)	http://dx.doi.org/10.15387/fcp_indi.corr.hnu1
25452	Between Sessions, Multiple Retest	resting state fMRI	Retest_9	2	32	days	0	1	'Relax and remain still with your eyes open. Do not fall asleep and do not think about anything in particular.'	25452_Retest_9	HNU_1_0025451_0025453.tar.gz	Functional Connectomes Project International Neuroimaging Data-Sharing Initiative (FCP/INDI)	http://dx.doi.org/10.15387/fcp_indi.corr.hnu1
25453	Between Sessions, Multiple Retest	resting state fMRI	Baseline	2			0	1	'Relax and remain still with your eyes open. Do not fall asleep and do not think about anything in particular.'	25453_Baseline	HNU_1_0025451_0025453.tar.gz	Functional Connectomes Project International Neuroimaging Data-Sharing Initiative (FCP/INDI)	http://dx.doi.org/10.15387/fcp_indi.corr.hnu1
25453	Between Sessions, Multiple Retest	resting state fMRI	Retest_1	2	3	days	0	1	'Relax and remain still with your eyes open. Do not fall asleep and do not think about anything in particular.'	25453_Retest_1	HNU_1_0025451_0025453.tar.gz	Functional Connectomes Project International Neuroimaging Data-Sharing Initiative (FCP/INDI)	http://dx.doi.org/10.15387/fcp_indi.corr.hnu1
25453	Between Sessions, Multiple Retest	resting state fMRI	Retest_2	2	7	days	0	1	'Relax and remain still with your eyes open. Do not fall asleep and do not think about anything in particular.'	25453_Retest_2	HNU_1_0025451_0025453.tar.gz	Functional Connectomes Project International Neuroimaging Data-Sharing Initiative (FCP/INDI)	http://dx.doi.org/10.15387/fcp_indi.corr.hnu1
25453	Between Sessions, Multiple Retest	resting state fMRI	Retest_3	2	10	days	0	1	'Relax and remain still with your eyes open. Do not fall asleep and do not think about anything in particular.'	25453_Retest_3	HNU_1_0025451_0025453.tar.gz	Functional Connectomes Project International Neuroimaging Data-Sharing Initiative (FCP/INDI)	http://dx.doi.org/10.15387/fcp_indi.corr.hnu1
25453	Between Sessions, Multiple Retest	resting state fMRI	Retest_4	2	14	days	0	1	'Relax and remain still with your eyes open. Do not fall asleep and do not think about anything in particular.'	25453_Retest_4	HNU_1_0025451_0025453.tar.gz	Functional Connectomes Project International Neuroimaging Data-Sharing Initiative (FCP/INDI)	http://dx.doi.org/10.15387/fcp_indi.corr.hnu1
25453	Between Sessions, Multiple Retest	resting state fMRI	Retest_5	2	16	days	0	1	'Relax and remain still with your eyes open. Do not fall asleep and do not think about anything in particular.'	25453_Retest_5	HNU_1_0025451_0025453.tar.gz	Functional Connectomes Project International Neuroimaging Data-Sharing Initiative (FCP/INDI)	http://dx.doi.org/10.15387/fcp_indi.corr.hnu1
25453	Between Sessions, Multiple Retest	resting state fMRI	Retest_6	2	21	days	0	1	'Relax and remain still with your eyes open. Do not fall asleep and do not think about anything in particular.'	25453_Retest_6	HNU_1_0025451_0025453.tar.gz	Functional Connectomes Project International Neuroimaging Data-Sharing Initiative (FCP/INDI)	http://dx.doi.org/10.15387/fcp_indi.corr.hnu1
25453	Between Sessions, Multiple Retest	resting state fMRI	Retest_7	2	24	days	0	1	'Relax and remain still with your eyes open. Do not fall asleep and do not think about anything in particular.'	25453_Retest_7	HNU_1_0025451_0025453.tar.gz	Functional Connectomes Project International Neuroimaging Data-Sharing Initiative (FCP/INDI)	http://dx.doi.org/10.15387/fcp_indi.corr.hnu1
25453	Between Sessions, Multiple Retest	resting state fMRI	Retest_8	2	28	days	0	1	'Relax and remain still with your eyes open. Do not fall asleep and do not think about anything in particular.'	25453_Retest_8	HNU_1_0025451_0025453.tar.gz	Functional Connectomes Project International Neuroimaging Data-Sharing Initiative (FCP/INDI)	http://dx.doi.org/10.15387/fcp_indi.corr.hnu1
25453	Between Sessions, Multiple Retest	resting state fMRI	Retest_9	2	31	days	0	1	'Relax and remain still with your eyes open. Do not fall asleep and do not think about anything in particular.'	25453_Retest_9	HNU_1_0025451_0025453.tar.gz	Functional Connectomes Project International Neuroimaging Data-Sharing Initiative (FCP/INDI)	http://dx.doi.org/10.15387/fcp_indi.corr.hnu1
25454	Between Sessions, Multiple Retest	resting state fMRI	Baseline	2			0	1	'Relax and remain still with your eyes open. Do not fall asleep and do not think about anything in particular.'	25454_Baseline	HNU_1_0025454_0025456.tar.gz	Functional Connectomes Project International Neuroimaging Data-Sharing Initiative (FCP/INDI)	http://dx.doi.org/10.15387/fcp_indi.corr.hnu1
25454	Between Sessions, Multiple Retest	resting state fMRI	Retest_1	2	5	days	0	1	'Relax and remain still with your eyes open. Do not fall asleep and do not think about anything in particular.'	25454_Retest_1	HNU_1_0025454_0025456.tar.gz	Functional Connectomes Project International Neuroimaging Data-Sharing Initiative (FCP/INDI)	http://dx.doi.org/10.15387/fcp_indi.corr.hnu1
25454	Between Sessions, Multiple Retest	resting state fMRI	Retest_2	2	8	days	0	1	'Relax and remain still with your eyes open. Do not fall asleep and do not think about anything in particular.'	25454_Retest_2	HNU_1_0025454_0025456.tar.gz	Functional Connectomes Project International Neuroimaging Data-Sharing Initiative (FCP/INDI)	http://dx.doi.org/10.15387/fcp_indi.corr.hnu1
25454	Between Sessions, Multiple Retest	resting state fMRI	Retest_3	2	12	days	0	1	'Relax and remain still with your eyes open. Do not fall asleep and do not think about anything in particular.'	25454_Retest_3	HNU_1_0025454_0025456.tar.gz	Functional Connectomes Project International Neuroimaging Data-Sharing Initiative (FCP/INDI)	http://dx.doi.org/10.15387/fcp_indi.corr.hnu1
25454	Between Sessions, Multiple Retest	resting state fMRI	Retest_4	2	15	days	0	1	'Relax and remain still with your eyes open. Do not fall asleep and do not think about anything in particular.'	25454_Retest_4	HNU_1_0025454_0025456.tar.gz	Functional Connectomes Project International Neuroimaging Data-Sharing Initiative (FCP/INDI)	http://dx.doi.org/10.15387/fcp_indi.corr.hnu1
25454	Between Sessions, Multiple Retest	resting state fMRI	Retest_5	2	21	days	0	1	'Relax and remain still with your eyes open. Do not fall asleep and do not think about anything in particular.'	25454_Retest_5	HNU_1_0025454_0025456.tar.gz	Functional Connectomes Project International Neuroimaging Data-Sharing Initiative (FCP/INDI)	http://dx.doi.org/10.15387/fcp_indi.corr.hnu1
25454	Between Sessions, Multiple Retest	resting state fMRI	Retest_6	2	24	days	0	1	'Relax and remain still with your eyes open. Do not fall asleep and do not think about anything in particular.'	25454_Retest_6	HNU_1_0025454_0025456.tar.gz	Functional Connectomes Project International Neuroimaging Data-Sharing Initiative (FCP/INDI)	http://dx.doi.org/10.15387/fcp_indi.corr.hnu1
25454	Between Sessions, Multiple Retest	resting state fMRI	Retest_7	2	26	days	0	1	'Relax and remain still with your eyes open. Do not fall asleep and do not think about anything in particular.'	25454_Retest_7	HNU_1_0025454_0025456.tar.gz	Functional Connectomes Project International Neuroimaging Data-Sharing Initiative (FCP/INDI)	http://dx.doi.org/10.15387/fcp_indi.corr.hnu1
25454	Between Sessions, Multiple Retest	resting state fMRI	Retest_8	2	29	days	0	1	'Relax and remain still with your eyes open. Do not fall asleep and do not think about anything in particular.'	25454_Retest_8	HNU_1_0025454_0025456.tar.gz	Functional Connectomes Project International Neuroimaging Data-Sharing Initiative (FCP/INDI)	http://dx.doi.org/10.15387/fcp_indi.corr.hnu1
25454	Between Sessions, Multiple Retest	resting state fMRI	Retest_9	2	33	days	0	1	'Relax and remain still with your eyes open. Do not fall asleep and do not think about anything in particular.'	25454_Retest_9	HNU_1_0025454_0025456.tar.gz	Functional Connectomes Project International Neuroimaging Data-Sharing Initiative (FCP/INDI)	http://dx.doi.org/10.15387/fcp_indi.corr.hnu1
25455	Between Sessions, Multiple Retest	resting state fMRI	Baseline	2			0	1	'Relax and remain still with your eyes open. Do not fall asleep and do not think about anything in particular.'	25455_Baseline	HNU_1_0025454_0025456.tar.gz	Functional Connectomes Project International Neuroimaging Data-Sharing Initiative (FCP/INDI)	http://dx.doi.org/10.15387/fcp_indi.corr.hnu1
25455	Between Sessions, Multiple Retest	resting state fMRI	Retest_1	2	5	days	0	1	'Relax and remain still with your eyes open. Do not fall asleep and do not think about anything in particular.'	25455_Retest_1	HNU_1_0025454_0025456.tar.gz	Functional Connectomes Project International Neuroimaging Data-Sharing Initiative (FCP/INDI)	http://dx.doi.org/10.15387/fcp_indi.corr.hnu1
25455	Between Sessions, Multiple Retest	resting state fMRI	Retest_2	2	8	days	0	1	'Relax and remain still with your eyes open. Do not fall asleep and do not think about anything in particular.'	25455_Retest_2	HNU_1_0025454_0025456.tar.gz	Functional Connectomes Project International Neuroimaging Data-Sharing Initiative (FCP/INDI)	http://dx.doi.org/10.15387/fcp_indi.corr.hnu1
25455	Between Sessions, Multiple Retest	resting state fMRI	Retest_3	2	12	days	0	1	'Relax and remain still with your eyes open. Do not fall asleep and do not think about anything in particular.'	25455_Retest_3	HNU_1_0025454_0025456.tar.gz	Functional Connectomes Project International Neuroimaging Data-Sharing Initiative (FCP/INDI)	http://dx.doi.org/10.15387/fcp_indi.corr.hnu1
25455	Between Sessions, Multiple Retest	resting state fMRI	Retest_4	2	15	days	0	1	'Relax and remain still with your eyes open. Do not fall asleep and do not think about anything in particular.'	25455_Retest_4	HNU_1_0025454_0025456.tar.gz	Functional Connectomes Project International Neuroimaging Data-Sharing Initiative (FCP/INDI)	http://dx.doi.org/10.15387/fcp_indi.corr.hnu1
25455	Between Sessions, Multiple Retest	resting state fMRI	Retest_5	2	21	days	0	1	'Relax and remain still with your eyes open. Do not fall asleep and do not think about anything in particular.'	25455_Retest_5	HNU_1_0025454_0025456.tar.gz	Functional Connectomes Project International Neuroimaging Data-Sharing Initiative (FCP/INDI)	http://dx.doi.org/10.15387/fcp_indi.corr.hnu1
25455	Between Sessions, Multiple Retest	resting state fMRI	Retest_6	2	24	days	0	1	'Relax and remain still with your eyes open. Do not fall asleep and do not think about anything in particular.'	25455_Retest_6	HNU_1_0025454_0025456.tar.gz	Functional Connectomes Project International Neuroimaging Data-Sharing Initiative (FCP/INDI)	http://dx.doi.org/10.15387/fcp_indi.corr.hnu1
25455	Between Sessions, Multiple Retest	resting state fMRI	Retest_7	2	26	days	0	1	'Relax and remain still with your eyes open. Do not fall asleep and do not think about anything in particular.'	25455_Retest_7	HNU_1_0025454_0025456.tar.gz	Functional Connectomes Project International Neuroimaging Data-Sharing Initiative (FCP/INDI)	http://dx.doi.org/10.15387/fcp_indi.corr.hnu1
25455	Between Sessions, Multiple Retest	resting state fMRI	Retest_8	2	29	days	0	1	'Relax and remain still with your eyes open. Do not fall asleep and do not think about anything in particular.'	25455_Retest_8	HNU_1_0025454_0025456.tar.gz	Functional Connectomes Project International Neuroimaging Data-Sharing Initiative (FCP/INDI)	http://dx.doi.org/10.15387/fcp_indi.corr.hnu1
25455	Between Sessions, Multiple Retest	resting state fMRI	Retest_9	2	33	days	0	1	'Relax and remain still with your eyes open. Do not fall asleep and do not think about anything in particular.'	25455_Retest_9	HNU_1_0025454_0025456.tar.gz	Functional Connectomes Project International Neuroimaging Data-Sharing Initiative (FCP/INDI)	http://dx.doi.org/10.15387/fcp_indi.corr.hnu1
25456	Between Sessions, Multiple Retest	resting state fMRI	Baseline	2			0	1	'Relax and remain still with your eyes open. Do not fall asleep and do not think about anything in particular.'	25456_Baseline	HNU_1_0025454_0025456.tar.gz	Functional Connectomes Project International Neuroimaging Data-Sharing Initiative (FCP/INDI)	http://dx.doi.org/10.15387/fcp_indi.corr.hnu1
25456	Between Sessions, Multiple Retest	resting state fMRI	Retest_1	2	4	days	0	1	'Relax and remain still with your eyes open. Do not fall asleep and do not think about anything in particular.'	25456_Retest_1	HNU_1_0025454_0025456.tar.gz	Functional Connectomes Project International Neuroimaging Data-Sharing Initiative (FCP/INDI)	http://dx.doi.org/10.15387/fcp_indi.corr.hnu1
25456	Between Sessions, Multiple Retest	resting state fMRI	Retest_2	2	7	days	0	1	'Relax and remain still with your eyes open. Do not fall asleep and do not think about anything in particular.'	25456_Retest_2	HNU_1_0025454_0025456.tar.gz	Functional Connectomes Project International Neuroimaging Data-Sharing Initiative (FCP/INDI)	http://dx.doi.org/10.15387/fcp_indi.corr.hnu1
25456	Between Sessions, Multiple Retest	resting state fMRI	Retest_3	2	11	days	0	1	'Relax and remain still with your eyes open. Do not fall asleep and do not think about anything in particular.'	25456_Retest_3	HNU_1_0025454_0025456.tar.gz	Functional Connectomes Project International Neuroimaging Data-Sharing Initiative (FCP/INDI)	http://dx.doi.org/10.15387/fcp_indi.corr.hnu1
25456	Between Sessions, Multiple Retest	resting state fMRI	Retest_4	2	14	days	0	1	'Relax and remain still with your eyes open. Do not fall asleep and do not think about anything in particular.'	25456_Retest_4	HNU_1_0025454_0025456.tar.gz	Functional Connectomes Project International Neuroimaging Data-Sharing Initiative (FCP/INDI)	http://dx.doi.org/10.15387/fcp_indi.corr.hnu1
25456	Between Sessions, Multiple Retest	resting state fMRI	Retest_5	2	20	days	0	1	'Relax and remain still with your eyes open. Do not fall asleep and do not think about anything in particular.'	25456_Retest_5	HNU_1_0025454_0025456.tar.gz	Functional Connectomes Project International Neuroimaging Data-Sharing Initiative (FCP/INDI)	http://dx.doi.org/10.15387/fcp_indi.corr.hnu1
25456	Between Sessions, Multiple Retest	resting state fMRI	Retest_6	2	22	days	0	1	'Relax and remain still with your eyes open. Do not fall asleep and do not think about anything in particular.'	25456_Retest_6	HNU_1_0025454_0025456.tar.gz	Functional Connectomes Project International Neuroimaging Data-Sharing Initiative (FCP/INDI)	http://dx.doi.org/10.15387/fcp_indi.corr.hnu1
25456	Between Sessions, Multiple Retest	resting state fMRI	Retest_7	2	27	days	0	1	'Relax and remain still with your eyes open. Do not fall asleep and do not think about anything in particular.'	25456_Retest_7	HNU_1_0025454_0025456.tar.gz	Functional Connectomes Project International Neuroimaging Data-Sharing Initiative (FCP/INDI)	http://dx.doi.org/10.15387/fcp_indi.corr.hnu1
25456	Between Sessions, Multiple Retest	resting state fMRI	Retest_8	2	30	days	0	1	'Relax and remain still with your eyes open. Do not fall asleep and do not think about anything in particular.'	25456_Retest_8	HNU_1_0025454_0025456.tar.gz	Functional Connectomes Project International Neuroimaging Data-Sharing Initiative (FCP/INDI)	http://dx.doi.org/10.15387/fcp_indi.corr.hnu1
25456	Between Sessions, Multiple Retest	resting state fMRI	Retest_9	2	32	days	0	1	'Relax and remain still with your eyes open. Do not fall asleep and do not think about anything in particular.'	25456_Retest_9	HNU_1_0025454_0025456.tar.gz	Functional Connectomes Project International Neuroimaging Data-Sharing Initiative (FCP/INDI)	http://dx.doi.org/10.15387/fcp_indi.corr.hnu1
25429	Between Sessions, Multiple Retest	resting state fMRI	Baseline	2			0	1	'Relax and remain still with your eyes open. Do not fall asleep and do not think about anything in particular.'	25429_Baseline	HNU_1_0025427_0025429.tar.gz	Functional Connectomes Project International Neuroimaging Data-Sharing Initiative (FCP/INDI)	http://dx.doi.org/10.15387/fcp_indi.corr.hnu1
25429	Between Sessions, Multiple Retest	resting state fMRI	Retest_1	2	4	days	0	1	'Relax and remain still with your eyes open. Do not fall asleep and do not think about anything in particular.'	25429_Retest_1	HNU_1_0025427_0025429.tar.gz	Functional Connectomes Project International Neuroimaging Data-Sharing Initiative (FCP/INDI)	http://dx.doi.org/10.15387/fcp_indi.corr.hnu1
25429	Between Sessions, Multiple Retest	resting state fMRI	Retest_2	2	8	days	0	1	'Relax and remain still with your eyes open. Do not fall asleep and do not think about anything in particular.'	25429_Retest_2	HNU_1_0025427_0025429.tar.gz	Functional Connectomes Project International Neuroimaging Data-Sharing Initiative (FCP/INDI)	http://dx.doi.org/10.15387/fcp_indi.corr.hnu1
25429	Between Sessions, Multiple Retest	resting state fMRI	Retest_3	2	11	days	0	1	'Relax and remain still with your eyes open. Do not fall asleep and do not think about anything in particular.'	25429_Retest_3	HNU_1_0025427_0025429.tar.gz	Functional Connectomes Project International Neuroimaging Data-Sharing Initiative (FCP/INDI)	http://dx.doi.org/10.15387/fcp_indi.corr.hnu1
25429	Between Sessions, Multiple Retest	resting state fMRI	Retest_4	2	14	days	0	1	'Relax and remain still with your eyes open. Do not fall asleep and do not think about anything in particular.'	25429_Retest_4	HNU_1_0025427_0025429.tar.gz	Functional Connectomes Project International Neuroimaging Data-Sharing Initiative (FCP/INDI)	http://dx.doi.org/10.15387/fcp_indi.corr.hnu1
25429	Between Sessions, Multiple Retest	resting state fMRI	Retest_5	2	20	days	0	1	'Relax and remain still with your eyes open. Do not fall asleep and do not think about anything in particular.'	25429_Retest_5	HNU_1_0025427_0025429.tar.gz	Functional Connectomes Project International Neuroimaging Data-Sharing Initiative (FCP/INDI)	http://dx.doi.org/10.15387/fcp_indi.corr.hnu1
25429	Between Sessions, Multiple Retest	resting state fMRI	Retest_6	2	22	days	0	1	'Relax and remain still with your eyes open. Do not fall asleep and do not think about anything in particular.'	25429_Retest_6	HNU_1_0025427_0025429.tar.gz	Functional Connectomes Project International Neuroimaging Data-Sharing Initiative (FCP/INDI)	http://dx.doi.org/10.15387/fcp_indi.corr.hnu1
25429	Between Sessions, Multiple Retest	resting state fMRI	Retest_7	2	26	days	0	1	'Relax and remain still with your eyes open. Do not fall asleep and do not think about anything in particular.'	25429_Retest_7	HNU_1_0025427_0025429.tar.gz	Functional Connectomes Project International Neuroimaging Data-Sharing Initiative (FCP/INDI)	http://dx.doi.org/10.15387/fcp_indi.corr.hnu1
25429	Between Sessions, Multiple Retest	resting state fMRI	Retest_8	2	28	days	0	1	'Relax and remain still with your eyes open. Do not fall asleep and do not think about anything in particular.'	25429_Retest_8	HNU_1_0025427_0025429.tar.gz	Functional Connectomes Project International Neuroimaging Data-Sharing Initiative (FCP/INDI)	http://dx.doi.org/10.15387/fcp_indi.corr.hnu1
25429	Between Sessions, Multiple Retest	resting state fMRI	Retest_9	2	32	days	0	1	'Relax and remain still with your eyes open. Do not fall asleep and do not think about anything in particular.'	25429_Retest_9	HNU_1_0025427_0025429.tar.gz	Functional Connectomes Project International Neuroimaging Data-Sharing Initiative (FCP/INDI)	http://dx.doi.org/10.15387/fcp_indi.corr.hnu1
25430	Between Sessions, Multiple Retest	resting state fMRI	Baseline	2			0	1	'Relax and remain still with your eyes open. Do not fall asleep and do not think about anything in particular.'	25430_Baseline	HNU_1_0025430_0025432.tar.gz	Functional Connectomes Project International Neuroimaging Data-Sharing Initiative (FCP/INDI)	http://dx.doi.org/10.15387/fcp_indi.corr.hnu1
25430	Between Sessions, Multiple Retest	resting state fMRI	Retest_1	2	4	days	0	1	'Relax and remain still with your eyes open. Do not fall asleep and do not think about anything in particular.'	25430_Retest_1	HNU_1_0025430_0025432.tar.gz	Functional Connectomes Project International Neuroimaging Data-Sharing Initiative (FCP/INDI)	http://dx.doi.org/10.15387/fcp_indi.corr.hnu1
25430	Between Sessions, Multiple Retest	resting state fMRI	Retest_2	2	7	days	0	1	'Relax and remain still with your eyes open. Do not fall asleep and do not think about anything in particular.'	25430_Retest_2	HNU_1_0025430_0025432.tar.gz	Functional Connectomes Project International Neuroimaging Data-Sharing Initiative (FCP/INDI)	http://dx.doi.org/10.15387/fcp_indi.corr.hnu1
25430	Between Sessions, Multiple Retest	resting state fMRI	Retest_3	2	11	days	0	1	'Relax and remain still with your eyes open. Do not fall asleep and do not think about anything in particular.'	25430_Retest_3	HNU_1_0025430_0025432.tar.gz	Functional Connectomes Project International Neuroimaging Data-Sharing Initiative (FCP/INDI)	http://dx.doi.org/10.15387/fcp_indi.corr.hnu1
25430	Between Sessions, Multiple Retest	resting state fMRI	Retest_4	2	14	days	0	1	'Relax and remain still with your eyes open. Do not fall asleep and do not think about anything in particular.'	25430_Retest_4	HNU_1_0025430_0025432.tar.gz	Functional Connectomes Project International Neuroimaging Data-Sharing Initiative (FCP/INDI)	http://dx.doi.org/10.15387/fcp_indi.corr.hnu1
25430	Between Sessions, Multiple Retest	resting state fMRI	Retest_5	2	20	days	0	1	'Relax and remain still with your eyes open. Do not fall asleep and do not think about anything in particular.'	25430_Retest_5	HNU_1_0025430_0025432.tar.gz	Functional Connectomes Project International Neuroimaging Data-Sharing Initiative (FCP/INDI)	http://dx.doi.org/10.15387/fcp_indi.corr.hnu1
25430	Between Sessions, Multiple Retest	resting state fMRI	Retest_6	2	22	days	0	1	'Relax and remain still with your eyes open. Do not fall asleep and do not think about anything in particular.'	25430_Retest_6	HNU_1_0025430_0025432.tar.gz	Functional Connectomes Project International Neuroimaging Data-Sharing Initiative (FCP/INDI)	http://dx.doi.org/10.15387/fcp_indi.corr.hnu1
25430	Between Sessions, Multiple Retest	resting state fMRI	Retest_7	2	25	days	0	1	'Relax and remain still with your eyes open. Do not fall asleep and do not think about anything in particular.'	25430_Retest_7	HNU_1_0025430_0025432.tar.gz	Functional Connectomes Project International Neuroimaging Data-Sharing Initiative (FCP/INDI)	http://dx.doi.org/10.15387/fcp_indi.corr.hnu1
25430	Between Sessions, Multiple Retest	resting state fMRI	Retest_8	2	28	days	0	1	'Relax and remain still with your eyes open. Do not fall asleep and do not think about anything in particular.'	25430_Retest_8	HNU_1_0025430_0025432.tar.gz	Functional Connectomes Project International Neuroimaging Data-Sharing Initiative (FCP/INDI)	http://dx.doi.org/10.15387/fcp_indi.corr.hnu1
25430	Between Sessions, Multiple Retest	resting state fMRI	Retest_9	2	34	days	0	1	'Relax and remain still with your eyes open. Do not fall asleep and do not think about anything in particular.'	25430_Retest_9	HNU_1_0025430_0025432.tar.gz	Functional Connectomes Project International Neuroimaging Data-Sharing Initiative (FCP/INDI)	http://dx.doi.org/10.15387/fcp_indi.corr.hnu1
25431	Between Sessions, Multiple Retest	resting state fMRI	Baseline	2			0	1	'Relax and remain still with your eyes open. Do not fall asleep and do not think about anything in particular.'	25431_Baseline	HNU_1_0025430_0025432.tar.gz	Functional Connectomes Project International Neuroimaging Data-Sharing Initiative (FCP/INDI)	http://dx.doi.org/10.15387/fcp_indi.corr.hnu1
25431	Between Sessions, Multiple Retest	resting state fMRI	Retest_1	2	4	days	0	1	'Relax and remain still with your eyes open. Do not fall asleep and do not think about anything in particular.'	25431_Retest_1	HNU_1_0025430_0025432.tar.gz	Functional Connectomes Project International Neuroimaging Data-Sharing Initiative (FCP/INDI)	http://dx.doi.org/10.15387/fcp_indi.corr.hnu1
25431	Between Sessions, Multiple Retest	resting state fMRI	Retest_2	2	7	days	0	1	'Relax and remain still with your eyes open. Do not fall asleep and do not think about anything in particular.'	25431_Retest_2	HNU_1_0025430_0025432.tar.gz	Functional Connectomes Project International Neuroimaging Data-Sharing Initiative (FCP/INDI)	http://dx.doi.org/10.15387/fcp_indi.corr.hnu1
25431	Between Sessions, Multiple Retest	resting state fMRI	Retest_3	2	12	days	0	1	'Relax and remain still with your eyes open. Do not fall asleep and do not think about anything in particular.'	25431_Retest_3	HNU_1_0025430_0025432.tar.gz	Functional Connectomes Project International Neuroimaging Data-Sharing Initiative (FCP/INDI)	http://dx.doi.org/10.15387/fcp_indi.corr.hnu1
25431	Between Sessions, Multiple Retest	resting state fMRI	Retest_4	2	14	days	0	1	'Relax and remain still with your eyes open. Do not fall asleep and do not think about anything in particular.'	25431_Retest_4	HNU_1_0025430_0025432.tar.gz	Functional Connectomes Project International Neuroimaging Data-Sharing Initiative (FCP/INDI)	http://dx.doi.org/10.15387/fcp_indi.corr.hnu1
25431	Between Sessions, Multiple Retest	resting state fMRI	Retest_5	2	20	days	0	1	'Relax and remain still with your eyes open. Do not fall asleep and do not think about anything in particular.'	25431_Retest_5	HNU_1_0025430_0025432.tar.gz	Functional Connectomes Project International Neuroimaging Data-Sharing Initiative (FCP/INDI)	http://dx.doi.org/10.15387/fcp_indi.corr.hnu1
25431	Between Sessions, Multiple Retest	resting state fMRI	Retest_6	2	22	days	0	1	'Relax and remain still with your eyes open. Do not fall asleep and do not think about anything in particular.'	25431_Retest_6	HNU_1_0025430_0025432.tar.gz	Functional Connectomes Project International Neuroimaging Data-Sharing Initiative (FCP/INDI)	http://dx.doi.org/10.15387/fcp_indi.corr.hnu1
25431	Between Sessions, Multiple Retest	resting state fMRI	Retest_7	2	25	days	0	1	'Relax and remain still with your eyes open. Do not fall asleep and do not think about anything in particular.'	25431_Retest_7	HNU_1_0025430_0025432.tar.gz	Functional Connectomes Project International Neuroimaging Data-Sharing Initiative (FCP/INDI)	http://dx.doi.org/10.15387/fcp_indi.corr.hnu1
25431	Between Sessions, Multiple Retest	resting state fMRI	Retest_8	2	28	days	0	1	'Relax and remain still with your eyes open. Do not fall asleep and do not think about anything in particular.'	25431_Retest_8	HNU_1_0025430_0025432.tar.gz	Functional Connectomes Project International Neuroimaging Data-Sharing Initiative (FCP/INDI)	http://dx.doi.org/10.15387/fcp_indi.corr.hnu1
25431	Between Sessions, Multiple Retest	resting state fMRI	Retest_9	2	32	days	0	1	'Relax and remain still with your eyes open. Do not fall asleep and do not think about anything in particular.'	25431_Retest_9	HNU_1_0025430_0025432.tar.gz	Functional Connectomes Project International Neuroimaging Data-Sharing Initiative (FCP/INDI)	http://dx.doi.org/10.15387/fcp_indi.corr.hnu1
25432	Between Sessions, Multiple Retest	resting state fMRI	Baseline	2			0	1	'Relax and remain still with your eyes open. Do not fall asleep and do not think about anything in particular.'	25432_Baseline	HNU_1_0025430_0025432.tar.gz	Functional Connectomes Project International Neuroimaging Data-Sharing Initiative (FCP/INDI)	http://dx.doi.org/10.15387/fcp_indi.corr.hnu1
25432	Between Sessions, Multiple Retest	resting state fMRI	Retest_1	2	4	days	0	1	'Relax and remain still with your eyes open. Do not fall asleep and do not think about anything in particular.'	25432_Retest_1	HNU_1_0025430_0025432.tar.gz	Functional Connectomes Project International Neuroimaging Data-Sharing Initiative (FCP/INDI)	http://dx.doi.org/10.15387/fcp_indi.corr.hnu1
25432	Between Sessions, Multiple Retest	resting state fMRI	Retest_2	2	6	days	0	1	'Relax and remain still with your eyes open. Do not fall asleep and do not think about anything in particular.'	25432_Retest_2	HNU_1_0025430_0025432.tar.gz	Functional Connectomes Project International Neuroimaging Data-Sharing Initiative (FCP/INDI)	http://dx.doi.org/10.15387/fcp_indi.corr.hnu1
25432	Between Sessions, Multiple Retest	resting state fMRI	Retest_3	2	11	days	0	1	'Relax and remain still with your eyes open. Do not fall asleep and do not think about anything in particular.'	25432_Retest_3	HNU_1_0025430_0025432.tar.gz	Functional Connectomes Project International Neuroimaging Data-Sharing Initiative (FCP/INDI)	http://dx.doi.org/10.15387/fcp_indi.corr.hnu1
25432	Between Sessions, Multiple Retest	resting state fMRI	Retest_4	2	14	days	0	1	'Relax and remain still with your eyes open. Do not fall asleep and do not think about anything in particular.'	25432_Retest_4	HNU_1_0025430_0025432.tar.gz	Functional Connectomes Project International Neuroimaging Data-Sharing Initiative (FCP/INDI)	http://dx.doi.org/10.15387/fcp_indi.corr.hnu1
25432	Between Sessions, Multiple Retest	resting state fMRI	Retest_5	2	20	days	0	1	'Relax and remain still with your eyes open. Do not fall asleep and do not think about anything in particular.'	25432_Retest_5	HNU_1_0025430_0025432.tar.gz	Functional Connectomes Project International Neuroimaging Data-Sharing Initiative (FCP/INDI)	http://dx.doi.org/10.15387/fcp_indi.corr.hnu1
25432	Between Sessions, Multiple Retest	resting state fMRI	Retest_6	2	22	days	0	1	'Relax and remain still with your eyes open. Do not fall asleep and do not think about anything in particular.'	25432_Retest_6	HNU_1_0025430_0025432.tar.gz	Functional Connectomes Project International Neuroimaging Data-Sharing Initiative (FCP/INDI)	http://dx.doi.org/10.15387/fcp_indi.corr.hnu1
25432	Between Sessions, Multiple Retest	resting state fMRI	Retest_7	2	25	days	0	1	'Relax and remain still with your eyes open. Do not fall asleep and do not think about anything in particular.'	25432_Retest_7	HNU_1_0025430_0025432.tar.gz	Functional Connectomes Project International Neuroimaging Data-Sharing Initiative (FCP/INDI)	http://dx.doi.org/10.15387/fcp_indi.corr.hnu1
25432	Between Sessions, Multiple Retest	resting state fMRI	Retest_8	2	28	days	0	1	'Relax and remain still with your eyes open. Do not fall asleep and do not think about anything in particular.'	25432_Retest_8	HNU_1_0025430_0025432.tar.gz	Functional Connectomes Project International Neuroimaging Data-Sharing Initiative (FCP/INDI)	http://dx.doi.org/10.15387/fcp_indi.corr.hnu1
25432	Between Sessions, Multiple Retest	resting state fMRI	Retest_9	2	32	days	0	1	'Relax and remain still with your eyes open. Do not fall asleep and do not think about anything in particular.'	25432_Retest_9	HNU_1_0025430_0025432.tar.gz	Functional Connectomes Project International Neuroimaging Data-Sharing Initiative (FCP/INDI)	http://dx.doi.org/10.15387/fcp_indi.corr.hnu1
25433	Between Sessions, Multiple Retest	resting state fMRI	Baseline	2			0	1	'Relax and remain still with your eyes open. Do not fall asleep and do not think about anything in particular.'	25433_Baseline	HNU_1_0025433_0025435.tar.gz	Functional Connectomes Project International Neuroimaging Data-Sharing Initiative (FCP/INDI)	http://dx.doi.org/10.15387/fcp_indi.corr.hnu1
25433	Between Sessions, Multiple Retest	resting state fMRI	Retest_1	2	4	days	0	1	'Relax and remain still with your eyes open. Do not fall asleep and do not think about anything in particular.'	25433_Retest_1	HNU_1_0025433_0025435.tar.gz	Functional Connectomes Project International Neuroimaging Data-Sharing Initiative (FCP/INDI)	http://dx.doi.org/10.15387/fcp_indi.corr.hnu1
25433	Between Sessions, Multiple Retest	resting state fMRI	Retest_2	2	7	days	0	1	'Relax and remain still with your eyes open. Do not fall asleep and do not think about anything in particular.'	25433_Retest_2	HNU_1_0025433_0025435.tar.gz	Functional Connectomes Project International Neuroimaging Data-Sharing Initiative (FCP/INDI)	http://dx.doi.org/10.15387/fcp_indi.corr.hnu1
25433	Between Sessions, Multiple Retest	resting state fMRI	Retest_3	2	11	days	0	1	'Relax and remain still with your eyes open. Do not fall asleep and do not think about anything in particular.'	25433_Retest_3	HNU_1_0025433_0025435.tar.gz	Functional Connectomes Project International Neuroimaging Data-Sharing Initiative (FCP/INDI)	http://dx.doi.org/10.15387/fcp_indi.corr.hnu1
25433	Between Sessions, Multiple Retest	resting state fMRI	Retest_4	2	14	days	0	1	'Relax and remain still with your eyes open. Do not fall asleep and do not think about anything in particular.'	25433_Retest_4	HNU_1_0025433_0025435.tar.gz	Functional Connectomes Project International Neuroimaging Data-Sharing Initiative (FCP/INDI)	http://dx.doi.org/10.15387/fcp_indi.corr.hnu1
25433	Between Sessions, Multiple Retest	resting state fMRI	Retest_5	2	20	days	0	1	'Relax and remain still with your eyes open. Do not fall asleep and do not think about anything in particular.'	25433_Retest_5	HNU_1_0025433_0025435.tar.gz	Functional Connectomes Project International Neuroimaging Data-Sharing Initiative (FCP/INDI)	http://dx.doi.org/10.15387/fcp_indi.corr.hnu1
25433	Between Sessions, Multiple Retest	resting state fMRI	Retest_6	2	22	days	0	1	'Relax and remain still with your eyes open. Do not fall asleep and do not think about anything in particular.'	25433_Retest_6	HNU_1_0025433_0025435.tar.gz	Functional Connectomes Project International Neuroimaging Data-Sharing Initiative (FCP/INDI)	http://dx.doi.org/10.15387/fcp_indi.corr.hnu1
25433	Between Sessions, Multiple Retest	resting state fMRI	Retest_7	2	25	days	0	1	'Relax and remain still with your eyes open. Do not fall asleep and do not think about anything in particular.'	25433_Retest_7	HNU_1_0025433_0025435.tar.gz	Functional Connectomes Project International Neuroimaging Data-Sharing Initiative (FCP/INDI)	http://dx.doi.org/10.15387/fcp_indi.corr.hnu1
25433	Between Sessions, Multiple Retest	resting state fMRI	Retest_8	2	28	days	0	1	'Relax and remain still with your eyes open. Do not fall asleep and do not think about anything in particular.'	25433_Retest_8	HNU_1_0025433_0025435.tar.gz	Functional Connectomes Project International Neuroimaging Data-Sharing Initiative (FCP/INDI)	http://dx.doi.org/10.15387/fcp_indi.corr.hnu1
25433	Between Sessions, Multiple Retest	resting state fMRI	Retest_9	2	32	days	0	1	'Relax and remain still with your eyes open. Do not fall asleep and do not think about anything in particular.'	25433_Retest_9	HNU_1_0025433_0025435.tar.gz	Functional Connectomes Project International Neuroimaging Data-Sharing Initiative (FCP/INDI)	http://dx.doi.org/10.15387/fcp_indi.corr.hnu1
25434	Between Sessions, Multiple Retest	resting state fMRI	Baseline	2			0	1	'Relax and remain still with your eyes open. Do not fall asleep and do not think about anything in particular.'	25434_Baseline	HNU_1_0025433_0025435.tar.gz	Functional Connectomes Project International Neuroimaging Data-Sharing Initiative (FCP/INDI)	http://dx.doi.org/10.15387/fcp_indi.corr.hnu1
25434	Between Sessions, Multiple Retest	resting state fMRI	Retest_1	2	3	days	0	1	'Relax and remain still with your eyes open. Do not fall asleep and do not think about anything in particular.'	25434_Retest_1	HNU_1_0025433_0025435.tar.gz	Functional Connectomes Project International Neuroimaging Data-Sharing Initiative (FCP/INDI)	http://dx.doi.org/10.15387/fcp_indi.corr.hnu1
25434	Between Sessions, Multiple Retest	resting state fMRI	Retest_2	2	7	days	0	1	'Relax and remain still with your eyes open. Do not fall asleep and do not think about anything in particular.'	25434_Retest_2	HNU_1_0025433_0025435.tar.gz	Functional Connectomes Project International Neuroimaging Data-Sharing Initiative (FCP/INDI)	http://dx.doi.org/10.15387/fcp_indi.corr.hnu1
25434	Between Sessions, Multiple Retest	resting state fMRI	Retest_3	2	10	days	0	1	'Relax and remain still with your eyes open. Do not fall asleep and do not think about anything in particular.'	25434_Retest_3	HNU_1_0025433_0025435.tar.gz	Functional Connectomes Project International Neuroimaging Data-Sharing Initiative (FCP/INDI)	http://dx.doi.org/10.15387/fcp_indi.corr.hnu1
25434	Between Sessions, Multiple Retest	resting state fMRI	Retest_4	2	14	days	0	1	'Relax and remain still with your eyes open. Do not fall asleep and do not think about anything in particular.'	25434_Retest_4	HNU_1_0025433_0025435.tar.gz	Functional Connectomes Project International Neuroimaging Data-Sharing Initiative (FCP/INDI)	http://dx.doi.org/10.15387/fcp_indi.corr.hnu1
25434	Between Sessions, Multiple Retest	resting state fMRI	Retest_5	2	17	days	0	1	'Relax and remain still with your eyes open. Do not fall asleep and do not think about anything in particular.'	25434_Retest_5	HNU_1_0025433_0025435.tar.gz	Functional Connectomes Project International Neuroimaging Data-Sharing Initiative (FCP/INDI)	http://dx.doi.org/10.15387/fcp_indi.corr.hnu1
25434	Between Sessions, Multiple Retest	resting state fMRI	Retest_6	2	21	days	0	1	'Relax and remain still with your eyes open. Do not fall asleep and do not think about anything in particular.'	25434_Retest_6	HNU_1_0025433_0025435.tar.gz	Functional Connectomes Project International Neuroimaging Data-Sharing Initiative (FCP/INDI)	http://dx.doi.org/10.15387/fcp_indi.corr.hnu1
25434	Between Sessions, Multiple Retest	resting state fMRI	Retest_7	2	23	days	0	1	'Relax and remain still with your eyes open. Do not fall asleep and do not think about anything in particular.'	25434_Retest_7	HNU_1_0025433_0025435.tar.gz	Functional Connectomes Project International Neuroimaging Data-Sharing Initiative (FCP/INDI)	http://dx.doi.org/10.15387/fcp_indi.corr.hnu1
25434	Between Sessions, Multiple Retest	resting state fMRI	Retest_8	2	28	days	0	1	'Relax and remain still with your eyes open. Do not fall asleep and do not think about anything in particular.'	25434_Retest_8	HNU_1_0025433_0025435.tar.gz	Functional Connectomes Project International Neuroimaging Data-Sharing Initiative (FCP/INDI)	http://dx.doi.org/10.15387/fcp_indi.corr.hnu1
25434	Between Sessions, Multiple Retest	resting state fMRI	Retest_9	2	31	days	0	1	'Relax and remain still with your eyes open. Do not fall asleep and do not think about anything in particular.'	25434_Retest_9	HNU_1_0025433_0025435.tar.gz	Functional Connectomes Project International Neuroimaging Data-Sharing Initiative (FCP/INDI)	http://dx.doi.org/10.15387/fcp_indi.corr.hnu1
25435	Between Sessions, Multiple Retest	resting state fMRI	Baseline	2			0	1	'Relax and remain still with your eyes open. Do not fall asleep and do not think about anything in particular.'	25435_Baseline	HNU_1_0025433_0025435.tar.gz	Functional Connectomes Project International Neuroimaging Data-Sharing Initiative (FCP/INDI)	http://dx.doi.org/10.15387/fcp_indi.corr.hnu1
25435	Between Sessions, Multiple Retest	resting state fMRI	Retest_1	2	3	days	0	1	'Relax and remain still with your eyes open. Do not fall asleep and do not think about anything in particular.'	25435_Retest_1	HNU_1_0025433_0025435.tar.gz	Functional Connectomes Project International Neuroimaging Data-Sharing Initiative (FCP/INDI)	http://dx.doi.org/10.15387/fcp_indi.corr.hnu1
25435	Between Sessions, Multiple Retest	resting state fMRI	Retest_2	2	7	days	0	1	'Relax and remain still with your eyes open. Do not fall asleep and do not think about anything in particular.'	25435_Retest_2	HNU_1_0025433_0025435.tar.gz	Functional Connectomes Project International Neuroimaging Data-Sharing Initiative (FCP/INDI)	http://dx.doi.org/10.15387/fcp_indi.corr.hnu1
25435	Between Sessions, Multiple Retest	resting state fMRI	Retest_3	2	10	days	0	1	'Relax and remain still with your eyes open. Do not fall asleep and do not think about anything in particular.'	25435_Retest_3	HNU_1_0025433_0025435.tar.gz	Functional Connectomes Project International Neuroimaging Data-Sharing Initiative (FCP/INDI)	http://dx.doi.org/10.15387/fcp_indi.corr.hnu1
25435	Between Sessions, Multiple Retest	resting state fMRI	Retest_4	2	14	days	0	1	'Relax and remain still with your eyes open. Do not fall asleep and do not think about anything in particular.'	25435_Retest_4	HNU_1_0025433_0025435.tar.gz	Functional Connectomes Project International Neuroimaging Data-Sharing Initiative (FCP/INDI)	http://dx.doi.org/10.15387/fcp_indi.corr.hnu1
25435	Between Sessions, Multiple Retest	resting state fMRI	Retest_5	2	19	days	0	1	'Relax and remain still with your eyes open. Do not fall asleep and do not think about anything in particular.'	25435_Retest_5	HNU_1_0025433_0025435.tar.gz	Functional Connectomes Project International Neuroimaging Data-Sharing Initiative (FCP/INDI)	http://dx.doi.org/10.15387/fcp_indi.corr.hnu1
25435	Between Sessions, Multiple Retest	resting state fMRI	Retest_6	2	21	days	0	1	'Relax and remain still with your eyes open. Do not fall asleep and do not think about anything in particular.'	25435_Retest_6	HNU_1_0025433_0025435.tar.gz	Functional Connectomes Project International Neuroimaging Data-Sharing Initiative (FCP/INDI)	http://dx.doi.org/10.15387/fcp_indi.corr.hnu1
25435	Between Sessions, Multiple Retest	resting state fMRI	Retest_7	2	23	days	0	1	'Relax and remain still with your eyes open. Do not fall asleep and do not think about anything in particular.'	25435_Retest_7	HNU_1_0025433_0025435.tar.gz	Functional Connectomes Project International Neuroimaging Data-Sharing Initiative (FCP/INDI)	http://dx.doi.org/10.15387/fcp_indi.corr.hnu1
25435	Between Sessions, Multiple Retest	resting state fMRI	Retest_8	2	28	days	0	1	'Relax and remain still with your eyes open. Do not fall asleep and do not think about anything in particular.'	25435_Retest_8	HNU_1_0025433_0025435.tar.gz	Functional Connectomes Project International Neuroimaging Data-Sharing Initiative (FCP/INDI)	http://dx.doi.org/10.15387/fcp_indi.corr.hnu1
25435	Between Sessions, Multiple Retest	resting state fMRI	Retest_9	2	31	days	0	1	'Relax and remain still with your eyes open. Do not fall asleep and do not think about anything in particular.'	25435_Retest_9	HNU_1_0025433_0025435.tar.gz	Functional Connectomes Project International Neuroimaging Data-Sharing Initiative (FCP/INDI)	http://dx.doi.org/10.15387/fcp_indi.corr.hnu1
25436	Between Sessions, Multiple Retest	resting state fMRI	Baseline	2			0	1	'Relax and remain still with your eyes open. Do not fall asleep and do not think about anything in particular.'	25436_Baseline	HNU_1_0025436_0025438.tar.gz	Functional Connectomes Project International Neuroimaging Data-Sharing Initiative (FCP/INDI)	http://dx.doi.org/10.15387/fcp_indi.corr.hnu1
25436	Between Sessions, Multiple Retest	resting state fMRI	Retest_1	2	3	days	0	1	'Relax and remain still with your eyes open. Do not fall asleep and do not think about anything in particular.'	25436_Retest_1	HNU_1_0025436_0025438.tar.gz	Functional Connectomes Project International Neuroimaging Data-Sharing Initiative (FCP/INDI)	http://dx.doi.org/10.15387/fcp_indi.corr.hnu1
25436	Between Sessions, Multiple Retest	resting state fMRI	Retest_2	2	7	days	0	1	'Relax and remain still with your eyes open. Do not fall asleep and do not think about anything in particular.'	25436_Retest_2	HNU_1_0025436_0025438.tar.gz	Functional Connectomes Project International Neuroimaging Data-Sharing Initiative (FCP/INDI)	http://dx.doi.org/10.15387/fcp_indi.corr.hnu1
25436	Between Sessions, Multiple Retest	resting state fMRI	Retest_3	2	10	days	0	1	'Relax and remain still with your eyes open. Do not fall asleep and do not think about anything in particular.'	25436_Retest_3	HNU_1_0025436_0025438.tar.gz	Functional Connectomes Project International Neuroimaging Data-Sharing Initiative (FCP/INDI)	http://dx.doi.org/10.15387/fcp_indi.corr.hnu1
25436	Between Sessions, Multiple Retest	resting state fMRI	Retest_4	2	14	days	0	1	'Relax and remain still with your eyes open. Do not fall asleep and do not think about anything in particular.'	25436_Retest_4	HNU_1_0025436_0025438.tar.gz	Functional Connectomes Project International Neuroimaging Data-Sharing Initiative (FCP/INDI)	http://dx.doi.org/10.15387/fcp_indi.corr.hnu1
25436	Between Sessions, Multiple Retest	resting state fMRI	Retest_5	2	17	days	0	1	'Relax and remain still with your eyes open. Do not fall asleep and do not think about anything in particular.'	25436_Retest_5	HNU_1_0025436_0025438.tar.gz	Functional Connectomes Project International Neuroimaging Data-Sharing Initiative (FCP/INDI)	http://dx.doi.org/10.15387/fcp_indi.corr.hnu1
25436	Between Sessions, Multiple Retest	resting state fMRI	Retest_6	2	21	days	0	1	'Relax and remain still with your eyes open. Do not fall asleep and do not think about anything in particular.'	25436_Retest_6	HNU_1_0025436_0025438.tar.gz	Functional Connectomes Project International Neuroimaging Data-Sharing Initiative (FCP/INDI)	http://dx.doi.org/10.15387/fcp_indi.corr.hnu1
25436	Between Sessions, Multiple Retest	resting state fMRI	Retest_7	2	23	days	0	1	'Relax and remain still with your eyes open. Do not fall asleep and do not think about anything in particular.'	25436_Retest_7	HNU_1_0025436_0025438.tar.gz	Functional Connectomes Project International Neuroimaging Data-Sharing Initiative (FCP/INDI)	http://dx.doi.org/10.15387/fcp_indi.corr.hnu1
25436	Between Sessions, Multiple Retest	resting state fMRI	Retest_8	2	28	days	0	1	'Relax and remain still with your eyes open. Do not fall asleep and do not think about anything in particular.'	25436_Retest_8	HNU_1_0025436_0025438.tar.gz	Functional Connectomes Project International Neuroimaging Data-Sharing Initiative (FCP/INDI)	http://dx.doi.org/10.15387/fcp_indi.corr.hnu1
25436	Between Sessions, Multiple Retest	resting state fMRI	Retest_9	2	31	days	0	1	'Relax and remain still with your eyes open. Do not fall asleep and do not think about anything in particular.'	25436_Retest_9	HNU_1_0025436_0025438.tar.gz	Functional Connectomes Project International Neuroimaging Data-Sharing Initiative (FCP/INDI)	http://dx.doi.org/10.15387/fcp_indi.corr.hnu1
25437	Between Sessions, Multiple Retest	resting state fMRI	Baseline	2			0	1	'Relax and remain still with your eyes open. Do not fall asleep and do not think about anything in particular.'	25437_Baseline	HNU_1_0025436_0025438.tar.gz	Functional Connectomes Project International Neuroimaging Data-Sharing Initiative (FCP/INDI)	http://dx.doi.org/10.15387/fcp_indi.corr.hnu1
25437	Between Sessions, Multiple Retest	resting state fMRI	Retest_1	2	3	days	0	1	'Relax and remain still with your eyes open. Do not fall asleep and do not think about anything in particular.'	25437_Retest_1	HNU_1_0025436_0025438.tar.gz	Functional Connectomes Project International Neuroimaging Data-Sharing Initiative (FCP/INDI)	http://dx.doi.org/10.15387/fcp_indi.corr.hnu1
25437	Between Sessions, Multiple Retest	resting state fMRI	Retest_2	2	7	days	0	1	'Relax and remain still with your eyes open. Do not fall asleep and do not think about anything in particular.'	25437_Retest_2	HNU_1_0025436_0025438.tar.gz	Functional Connectomes Project International Neuroimaging Data-Sharing Initiative (FCP/INDI)	http://dx.doi.org/10.15387/fcp_indi.corr.hnu1
25437	Between Sessions, Multiple Retest	resting state fMRI	Retest_3	2	10	days	0	1	'Relax and remain still with your eyes open. Do not fall asleep and do not think about anything in particular.'	25437_Retest_3	HNU_1_0025436_0025438.tar.gz	Functional Connectomes Project International Neuroimaging Data-Sharing Initiative (FCP/INDI)	http://dx.doi.org/10.15387/fcp_indi.corr.hnu1
25437	Between Sessions, Multiple Retest	resting state fMRI	Retest_4	2	14	days	0	1	'Relax and remain still with your eyes open. Do not fall asleep and do not think about anything in particular.'	25437_Retest_4	HNU_1_0025436_0025438.tar.gz	Functional Connectomes Project International Neuroimaging Data-Sharing Initiative (FCP/INDI)	http://dx.doi.org/10.15387/fcp_indi.corr.hnu1
25437	Between Sessions, Multiple Retest	resting state fMRI	Retest_5	2	17	days	0	1	'Relax and remain still with your eyes open. Do not fall asleep and do not think about anything in particular.'	25437_Retest_5	HNU_1_0025436_0025438.tar.gz	Functional Connectomes Project International Neuroimaging Data-Sharing Initiative (FCP/INDI)	http://dx.doi.org/10.15387/fcp_indi.corr.hnu1
25437	Between Sessions, Multiple Retest	resting state fMRI	Retest_6	2	21	days	0	1	'Relax and remain still with your eyes open. Do not fall asleep and do not think about anything in particular.'	25437_Retest_6	HNU_1_0025436_0025438.tar.gz	Functional Connectomes Project International Neuroimaging Data-Sharing Initiative (FCP/INDI)	http://dx.doi.org/10.15387/fcp_indi.corr.hnu1
25437	Between Sessions, Multiple Retest	resting state fMRI	Retest_7	2	23	days	0	1	'Relax and remain still with your eyes open. Do not fall asleep and do not think about anything in particular.'	25437_Retest_7	HNU_1_0025436_0025438.tar.gz	Functional Connectomes Project International Neuroimaging Data-Sharing Initiative (FCP/INDI)	http://dx.doi.org/10.15387/fcp_indi.corr.hnu1
25437	Between Sessions, Multiple Retest	resting state fMRI	Retest_8	2	28	days	0	1	'Relax and remain still with your eyes open. Do not fall asleep and do not think about anything in particular.'	25437_Retest_8	HNU_1_0025436_0025438.tar.gz	Functional Connectomes Project International Neuroimaging Data-Sharing Initiative (FCP/INDI)	http://dx.doi.org/10.15387/fcp_indi.corr.hnu1
25437	Between Sessions, Multiple Retest	resting state fMRI	Retest_9	2	31	days	0	1	'Relax and remain still with your eyes open. Do not fall asleep and do not think about anything in particular.'	25437_Retest_9	HNU_1_0025436_0025438.tar.gz	Functional Connectomes Project International Neuroimaging Data-Sharing Initiative (FCP/INDI)	http://dx.doi.org/10.15387/fcp_indi.corr.hnu1
25438	Between Sessions, Multiple Retest	resting state fMRI	Baseline	2			0	1	'Relax and remain still with your eyes open. Do not fall asleep and do not think about anything in particular.'	25438_Baseline	HNU_1_0025436_0025438.tar.gz	Functional Connectomes Project International Neuroimaging Data-Sharing Initiative (FCP/INDI)	http://dx.doi.org/10.15387/fcp_indi.corr.hnu1
25438	Between Sessions, Multiple Retest	resting state fMRI	Retest_1	2	3	days	0	1	'Relax and remain still with your eyes open. Do not fall asleep and do not think about anything in particular.'	25438_Retest_1	HNU_1_0025436_0025438.tar.gz	Functional Connectomes Project International Neuroimaging Data-Sharing Initiative (FCP/INDI)	http://dx.doi.org/10.15387/fcp_indi.corr.hnu1
25438	Between Sessions, Multiple Retest	resting state fMRI	Retest_2	2	7	days	0	1	'Relax and remain still with your eyes open. Do not fall asleep and do not think about anything in particular.'	25438_Retest_2	HNU_1_0025436_0025438.tar.gz	Functional Connectomes Project International Neuroimaging Data-Sharing Initiative (FCP/INDI)	http://dx.doi.org/10.15387/fcp_indi.corr.hnu1
25438	Between Sessions, Multiple Retest	resting state fMRI	Retest_3	2	10	days	0	1	'Relax and remain still with your eyes open. Do not fall asleep and do not think about anything in particular.'	25438_Retest_3	HNU_1_0025436_0025438.tar.gz	Functional Connectomes Project International Neuroimaging Data-Sharing Initiative (FCP/INDI)	http://dx.doi.org/10.15387/fcp_indi.corr.hnu1
25438	Between Sessions, Multiple Retest	resting state fMRI	Retest_4	2	14	days	0	1	'Relax and remain still with your eyes open. Do not fall asleep and do not think about anything in particular.'	25438_Retest_4	HNU_1_0025436_0025438.tar.gz	Functional Connectomes Project International Neuroimaging Data-Sharing Initiative (FCP/INDI)	http://dx.doi.org/10.15387/fcp_indi.corr.hnu1
25438	Between Sessions, Multiple Retest	resting state fMRI	Retest_5	2	17	days	0	1	'Relax and remain still with your eyes open. Do not fall asleep and do not think about anything in particular.'	25438_Retest_5	HNU_1_0025436_0025438.tar.gz	Functional Connectomes Project International Neuroimaging Data-Sharing Initiative (FCP/INDI)	http://dx.doi.org/10.15387/fcp_indi.corr.hnu1
25438	Between Sessions, Multiple Retest	resting state fMRI	Retest_6	2	21	days	0	1	'Relax and remain still with your eyes open. Do not fall asleep and do not think about anything in particular.'	25438_Retest_6	HNU_1_0025436_0025438.tar.gz	Functional Connectomes Project International Neuroimaging Data-Sharing Initiative (FCP/INDI)	http://dx.doi.org/10.15387/fcp_indi.corr.hnu1
25438	Between Sessions, Multiple Retest	resting state fMRI	Retest_7	2	23	days	0	1	'Relax and remain still with your eyes open. Do not fall asleep and do not think about anything in particular.'	25438_Retest_7	HNU_1_0025436_0025438.tar.gz	Functional Connectomes Project International Neuroimaging Data-Sharing Initiative (FCP/INDI)	http://dx.doi.org/10.15387/fcp_indi.corr.hnu1
25438	Between Sessions, Multiple Retest	resting state fMRI	Retest_8	2	28	days	0	1	'Relax and remain still with your eyes open. Do not fall asleep and do not think about anything in particular.'	25438_Retest_8	HNU_1_0025436_0025438.tar.gz	Functional Connectomes Project International Neuroimaging Data-Sharing Initiative (FCP/INDI)	http://dx.doi.org/10.15387/fcp_indi.corr.hnu1
25438	Between Sessions, Multiple Retest	resting state fMRI	Retest_9	2	31	days	0	1	'Relax and remain still with your eyes open. Do not fall asleep and do not think about anything in particular.'	25438_Retest_9	HNU_1_0025436_0025438.tar.gz	Functional Connectomes Project International Neuroimaging Data-Sharing Initiative (FCP/INDI)	http://dx.doi.org/10.15387/fcp_indi.corr.hnu1
25439	Between Sessions, Multiple Retest	resting state fMRI	Baseline	2			0	1	'Relax and remain still with your eyes open. Do not fall asleep and do not think about anything in particular.'	25439_Baseline	HNU_1_0025439_0025441.tar.gz	Functional Connectomes Project International Neuroimaging Data-Sharing Initiative (FCP/INDI)	http://dx.doi.org/10.15387/fcp_indi.corr.hnu1
25439	Between Sessions, Multiple Retest	resting state fMRI	Retest_1	2	3	days	0	1	'Relax and remain still with your eyes open. Do not fall asleep and do not think about anything in particular.'	25439_Retest_1	HNU_1_0025439_0025441.tar.gz	Functional Connectomes Project International Neuroimaging Data-Sharing Initiative (FCP/INDI)	http://dx.doi.org/10.15387/fcp_indi.corr.hnu1
25439	Between Sessions, Multiple Retest	resting state fMRI	Retest_2	2	7	days	0	1	'Relax and remain still with your eyes open. Do not fall asleep and do not think about anything in particular.'	25439_Retest_2	HNU_1_0025439_0025441.tar.gz	Functional Connectomes Project International Neuroimaging Data-Sharing Initiative (FCP/INDI)	http://dx.doi.org/10.15387/fcp_indi.corr.hnu1
25439	Between Sessions, Multiple Retest	resting state fMRI	Retest_3	2	10	days	0	1	'Relax and remain still with your eyes open. Do not fall asleep and do not think about anything in particular.'	25439_Retest_3	HNU_1_0025439_0025441.tar.gz	Functional Connectomes Project International Neuroimaging Data-Sharing Initiative (FCP/INDI)	http://dx.doi.org/10.15387/fcp_indi.corr.hnu1
25439	Between Sessions, Multiple Retest	resting state fMRI	Retest_4	2	14	days	0	1	'Relax and remain still with your eyes open. Do not fall asleep and do not think about anything in particular.'	25439_Retest_4	HNU_1_0025439_0025441.tar.gz	Functional Connectomes Project International Neuroimaging Data-Sharing Initiative (FCP/INDI)	http://dx.doi.org/10.15387/fcp_indi.corr.hnu1
25439	Between Sessions, Multiple Retest	resting state fMRI	Retest_5	2	17	days	0	1	'Relax and remain still with your eyes open. Do not fall asleep and do not think about anything in particular.'	25439_Retest_5	HNU_1_0025439_0025441.tar.gz	Functional Connectomes Project International Neuroimaging Data-Sharing Initiative (FCP/INDI)	http://dx.doi.org/10.15387/fcp_indi.corr.hnu1
25439	Between Sessions, Multiple Retest	resting state fMRI	Retest_6	2	21	days	0	1	'Relax and remain still with your eyes open. Do not fall asleep and do not think about anything in particular.'	25439_Retest_6	HNU_1_0025439_0025441.tar.gz	Functional Connectomes Project International Neuroimaging Data-Sharing Initiative (FCP/INDI)	http://dx.doi.org/10.15387/fcp_indi.corr.hnu1
25439	Between Sessions, Multiple Retest	resting state fMRI	Retest_7	2	23	days	0	1	'Relax and remain still with your eyes open. Do not fall asleep and do not think about anything in particular.'	25439_Retest_7	HNU_1_0025439_0025441.tar.gz	Functional Connectomes Project International Neuroimaging Data-Sharing Initiative (FCP/INDI)	http://dx.doi.org/10.15387/fcp_indi.corr.hnu1
25439	Between Sessions, Multiple Retest	resting state fMRI	Retest_8	2	28	days	0	1	'Relax and remain still with your eyes open. Do not fall asleep and do not think about anything in particular.'	25439_Retest_8	HNU_1_0025439_0025441.tar.gz	Functional Connectomes Project International Neuroimaging Data-Sharing Initiative (FCP/INDI)	http://dx.doi.org/10.15387/fcp_indi.corr.hnu1
25439	Between Sessions, Multiple Retest	resting state fMRI	Retest_9	2	31	days	0	1	'Relax and remain still with your eyes open. Do not fall asleep and do not think about anything in particular.'	25439_Retest_9	HNU_1_0025439_0025441.tar.gz	Functional Connectomes Project International Neuroimaging Data-Sharing Initiative (FCP/INDI)	http://dx.doi.org/10.15387/fcp_indi.corr.hnu1
25440	Between Sessions, Multiple Retest	resting state fMRI	Baseline	2			0	1	'Relax and remain still with your eyes open. Do not fall asleep and do not think about anything in particular.'	25440_Baseline	HNU_1_0025439_0025441.tar.gz	Functional Connectomes Project International Neuroimaging Data-Sharing Initiative (FCP/INDI)	http://dx.doi.org/10.15387/fcp_indi.corr.hnu1
25440	Between Sessions, Multiple Retest	resting state fMRI	Retest_1	2	3	days	0	1	'Relax and remain still with your eyes open. Do not fall asleep and do not think about anything in particular.'	25440_Retest_1	HNU_1_0025439_0025441.tar.gz	Functional Connectomes Project International Neuroimaging Data-Sharing Initiative (FCP/INDI)	http://dx.doi.org/10.15387/fcp_indi.corr.hnu1
25440	Between Sessions, Multiple Retest	resting state fMRI	Retest_2	2	7	days	0	1	'Relax and remain still with your eyes open. Do not fall asleep and do not think about anything in particular.'	25440_Retest_2	HNU_1_0025439_0025441.tar.gz	Functional Connectomes Project International Neuroimaging Data-Sharing Initiative (FCP/INDI)	http://dx.doi.org/10.15387/fcp_indi.corr.hnu1
25440	Between Sessions, Multiple Retest	resting state fMRI	Retest_3	2	11	days	0	1	'Relax and remain still with your eyes open. Do not fall asleep and do not think about anything in particular.'	25440_Retest_3	HNU_1_0025439_0025441.tar.gz	Functional Connectomes Project International Neuroimaging Data-Sharing Initiative (FCP/INDI)	http://dx.doi.org/10.15387/fcp_indi.corr.hnu1
25440	Between Sessions, Multiple Retest	resting state fMRI	Retest_4	2	14	days	0	1	'Relax and remain still with your eyes open. Do not fall asleep and do not think about anything in particular.'	25440_Retest_4	HNU_1_0025439_0025441.tar.gz	Functional Connectomes Project International Neuroimaging Data-Sharing Initiative (FCP/INDI)	http://dx.doi.org/10.15387/fcp_indi.corr.hnu1
25440	Between Sessions, Multiple Retest	resting state fMRI	Retest_5	2	17	days	0	1	'Relax and remain still with your eyes open. Do not fall asleep and do not think about anything in particular.'	25440_Retest_5	HNU_1_0025439_0025441.tar.gz	Functional Connectomes Project International Neuroimaging Data-Sharing Initiative (FCP/INDI)	http://dx.doi.org/10.15387/fcp_indi.corr.hnu1
25440	Between Sessions, Multiple Retest	resting state fMRI	Retest_6	2	21	days	0	1	'Relax and remain still with your eyes open. Do not fall asleep and do not think about anything in particular.'	25440_Retest_6	HNU_1_0025439_0025441.tar.gz	Functional Connectomes Project International Neuroimaging Data-Sharing Initiative (FCP/INDI)	http://dx.doi.org/10.15387/fcp_indi.corr.hnu1
25440	Between Sessions, Multiple Retest	resting state fMRI	Retest_7	2	23	days	0	1	'Relax and remain still with your eyes open. Do not fall asleep and do not think about anything in particular.'	25440_Retest_7	HNU_1_0025439_0025441.tar.gz	Functional Connectomes Project International Neuroimaging Data-Sharing Initiative (FCP/INDI)	http://dx.doi.org/10.15387/fcp_indi.corr.hnu1
25440	Between Sessions, Multiple Retest	resting state fMRI	Retest_8	2	28	days	0	1	'Relax and remain still with your eyes open. Do not fall asleep and do not think about anything in particular.'	25440_Retest_8	HNU_1_0025439_0025441.tar.gz	Functional Connectomes Project International Neuroimaging Data-Sharing Initiative (FCP/INDI)	http://dx.doi.org/10.15387/fcp_indi.corr.hnu1
25440	Between Sessions, Multiple Retest	resting state fMRI	Retest_9	2	31	days	0	1	'Relax and remain still with your eyes open. Do not fall asleep and do not think about anything in particular.'	25440_Retest_9	HNU_1_0025439_0025441.tar.gz	Functional Connectomes Project International Neuroimaging Data-Sharing Initiative (FCP/INDI)	http://dx.doi.org/10.15387/fcp_indi.corr.hnu1
25457	Between Sessions, Single Retest	resting state fMRI	Baseline	2			0	4	Lie Still and Relax During Scan	25457_Baseline	IACAS_1_0025457_0025482.tar.gz	Functional Connectomes Project International Neuroimaging Data-Sharing Initiative (FCP/INDI)	http://dx.doi.org/10.15387/fcp_indi.corr.iacas1
25457	Between Sessions, Single Retest	resting state fMRI	Retest_1		47	days	0			25457_Retest_1	IACAS_1_0025457_0025482.tar.gz	Functional Connectomes Project International Neuroimaging Data-Sharing Initiative (FCP/INDI)	http://dx.doi.org/10.15387/fcp_indi.corr.iacas1
25458	Between Sessions, Single Retest	resting state fMRI	Baseline	2			0	4	Lie Still and Relax During Scan	25458_Baseline	IACAS_1_0025457_0025482.tar.gz	Functional Connectomes Project International Neuroimaging Data-Sharing Initiative (FCP/INDI)	http://dx.doi.org/10.15387/fcp_indi.corr.iacas1
25458	Between Sessions, Single Retest	resting state fMRI	Retest_1		93	days	0			25458_Retest_1	IACAS_1_0025457_0025482.tar.gz	Functional Connectomes Project International Neuroimaging Data-Sharing Initiative (FCP/INDI)	http://dx.doi.org/10.15387/fcp_indi.corr.iacas1
25459	Between Sessions, Single Retest	resting state fMRI	Baseline	2			0	4	Lie Still and Relax During Scan	25459_Baseline	IACAS_1_0025457_0025482.tar.gz	Functional Connectomes Project International Neuroimaging Data-Sharing Initiative (FCP/INDI)	http://dx.doi.org/10.15387/fcp_indi.corr.iacas1
25459	Between Sessions, Single Retest	resting state fMRI	Retest_1		43	days	0			25459_Retest_1	IACAS_1_0025457_0025482.tar.gz	Functional Connectomes Project International Neuroimaging Data-Sharing Initiative (FCP/INDI)	http://dx.doi.org/10.15387/fcp_indi.corr.iacas1
25460	Between Sessions, Single Retest	resting state fMRI	Baseline	2			0	4	Lie Still and Relax During Scan	25460_Baseline	IACAS_1_0025457_0025482.tar.gz	Functional Connectomes Project International Neuroimaging Data-Sharing Initiative (FCP/INDI)	http://dx.doi.org/10.15387/fcp_indi.corr.iacas1
25460	Between Sessions, Single Retest	resting state fMRI	Retest_1		46	days	0			25460_Retest_1	IACAS_1_0025457_0025482.tar.gz	Functional Connectomes Project International Neuroimaging Data-Sharing Initiative (FCP/INDI)	http://dx.doi.org/10.15387/fcp_indi.corr.iacas1
25461	Between Sessions, Single Retest	resting state fMRI	Baseline	2			0	4	Lie Still and Relax During Scan	25461_Baseline	IACAS_1_0025457_0025482.tar.gz	Functional Connectomes Project International Neuroimaging Data-Sharing Initiative (FCP/INDI)	http://dx.doi.org/10.15387/fcp_indi.corr.iacas1
25461	Between Sessions, Single Retest	resting state fMRI	Retest_1		46	days	0			25461_Retest_1	IACAS_1_0025457_0025482.tar.gz	Functional Connectomes Project International Neuroimaging Data-Sharing Initiative (FCP/INDI)	http://dx.doi.org/10.15387/fcp_indi.corr.iacas1
25462	Between Sessions, Single Retest	resting state fMRI	Baseline	2			0	4	Lie Still and Relax During Scan	25462_Baseline	IACAS_1_0025457_0025482.tar.gz	Functional Connectomes Project International Neuroimaging Data-Sharing Initiative (FCP/INDI)	http://dx.doi.org/10.15387/fcp_indi.corr.iacas1
25462	Between Sessions, Single Retest	resting state fMRI	Retest_1		47	days	0			25462_Retest_1	IACAS_1_0025457_0025482.tar.gz	Functional Connectomes Project International Neuroimaging Data-Sharing Initiative (FCP/INDI)	http://dx.doi.org/10.15387/fcp_indi.corr.iacas1
25463	Between Sessions, Single Retest	resting state fMRI	Baseline	2			0	4	Lie Still and Relax During Scan	25463_Baseline	IACAS_1_0025457_0025482.tar.gz	Functional Connectomes Project International Neuroimaging Data-Sharing Initiative (FCP/INDI)	http://dx.doi.org/10.15387/fcp_indi.corr.iacas1
25463	Between Sessions, Single Retest	resting state fMRI	Retest_1		95	days	0			25463_Retest_1	IACAS_1_0025457_0025482.tar.gz	Functional Connectomes Project International Neuroimaging Data-Sharing Initiative (FCP/INDI)	http://dx.doi.org/10.15387/fcp_indi.corr.iacas1
25464	Between Sessions, Single Retest	resting state fMRI	Baseline	2			0	4	Lie Still and Relax During Scan	25464_Baseline	IACAS_1_0025457_0025482.tar.gz	Functional Connectomes Project International Neuroimaging Data-Sharing Initiative (FCP/INDI)	http://dx.doi.org/10.15387/fcp_indi.corr.iacas1
25464	Between Sessions, Single Retest	resting state fMRI	Retest_1		67	days	0			25464_Retest_1	IACAS_1_0025457_0025482.tar.gz	Functional Connectomes Project International Neuroimaging Data-Sharing Initiative (FCP/INDI)	http://dx.doi.org/10.15387/fcp_indi.corr.iacas1
25465	Between Sessions, Single Retest	resting state fMRI	Baseline	2			0	4	Lie Still and Relax During Scan	25465_Baseline	IACAS_1_0025457_0025482.tar.gz	Functional Connectomes Project International Neuroimaging Data-Sharing Initiative (FCP/INDI)	http://dx.doi.org/10.15387/fcp_indi.corr.iacas1
25465	Between Sessions, Single Retest	resting state fMRI	Retest_1		105	days	0			25465_Retest_1	IACAS_1_0025457_0025482.tar.gz	Functional Connectomes Project International Neuroimaging Data-Sharing Initiative (FCP/INDI)	http://dx.doi.org/10.15387/fcp_indi.corr.iacas1
25466	Between Sessions, Single Retest	resting state fMRI	Baseline	2			0	4	Lie Still and Relax During Scan	25466_Baseline	IACAS_1_0025457_0025482.tar.gz	Functional Connectomes Project International Neuroimaging Data-Sharing Initiative (FCP/INDI)	http://dx.doi.org/10.15387/fcp_indi.corr.iacas1
25466	Between Sessions, Single Retest	resting state fMRI	Retest_1		86	days	0			25466_Retest_1	IACAS_1_0025457_0025482.tar.gz	Functional Connectomes Project International Neuroimaging Data-Sharing Initiative (FCP/INDI)	http://dx.doi.org/10.15387/fcp_indi.corr.iacas1
25467	Between Sessions, Single Retest	resting state fMRI	Baseline	2			0	4	Lie Still and Relax During Scan	25467_Baseline	IACAS_1_0025457_0025482.tar.gz	Functional Connectomes Project International Neuroimaging Data-Sharing Initiative (FCP/INDI)	http://dx.doi.org/10.15387/fcp_indi.corr.iacas1
25467	Between Sessions, Single Retest	resting state fMRI	Retest_1		87	days	0			25467_Retest_1	IACAS_1_0025457_0025482.tar.gz	Functional Connectomes Project International Neuroimaging Data-Sharing Initiative (FCP/INDI)	http://dx.doi.org/10.15387/fcp_indi.corr.iacas1
25468	Between Sessions, Single Retest	resting state fMRI	Baseline	2			0	4	Lie Still and Relax During Scan	25468_Baseline	IACAS_1_0025457_0025482.tar.gz	Functional Connectomes Project International Neuroimaging Data-Sharing Initiative (FCP/INDI)	http://dx.doi.org/10.15387/fcp_indi.corr.iacas1
25468	Between Sessions, Single Retest	resting state fMRI	Retest_1		63	days	0			25468_Retest_1	IACAS_1_0025457_0025482.tar.gz	Functional Connectomes Project International Neuroimaging Data-Sharing Initiative (FCP/INDI)	http://dx.doi.org/10.15387/fcp_indi.corr.iacas1
25469	Between Sessions, Single Retest	resting state fMRI	Baseline	2			0	4	Lie Still and Relax During Scan	25469_Baseline	IACAS_1_0025457_0025482.tar.gz	Functional Connectomes Project International Neuroimaging Data-Sharing Initiative (FCP/INDI)	http://dx.doi.org/10.15387/fcp_indi.corr.iacas1
25469	Between Sessions, Single Retest	resting state fMRI	Retest_1		39	days	0			25469_Retest_1	IACAS_1_0025457_0025482.tar.gz	Functional Connectomes Project International Neuroimaging Data-Sharing Initiative (FCP/INDI)	http://dx.doi.org/10.15387/fcp_indi.corr.iacas1
25470	Between Sessions, Single Retest	resting state fMRI	Baseline	2			0	4	Lie Still and Relax During Scan	25470_Baseline	IACAS_1_0025457_0025482.tar.gz	Functional Connectomes Project International Neuroimaging Data-Sharing Initiative (FCP/INDI)	http://dx.doi.org/10.15387/fcp_indi.corr.iacas1
25470	Between Sessions, Single Retest	resting state fMRI	Retest_1		42	days	0			25470_Retest_1	IACAS_1_0025457_0025482.tar.gz	Functional Connectomes Project International Neuroimaging Data-Sharing Initiative (FCP/INDI)	http://dx.doi.org/10.15387/fcp_indi.corr.iacas1
25471	Between Sessions, Single Retest	resting state fMRI	Baseline	2			0	4	Lie Still and Relax During Scan	25471_Baseline	IACAS_1_0025457_0025482.tar.gz	Functional Connectomes Project International Neuroimaging Data-Sharing Initiative (FCP/INDI)	http://dx.doi.org/10.15387/fcp_indi.corr.iacas1
25471	Between Sessions, Single Retest	resting state fMRI	Retest_1		42	days	0			25471_Retest_1	IACAS_1_0025457_0025482.tar.gz	Functional Connectomes Project International Neuroimaging Data-Sharing Initiative (FCP/INDI)	http://dx.doi.org/10.15387/fcp_indi.corr.iacas1
25472	Between Sessions, Single Retest	resting state fMRI	Baseline	2			0	4	Lie Still and Relax During Scan	25472_Baseline	IACAS_1_0025457_0025482.tar.gz	Functional Connectomes Project International Neuroimaging Data-Sharing Initiative (FCP/INDI)	http://dx.doi.org/10.15387/fcp_indi.corr.iacas1
25472	Between Sessions, Single Retest	resting state fMRI	Retest_1		34	days	0			25472_Retest_1	IACAS_1_0025457_0025482.tar.gz	Functional Connectomes Project International Neuroimaging Data-Sharing Initiative (FCP/INDI)	http://dx.doi.org/10.15387/fcp_indi.corr.iacas1
25473	Between Sessions, Single Retest	resting state fMRI	Baseline	2			0	4	Lie Still and Relax During Scan	25473_Baseline	IACAS_1_0025457_0025482.tar.gz	Functional Connectomes Project International Neuroimaging Data-Sharing Initiative (FCP/INDI)	http://dx.doi.org/10.15387/fcp_indi.corr.iacas1
25473	Between Sessions, Single Retest	resting state fMRI	Retest_1		64	days	0			25473_Retest_1	IACAS_1_0025457_0025482.tar.gz	Functional Connectomes Project International Neuroimaging Data-Sharing Initiative (FCP/INDI)	http://dx.doi.org/10.15387/fcp_indi.corr.iacas1
25474	Between Sessions, Single Retest	resting state fMRI	Baseline	2			0	4	Lie Still and Relax During Scan	25474_Baseline	IACAS_1_0025457_0025482.tar.gz	Functional Connectomes Project International Neuroimaging Data-Sharing Initiative (FCP/INDI)	http://dx.doi.org/10.15387/fcp_indi.corr.iacas1
25474	Between Sessions, Single Retest	resting state fMRI	Retest_1		36	days	0			25474_Retest_1	IACAS_1_0025457_0025482.tar.gz	Functional Connectomes Project International Neuroimaging Data-Sharing Initiative (FCP/INDI)	http://dx.doi.org/10.15387/fcp_indi.corr.iacas1
25475	Between Sessions, Single Retest	resting state fMRI	Baseline	2			0	4	Lie Still and Relax During Scan	25475_Baseline	IACAS_1_0025457_0025482.tar.gz	Functional Connectomes Project International Neuroimaging Data-Sharing Initiative (FCP/INDI)	http://dx.doi.org/10.15387/fcp_indi.corr.iacas1
25475	Between Sessions, Single Retest	resting state fMRI	Retest_1		26	days	0			25475_Retest_1	IACAS_1_0025457_0025482.tar.gz	Functional Connectomes Project International Neuroimaging Data-Sharing Initiative (FCP/INDI)	http://dx.doi.org/10.15387/fcp_indi.corr.iacas1
25476	Between Sessions, Single Retest	resting state fMRI	Baseline	2			0	4	Lie Still and Relax During Scan	25476_Baseline	IACAS_1_0025457_0025482.tar.gz	Functional Connectomes Project International Neuroimaging Data-Sharing Initiative (FCP/INDI)	http://dx.doi.org/10.15387/fcp_indi.corr.iacas1
25476	Between Sessions, Single Retest	resting state fMRI	Retest_1		112	days	0			25476_Retest_1	IACAS_1_0025457_0025482.tar.gz	Functional Connectomes Project International Neuroimaging Data-Sharing Initiative (FCP/INDI)	http://dx.doi.org/10.15387/fcp_indi.corr.iacas1
25477	Between Sessions, Single Retest	resting state fMRI	Baseline	2			0	4	Lie Still and Relax During Scan	25477_Baseline	IACAS_1_0025457_0025482.tar.gz	Functional Connectomes Project International Neuroimaging Data-Sharing Initiative (FCP/INDI)	http://dx.doi.org/10.15387/fcp_indi.corr.iacas1
25477	Between Sessions, Single Retest	resting state fMRI	Retest_1		343	days	0			25477_Retest_1	IACAS_1_0025457_0025482.tar.gz	Functional Connectomes Project International Neuroimaging Data-Sharing Initiative (FCP/INDI)	http://dx.doi.org/10.15387/fcp_indi.corr.iacas1
25478	Between Sessions, Single Retest	resting state fMRI	Baseline	2			0	4	Lie Still and Relax During Scan	25478_Baseline	IACAS_1_0025457_0025482.tar.gz	Functional Connectomes Project International Neuroimaging Data-Sharing Initiative (FCP/INDI)	http://dx.doi.org/10.15387/fcp_indi.corr.iacas1
25478	Between Sessions, Single Retest	resting state fMRI	Retest_1		218	days	0			25478_Retest_1	IACAS_1_0025457_0025482.tar.gz	Functional Connectomes Project International Neuroimaging Data-Sharing Initiative (FCP/INDI)	http://dx.doi.org/10.15387/fcp_indi.corr.iacas1
25479	Between Sessions, Single Retest	resting state fMRI	Baseline	2			0	4	Lie Still and Relax During Scan	25479_Baseline	IACAS_1_0025457_0025482.tar.gz	Functional Connectomes Project International Neuroimaging Data-Sharing Initiative (FCP/INDI)	http://dx.doi.org/10.15387/fcp_indi.corr.iacas1
25479	Between Sessions, Single Retest	resting state fMRI	Retest_1		20	days	0			25479_Retest_1	IACAS_1_0025457_0025482.tar.gz	Functional Connectomes Project International Neuroimaging Data-Sharing Initiative (FCP/INDI)	http://dx.doi.org/10.15387/fcp_indi.corr.iacas1
25480	Between Sessions, Single Retest	resting state fMRI	Baseline	2			0	4	Lie Still and Relax During Scan	25480_Baseline	IACAS_1_0025457_0025482.tar.gz	Functional Connectomes Project International Neuroimaging Data-Sharing Initiative (FCP/INDI)	http://dx.doi.org/10.15387/fcp_indi.corr.iacas1
25480	Between Sessions, Single Retest	resting state fMRI	Retest_1		48	days	0			25480_Retest_1	IACAS_1_0025457_0025482.tar.gz	Functional Connectomes Project International Neuroimaging Data-Sharing Initiative (FCP/INDI)	http://dx.doi.org/10.15387/fcp_indi.corr.iacas1
25481	Between Sessions, Single Retest	resting state fMRI	Baseline	2			0	4	Lie Still and Relax During Scan	25481_Baseline	IACAS_1_0025457_0025482.tar.gz	Functional Connectomes Project International Neuroimaging Data-Sharing Initiative (FCP/INDI)	http://dx.doi.org/10.15387/fcp_indi.corr.iacas1
25481	Between Sessions, Single Retest	resting state fMRI	Retest_1		56	days	0			25481_Retest_1	IACAS_1_0025457_0025482.tar.gz	Functional Connectomes Project International Neuroimaging Data-Sharing Initiative (FCP/INDI)	http://dx.doi.org/10.15387/fcp_indi.corr.iacas1
25482	Between Sessions, Single Retest	resting state fMRI	Baseline	2			0	4	Lie Still and Relax During Scan	25482_Baseline	IACAS_1_0025457_0025482.tar.gz	Functional Connectomes Project International Neuroimaging Data-Sharing Initiative (FCP/INDI)	http://dx.doi.org/10.15387/fcp_indi.corr.iacas1
25482	Between Sessions, Single Retest	resting state fMRI	Retest_1		56	days	0			25482_Retest_1	IACAS_1_0025457_0025482.tar.gz	Functional Connectomes Project International Neuroimaging Data-Sharing Initiative (FCP/INDI)	http://dx.doi.org/10.15387/fcp_indi.corr.iacas1
25483	Between Sessions, Single Retest	resting state fMRI	Baseline	2			0	4	Lie Still and Relax During Scan	25483_Baseline	IACAS_1_0025483_0025484.tar.gz	Functional Connectomes Project International Neuroimaging Data-Sharing Initiative (FCP/INDI)	http://dx.doi.org/10.15387/fcp_indi.corr.iacas1
25483	Between Sessions, Single Retest	resting state fMRI	Retest_1		91	days	0			25483_Retest_1	IACAS_1_0025483_0025484.tar.gz	Functional Connectomes Project International Neuroimaging Data-Sharing Initiative (FCP/INDI)	http://dx.doi.org/10.15387/fcp_indi.corr.iacas1
25484	Between Sessions, Single Retest	resting state fMRI	Baseline	2			0	4	Lie Still and Relax During Scan	25484_Baseline	IACAS_1_0025483_0025484.tar.gz	Functional Connectomes Project International Neuroimaging Data-Sharing Initiative (FCP/INDI)	http://dx.doi.org/10.15387/fcp_indi.corr.iacas1
25484	Between Sessions, Single Retest	resting state fMRI	Retest_1		56	days	0			25484_Retest_1	IACAS_1_0025483_0025484.tar.gz	Functional Connectomes Project International Neuroimaging Data-Sharing Initiative (FCP/INDI)	http://dx.doi.org/10.15387/fcp_indi.corr.iacas1
27223	Within and Between Sessions	resting state fMRI	Baseline	3			0	1	Please lie quietly with your eyes open and fixate on the fixation cross. During the scan let your mind wander freely. Do not perform any sort of mental calculation, memory recall, or other mental tasks. If you notice yourself focusing on a particular stream of thought, let your mind wander away. It is important that you remain awake and keep your head still during this scan. It will last 10 minut…	27223_Baseline	IBA_TRT_0027223_0027233.tar.gz	Functional Connectomes Project International Neuroimaging Data-Sharing Initiative (FCP/INDI)	http://dx.doi.org/10.15387/fcp_indi.corr.ibatrt1
27224	Within and Between Sessions	resting state fMRI	Baseline	3	183	days	0	1	Please lie quietly with your eyes open and fixate on the fixation cross. During the scan let your mind wander freely. Do not perform any sort of mental calculation, memory recall, or other mental tasks. If you notice yourself focusing on a particular stream of thought, let your mind wander away. It is important that you remain awake and keep your head still during this scan. It will last 10 minut…	27224_Baseline	IBA_TRT_0027223_0027233.tar.gz	Functional Connectomes Project International Neuroimaging Data-Sharing Initiative (FCP/INDI)	http://dx.doi.org/10.15387/fcp_indi.corr.ibatrt1
27224	Within and Between Sessions	resting state fMRI	Retest_1	3			0	1	Please lie quietly with your eyes open and fixate on the fixation cross. During the scan let your mind wander freely. Do not perform any sort of mental calculation, memory recall, or other mental tasks. If you notice yourself focusing on a particular stream of thought, let your mind wander away. It is important that you remain awake and keep your head still during this scan. It will last 10 minut…	27224_Retest_1	IBA_TRT_0027223_0027233.tar.gz	Functional Connectomes Project International Neuroimaging Data-Sharing Initiative (FCP/INDI)	http://dx.doi.org/10.15387/fcp_indi.corr.ibatrt1
27225	Within and Between Sessions	resting state fMRI	Baseline	3	168	days	0	1	Please lie quietly with your eyes open and fixate on the fixation cross. During the scan let your mind wander freely. Do not perform any sort of mental calculation, memory recall, or other mental tasks. If you notice yourself focusing on a particular stream of thought, let your mind wander away. It is important that you remain awake and keep your head still during this scan. It will last 10 minut…	27225_Baseline	IBA_TRT_0027223_0027233.tar.gz	Functional Connectomes Project International Neuroimaging Data-Sharing Initiative (FCP/INDI)	http://dx.doi.org/10.15387/fcp_indi.corr.ibatrt1
27225	Within and Between Sessions	resting state fMRI	Retest_1	3			0	1	Please lie quietly with your eyes open and fixate on the fixation cross. During the scan let your mind wander freely. Do not perform any sort of mental calculation, memory recall, or other mental tasks. If you notice yourself focusing on a particular stream of thought, let your mind wander away. It is important that you remain awake and keep your head still during this scan. It will last 10 minut…	27225_Retest_1	IBA_TRT_0027223_0027233.tar.gz	Functional Connectomes Project International Neuroimaging Data-Sharing Initiative (FCP/INDI)	http://dx.doi.org/10.15387/fcp_indi.corr.ibatrt1
27226	Within and Between Sessions	resting state fMRI	Baseline	3	96	days	0	1	Please lie quietly with your eyes open and fixate on the fixation cross. During the scan let your mind wander freely. Do not perform any sort of mental calculation, memory recall, or other mental tasks. If you notice yourself focusing on a particular stream of thought, let your mind wander away. It is important that you remain awake and keep your head still during this scan. It will last 10 minut…	27226_Baseline	IBA_TRT_0027223_0027233.tar.gz	Functional Connectomes Project International Neuroimaging Data-Sharing Initiative (FCP/INDI)	http://dx.doi.org/10.15387/fcp_indi.corr.ibatrt1
27226	Within and Between Sessions	resting state fMRI	Retest_1	3			0	1	Please lie quietly with your eyes open and fixate on the fixation cross. During the scan let your mind wander freely. Do not perform any sort of mental calculation, memory recall, or other mental tasks. If you notice yourself focusing on a particular stream of thought, let your mind wander away. It is important that you remain awake and keep your head still during this scan. It will last 10 minut…	27226_Retest_1	IBA_TRT_0027223_0027233.tar.gz	Functional Connectomes Project International Neuroimaging Data-Sharing Initiative (FCP/INDI)	http://dx.doi.org/10.15387/fcp_indi.corr.ibatrt1
27227	Within and Between Sessions	resting state fMRI	Baseline	3	180	days	0	1	Please lie quietly with your eyes open and fixate on the fixation cross. During the scan let your mind wander freely. Do not perform any sort of mental calculation, memory recall, or other mental tasks. If you notice yourself focusing on a particular stream of thought, let your mind wander away. It is important that you remain awake and keep your head still during this scan. It will last 10 minut…	27227_Baseline	IBA_TRT_0027223_0027233.tar.gz	Functional Connectomes Project International Neuroimaging Data-Sharing Initiative (FCP/INDI)	http://dx.doi.org/10.15387/fcp_indi.corr.ibatrt1
27227	Within and Between Sessions	resting state fMRI	Retest_1	3			0	1	Please lie quietly with your eyes open and fixate on the fixation cross. During the scan let your mind wander freely. Do not perform any sort of mental calculation, memory recall, or other mental tasks. If you notice yourself focusing on a particular stream of thought, let your mind wander away. It is important that you remain awake and keep your head still during this scan. It will last 10 minut…	27227_Retest_1	IBA_TRT_0027223_0027233.tar.gz	Functional Connectomes Project International Neuroimaging Data-Sharing Initiative (FCP/INDI)	http://dx.doi.org/10.15387/fcp_indi.corr.ibatrt1
27228	Within and Between Sessions	resting state fMRI	Baseline	3	89	days	0	1	Please lie quietly with your eyes open and fixate on the fixation cross. During the scan let your mind wander freely. Do not perform any sort of mental calculation, memory recall, or other mental tasks. If you notice yourself focusing on a particular stream of thought, let your mind wander away. It is important that you remain awake and keep your head still during this scan. It will last 10 minut…	27228_Baseline	IBA_TRT_0027223_0027233.tar.gz	Functional Connectomes Project International Neuroimaging Data-Sharing Initiative (FCP/INDI)	http://dx.doi.org/10.15387/fcp_indi.corr.ibatrt1
27228	Within and Between Sessions	resting state fMRI	Retest_1	3			0	1	Please lie quietly with your eyes open and fixate on the fixation cross. During the scan let your mind wander freely. Do not perform any sort of mental calculation, memory recall, or other mental tasks. If you notice yourself focusing on a particular stream of thought, let your mind wander away. It is important that you remain awake and keep your head still during this scan. It will last 10 minut…	27228_Retest_1	IBA_TRT_0027223_0027233.tar.gz	Functional Connectomes Project International Neuroimaging Data-Sharing Initiative (FCP/INDI)	http://dx.doi.org/10.15387/fcp_indi.corr.ibatrt1
27229	Within and Between Sessions	resting state fMRI	Baseline	3			0	1	Please lie quietly with your eyes open and fixate on the fixation cross. During the scan let your mind wander freely. Do not perform any sort of mental calculation, memory recall, or other mental tasks. If you notice yourself focusing on a particular stream of thought, let your mind wander away. It is important that you remain awake and keep your head still during this scan. It will last 10 minut…	27229_Baseline	IBA_TRT_0027223_0027233.tar.gz	Functional Connectomes Project International Neuroimaging Data-Sharing Initiative (FCP/INDI)	http://dx.doi.org/10.15387/fcp_indi.corr.ibatrt1
27230	Within and Between Sessions	resting state fMRI	Baseline	3			0	1	Please lie quietly with your eyes open and fixate on the fixation cross. During the scan let your mind wander freely. Do not perform any sort of mental calculation, memory recall, or other mental tasks. If you notice yourself focusing on a particular stream of thought, let your mind wander away. It is important that you remain awake and keep your head still during this scan. It will last 10 minut…	27230_Baseline	IBA_TRT_0027223_0027233.tar.gz	Functional Connectomes Project International Neuroimaging Data-Sharing Initiative (FCP/INDI)	http://dx.doi.org/10.15387/fcp_indi.corr.ibatrt1
27231	Within and Between Sessions	resting state fMRI	Baseline	3	53	days	0	1	Please lie quietly with your eyes open and fixate on the fixation cross. During the scan let your mind wander freely. Do not perform any sort of mental calculation, memory recall, or other mental tasks. If you notice yourself focusing on a particular stream of thought, let your mind wander away. It is important that you remain awake and keep your head still during this scan. It will last 10 minut…	27231_Baseline	IBA_TRT_0027223_0027233.tar.gz	Functional Connectomes Project International Neuroimaging Data-Sharing Initiative (FCP/INDI)	http://dx.doi.org/10.15387/fcp_indi.corr.ibatrt1
27231	Within and Between Sessions	resting state fMRI	Retest_1	3			0	1	Please lie quietly with your eyes open and fixate on the fixation cross. During the scan let your mind wander freely. Do not perform any sort of mental calculation, memory recall, or other mental tasks. If you notice yourself focusing on a particular stream of thought, let your mind wander away. It is important that you remain awake and keep your head still during this scan. It will last 10 minut…	27231_Retest_1	IBA_TRT_0027223_0027233.tar.gz	Functional Connectomes Project International Neuroimaging Data-Sharing Initiative (FCP/INDI)	http://dx.doi.org/10.15387/fcp_indi.corr.ibatrt1
27232	Within and Between Sessions	resting state fMRI	Baseline	3			0	1	Please lie quietly with your eyes open and fixate on the fixation cross. During the scan let your mind wander freely. Do not perform any sort of mental calculation, memory recall, or other mental tasks. If you notice yourself focusing on a particular stream of thought, let your mind wander away. It is important that you remain awake and keep your head still during this scan. It will last 10 minut…	27232_Baseline	IBA_TRT_0027223_0027233.tar.gz	Functional Connectomes Project International Neuroimaging Data-Sharing Initiative (FCP/INDI)	http://dx.doi.org/10.15387/fcp_indi.corr.ibatrt1
27233	Within and Between Sessions	resting state fMRI	Baseline	3			0	1	Please lie quietly with your eyes open and fixate on the fixation cross. During the scan let your mind wander freely. Do not perform any sort of mental calculation, memory recall, or other mental tasks. If you notice yourself focusing on a particular stream of thought, let your mind wander away. It is important that you remain awake and keep your head still during this scan. It will last 10 minut…	27233_Baseline	IBA_TRT_0027223_0027233.tar.gz	Functional Connectomes Project International Neuroimaging Data-Sharing Initiative (FCP/INDI)	http://dx.doi.org/10.15387/fcp_indi.corr.ibatrt1
27234	Within and Between Sessions	resting state fMRI	Baseline	3			0	1	Please lie quietly with your eyes open and fixate on the fixation cross. During the scan let your mind wander freely. Do not perform any sort of mental calculation, memory recall, or other mental tasks. If you notice yourself focusing on a particular stream of thought, let your mind wander away. It is important that you remain awake and keep your head still during this scan. It will last 10 minut…	27234_Baseline	IBA_TRT_0027234_0027247.tar.gz	Functional Connectomes Project International Neuroimaging Data-Sharing Initiative (FCP/INDI)	http://dx.doi.org/10.15387/fcp_indi.corr.ibatrt1
27235	Within and Between Sessions	resting state fMRI	Baseline	3			0	1	Please lie quietly with your eyes open and fixate on the fixation cross. During the scan let your mind wander freely. Do not perform any sort of mental calculation, memory recall, or other mental tasks. If you notice yourself focusing on a particular stream of thought, let your mind wander away. It is important that you remain awake and keep your head still during this scan. It will last 10 minut…	27235_Baseline	IBA_TRT_0027234_0027247.tar.gz	Functional Connectomes Project International Neuroimaging Data-Sharing Initiative (FCP/INDI)	http://dx.doi.org/10.15387/fcp_indi.corr.ibatrt1
27236	Within and Between Sessions	resting state fMRI	Baseline	3			0	1	Please lie quietly with your eyes open and fixate on the fixation cross. During the scan let your mind wander freely. Do not perform any sort of mental calculation, memory recall, or other mental tasks. If you notice yourself focusing on a particular stream of thought, let your mind wander away. It is important that you remain awake and keep your head still during this scan. It will last 10 minut…	27236_Baseline	IBA_TRT_0027234_0027247.tar.gz	Functional Connectomes Project International Neuroimaging Data-Sharing Initiative (FCP/INDI)	http://dx.doi.org/10.15387/fcp_indi.corr.ibatrt1
27237	Within and Between Sessions	resting state fMRI	Baseline	3			0	1	Please lie quietly with your eyes open and fixate on the fixation cross. During the scan let your mind wander freely. Do not perform any sort of mental calculation, memory recall, or other mental tasks. If you notice yourself focusing on a particular stream of thought, let your mind wander away. It is important that you remain awake and keep your head still during this scan. It will last 10 minut…	27237_Baseline	IBA_TRT_0027234_0027247.tar.gz	Functional Connectomes Project International Neuroimaging Data-Sharing Initiative (FCP/INDI)	http://dx.doi.org/10.15387/fcp_indi.corr.ibatrt1
27238	Within and Between Sessions	resting state fMRI	Baseline	3			0	1	Please lie quietly with your eyes open and fixate on the fixation cross. During the scan let your mind wander freely. Do not perform any sort of mental calculation, memory recall, or other mental tasks. If you notice yourself focusing on a particular stream of thought, let your mind wander away. It is important that you remain awake and keep your head still during this scan. It will last 10 minut…	27238_Baseline	IBA_TRT_0027234_0027247.tar.gz	Functional Connectomes Project International Neuroimaging Data-Sharing Initiative (FCP/INDI)	http://dx.doi.org/10.15387/fcp_indi.corr.ibatrt1
27239	Within and Between Sessions	resting state fMRI	Baseline	3			0	1	Please lie quietly with your eyes open and fixate on the fixation cross. During the scan let your mind wander freely. Do not perform any sort of mental calculation, memory recall, or other mental tasks. If you notice yourself focusing on a particular stream of thought, let your mind wander away. It is important that you remain awake and keep your head still during this scan. It will last 10 minut…	27239_Baseline	IBA_TRT_0027234_0027247.tar.gz	Functional Connectomes Project International Neuroimaging Data-Sharing Initiative (FCP/INDI)	http://dx.doi.org/10.15387/fcp_indi.corr.ibatrt1
27240	Within and Between Sessions	resting state fMRI	Baseline	3	141	days	0	1	Please lie quietly with your eyes open and fixate on the fixation cross. During the scan let your mind wander freely. Do not perform any sort of mental calculation, memory recall, or other mental tasks. If you notice yourself focusing on a particular stream of thought, let your mind wander away. It is important that you remain awake and keep your head still during this scan. It will last 10 minut…	27240_Baseline	IBA_TRT_0027234_0027247.tar.gz	Functional Connectomes Project International Neuroimaging Data-Sharing Initiative (FCP/INDI)	http://dx.doi.org/10.15387/fcp_indi.corr.ibatrt1
27240	Within and Between Sessions	resting state fMRI	Retest_1	3			0	1	Please lie quietly with your eyes open and fixate on the fixation cross. During the scan let your mind wander freely. Do not perform any sort of mental calculation, memory recall, or other mental tasks. If you notice yourself focusing on a particular stream of thought, let your mind wander away. It is important that you remain awake and keep your head still during this scan. It will last 10 minut…	27240_Retest_1	IBA_TRT_0027234_0027247.tar.gz	Functional Connectomes Project International Neuroimaging Data-Sharing Initiative (FCP/INDI)	http://dx.doi.org/10.15387/fcp_indi.corr.ibatrt1
27241	Within and Between Sessions	resting state fMRI	Baseline	3	149	days	0	1	Please lie quietly with your eyes open and fixate on the fixation cross. During the scan let your mind wander freely. Do not perform any sort of mental calculation, memory recall, or other mental tasks. If you notice yourself focusing on a particular stream of thought, let your mind wander away. It is important that you remain awake and keep your head still during this scan. It will last 10 minut…	27241_Baseline	IBA_TRT_0027234_0027247.tar.gz	Functional Connectomes Project International Neuroimaging Data-Sharing Initiative (FCP/INDI)	http://dx.doi.org/10.15387/fcp_indi.corr.ibatrt1
27241	Within and Between Sessions	resting state fMRI	Retest_1	3			0	1	Please lie quietly with your eyes open and fixate on the fixation cross. During the scan let your mind wander freely. Do not perform any sort of mental calculation, memory recall, or other mental tasks. If you notice yourself focusing on a particular stream of thought, let your mind wander away. It is important that you remain awake and keep your head still during this scan. It will last 10 minut…	27241_Retest_1	IBA_TRT_0027234_0027247.tar.gz	Functional Connectomes Project International Neuroimaging Data-Sharing Initiative (FCP/INDI)	http://dx.doi.org/10.15387/fcp_indi.corr.ibatrt1
27242	Within and Between Sessions	resting state fMRI	Baseline	3			0	1	Please lie quietly with your eyes open and fixate on the fixation cross. During the scan let your mind wander freely. Do not perform any sort of mental calculation, memory recall, or other mental tasks. If you notice yourself focusing on a particular stream of thought, let your mind wander away. It is important that you remain awake and keep your head still during this scan. It will last 10 minut…	27242_Baseline	IBA_TRT_0027234_0027247.tar.gz	Functional Connectomes Project International Neuroimaging Data-Sharing Initiative (FCP/INDI)	http://dx.doi.org/10.15387/fcp_indi.corr.ibatrt1
27243	Within and Between Sessions	resting state fMRI	Baseline	3	51	days	0	1	Please lie quietly with your eyes open and fixate on the fixation cross. During the scan let your mind wander freely. Do not perform any sort of mental calculation, memory recall, or other mental tasks. If you notice yourself focusing on a particular stream of thought, let your mind wander away. It is important that you remain awake and keep your head still during this scan. It will last 10 minut…	27243_Baseline	IBA_TRT_0027234_0027247.tar.gz	Functional Connectomes Project International Neuroimaging Data-Sharing Initiative (FCP/INDI)	http://dx.doi.org/10.15387/fcp_indi.corr.ibatrt1
27243	Within and Between Sessions	resting state fMRI	Retest_1	3			0	1	Please lie quietly with your eyes open and fixate on the fixation cross. During the scan let your mind wander freely. Do not perform any sort of mental calculation, memory recall, or other mental tasks. If you notice yourself focusing on a particular stream of thought, let your mind wander away. It is important that you remain awake and keep your head still during this scan. It will last 10 minut…	27243_Retest_1	IBA_TRT_0027234_0027247.tar.gz	Functional Connectomes Project International Neuroimaging Data-Sharing Initiative (FCP/INDI)	http://dx.doi.org/10.15387/fcp_indi.corr.ibatrt1
27244	Within and Between Sessions	resting state fMRI	Baseline	3			0	1	Please lie quietly with your eyes open and fixate on the fixation cross. During the scan let your mind wander freely. Do not perform any sort of mental calculation, memory recall, or other mental tasks. If you notice yourself focusing on a particular stream of thought, let your mind wander away. It is important that you remain awake and keep your head still during this scan. It will last 10 minut…	27244_Baseline	IBA_TRT_0027234_0027247.tar.gz	Functional Connectomes Project International Neuroimaging Data-Sharing Initiative (FCP/INDI)	http://dx.doi.org/10.15387/fcp_indi.corr.ibatrt1
27245	Within and Between Sessions	resting state fMRI	Baseline	3			0	1	Please lie quietly with your eyes open and fixate on the fixation cross. During the scan let your mind wander freely. Do not perform any sort of mental calculation, memory recall, or other mental tasks. If you notice yourself focusing on a particular stream of thought, let your mind wander away. It is important that you remain awake and keep your head still during this scan. It will last 10 minut…	27245_Baseline	IBA_TRT_0027234_0027247.tar.gz	Functional Connectomes Project International Neuroimaging Data-Sharing Initiative (FCP/INDI)	http://dx.doi.org/10.15387/fcp_indi.corr.ibatrt1
27246	Within and Between Sessions	resting state fMRI	Baseline	3			0	1	Please lie quietly with your eyes open and fixate on the fixation cross. During the scan let your mind wander freely. Do not perform any sort of mental calculation, memory recall, or other mental tasks. If you notice yourself focusing on a particular stream of thought, let your mind wander away. It is important that you remain awake and keep your head still during this scan. It will last 10 minut…	27246_Baseline	IBA_TRT_0027234_0027247.tar.gz	Functional Connectomes Project International Neuroimaging Data-Sharing Initiative (FCP/INDI)	http://dx.doi.org/10.15387/fcp_indi.corr.ibatrt1
27247	Within and Between Sessions	resting state fMRI	Baseline	3			0	1	Please lie quietly with your eyes open and fixate on the fixation cross. During the scan let your mind wander freely. Do not perform any sort of mental calculation, memory recall, or other mental tasks. If you notice yourself focusing on a particular stream of thought, let your mind wander away. It is important that you remain awake and keep your head still during this scan. It will last 10 minut…	27247_Baseline	IBA_TRT_0027234_0027247.tar.gz	Functional Connectomes Project International Neuroimaging Data-Sharing Initiative (FCP/INDI)	http://dx.doi.org/10.15387/fcp_indi.corr.ibatrt1
27248	Within and Between Sessions	resting state fMRI	Baseline	3	60	days	0	1	Please lie quietly with your eyes open and fixate on the fixation cross. During the scan let your mind wander freely. Do not perform any sort of mental calculation, memory recall, or other mental tasks. If you notice yourself focusing on a particular stream of thought, let your mind wander away. It is important that you remain awake and keep your head still during this scan. It will last 10 minut…	27248_Baseline	IBA_TRT_0027248_0027258.tar.gz	Functional Connectomes Project International Neuroimaging Data-Sharing Initiative (FCP/INDI)	http://dx.doi.org/10.15387/fcp_indi.corr.ibatrt1
27248	Within and Between Sessions	resting state fMRI	Retest_1	3			0	1	Please lie quietly with your eyes open and fixate on the fixation cross. During the scan let your mind wander freely. Do not perform any sort of mental calculation, memory recall, or other mental tasks. If you notice yourself focusing on a particular stream of thought, let your mind wander away. It is important that you remain awake and keep your head still during this scan. It will last 10 minut…	27248_Retest_1	IBA_TRT_0027248_0027258.tar.gz	Functional Connectomes Project International Neuroimaging Data-Sharing Initiative (FCP/INDI)	http://dx.doi.org/10.15387/fcp_indi.corr.ibatrt1
27249	Within and Between Sessions	resting state fMRI	Baseline	3			0	1	Please lie quietly with your eyes open and fixate on the fixation cross. During the scan let your mind wander freely. Do not perform any sort of mental calculation, memory recall, or other mental tasks. If you notice yourself focusing on a particular stream of thought, let your mind wander away. It is important that you remain awake and keep your head still during this scan. It will last 10 minut…	27249_Baseline	IBA_TRT_0027248_0027258.tar.gz	Functional Connectomes Project International Neuroimaging Data-Sharing Initiative (FCP/INDI)	http://dx.doi.org/10.15387/fcp_indi.corr.ibatrt1
27250	Within and Between Sessions	resting state fMRI	Baseline	3	143	days	0	1	Please lie quietly with your eyes open and fixate on the fixation cross. During the scan let your mind wander freely. Do not perform any sort of mental calculation, memory recall, or other mental tasks. If you notice yourself focusing on a particular stream of thought, let your mind wander away. It is important that you remain awake and keep your head still during this scan. It will last 10 minut…	27250_Baseline	IBA_TRT_0027248_0027258.tar.gz	Functional Connectomes Project International Neuroimaging Data-Sharing Initiative (FCP/INDI)	http://dx.doi.org/10.15387/fcp_indi.corr.ibatrt1
27250	Within and Between Sessions	resting state fMRI	Retest_1	3			0	1	Please lie quietly with your eyes open and fixate on the fixation cross. During the scan let your mind wander freely. Do not perform any sort of mental calculation, memory recall, or other mental tasks. If you notice yourself focusing on a particular stream of thought, let your mind wander away. It is important that you remain awake and keep your head still during this scan. It will last 10 minut…	27250_Retest_1	IBA_TRT_0027248_0027258.tar.gz	Functional Connectomes Project International Neuroimaging Data-Sharing Initiative (FCP/INDI)	http://dx.doi.org/10.15387/fcp_indi.corr.ibatrt1
27251	Within and Between Sessions	resting state fMRI	Baseline	3	122	days	0	1	Please lie quietly with your eyes open and fixate on the fixation cross. During the scan let your mind wander freely. Do not perform any sort of mental calculation, memory recall, or other mental tasks. If you notice yourself focusing on a particular stream of thought, let your mind wander away. It is important that you remain awake and keep your head still during this scan. It will last 10 minut…	27251_Baseline	IBA_TRT_0027248_0027258.tar.gz	Functional Connectomes Project International Neuroimaging Data-Sharing Initiative (FCP/INDI)	http://dx.doi.org/10.15387/fcp_indi.corr.ibatrt1
27251	Within and Between Sessions	resting state fMRI	Retest_1	3			0	1	Please lie quietly with your eyes open and fixate on the fixation cross. During the scan let your mind wander freely. Do not perform any sort of mental calculation, memory recall, or other mental tasks. If you notice yourself focusing on a particular stream of thought, let your mind wander away. It is important that you remain awake and keep your head still during this scan. It will last 10 minut…	27251_Retest_1	IBA_TRT_0027248_0027258.tar.gz	Functional Connectomes Project International Neuroimaging Data-Sharing Initiative (FCP/INDI)	http://dx.doi.org/10.15387/fcp_indi.corr.ibatrt1
27252	Within and Between Sessions	resting state fMRI	Baseline	3	124	days	0	1	Please lie quietly with your eyes open and fixate on the fixation cross. During the scan let your mind wander freely. Do not perform any sort of mental calculation, memory recall, or other mental tasks. If you notice yourself focusing on a particular stream of thought, let your mind wander away. It is important that you remain awake and keep your head still during this scan. It will last 10 minut…	27252_Baseline	IBA_TRT_0027248_0027258.tar.gz	Functional Connectomes Project International Neuroimaging Data-Sharing Initiative (FCP/INDI)	http://dx.doi.org/10.15387/fcp_indi.corr.ibatrt1
27252	Within and Between Sessions	resting state fMRI	Retest_1	3			0	1	Please lie quietly with your eyes open and fixate on the fixation cross. During the scan let your mind wander freely. Do not perform any sort of mental calculation, memory recall, or other mental tasks. If you notice yourself focusing on a particular stream of thought, let your mind wander away. It is important that you remain awake and keep your head still during this scan. It will last 10 minut…	27252_Retest_1	IBA_TRT_0027248_0027258.tar.gz	Functional Connectomes Project International Neuroimaging Data-Sharing Initiative (FCP/INDI)	http://dx.doi.org/10.15387/fcp_indi.corr.ibatrt1
27253	Within and Between Sessions	resting state fMRI	Baseline	3			0	1	Please lie quietly with your eyes open and fixate on the fixation cross. During the scan let your mind wander freely. Do not perform any sort of mental calculation, memory recall, or other mental tasks. If you notice yourself focusing on a particular stream of thought, let your mind wander away. It is important that you remain awake and keep your head still during this scan. It will last 10 minut…	27253_Baseline	IBA_TRT_0027248_0027258.tar.gz	Functional Connectomes Project International Neuroimaging Data-Sharing Initiative (FCP/INDI)	http://dx.doi.org/10.15387/fcp_indi.corr.ibatrt1
27254	Within and Between Sessions	resting state fMRI	Baseline	3			0	1	Please lie quietly with your eyes open and fixate on the fixation cross. During the scan let your mind wander freely. Do not perform any sort of mental calculation, memory recall, or other mental tasks. If you notice yourself focusing on a particular stream of thought, let your mind wander away. It is important that you remain awake and keep your head still during this scan. It will last 10 minut…	27254_Baseline	IBA_TRT_0027248_0027258.tar.gz	Functional Connectomes Project International Neuroimaging Data-Sharing Initiative (FCP/INDI)	http://dx.doi.org/10.15387/fcp_indi.corr.ibatrt1
27255	Within and Between Sessions	resting state fMRI	Baseline	3			0	1	Please lie quietly with your eyes open and fixate on the fixation cross. During the scan let your mind wander freely. Do not perform any sort of mental calculation, memory recall, or other mental tasks. If you notice yourself focusing on a particular stream of thought, let your mind wander away. It is important that you remain awake and keep your head still during this scan. It will last 10 minut…	27255_Baseline	IBA_TRT_0027248_0027258.tar.gz	Functional Connectomes Project International Neuroimaging Data-Sharing Initiative (FCP/INDI)	http://dx.doi.org/10.15387/fcp_indi.corr.ibatrt1
27256	Within and Between Sessions	resting state fMRI	Baseline	3	57	days	0	1	Please lie quietly with your eyes open and fixate on the fixation cross. During the scan let your mind wander freely. Do not perform any sort of mental calculation, memory recall, or other mental tasks. If you notice yourself focusing on a particular stream of thought, let your mind wander away. It is important that you remain awake and keep your head still during this scan. It will last 10 minut…	27256_Baseline	IBA_TRT_0027248_0027258.tar.gz	Functional Connectomes Project International Neuroimaging Data-Sharing Initiative (FCP/INDI)	http://dx.doi.org/10.15387/fcp_indi.corr.ibatrt1
27256	Within and Between Sessions	resting state fMRI	Retest_1	3			0	1	Please lie quietly with your eyes open and fixate on the fixation cross. During the scan let your mind wander freely. Do not perform any sort of mental calculation, memory recall, or other mental tasks. If you notice yourself focusing on a particular stream of thought, let your mind wander away. It is important that you remain awake and keep your head still during this scan. It will last 10 minut…	27256_Retest_1	IBA_TRT_0027248_0027258.tar.gz	Functional Connectomes Project International Neuroimaging Data-Sharing Initiative (FCP/INDI)	http://dx.doi.org/10.15387/fcp_indi.corr.ibatrt1
27257	Within and Between Sessions	resting state fMRI	Baseline	3			0	1	Please lie quietly with your eyes open and fixate on the fixation cross. During the scan let your mind wander freely. Do not perform any sort of mental calculation, memory recall, or other mental tasks. If you notice yourself focusing on a particular stream of thought, let your mind wander away. It is important that you remain awake and keep your head still during this scan. It will last 10 minut…	27257_Baseline	IBA_TRT_0027248_0027258.tar.gz	Functional Connectomes Project International Neuroimaging Data-Sharing Initiative (FCP/INDI)	http://dx.doi.org/10.15387/fcp_indi.corr.ibatrt1
27258	Within and Between Sessions	resting state fMRI	Baseline	3			0	1	Please lie quietly with your eyes open and fixate on the fixation cross. During the scan let your mind wander freely. Do not perform any sort of mental calculation, memory recall, or other mental tasks. If you notice yourself focusing on a particular stream of thought, let your mind wander away. It is important that you remain awake and keep your head still during this scan. It will last 10 minut…	27258_Baseline	IBA_TRT_0027248_0027258.tar.gz	Functional Connectomes Project International Neuroimaging Data-Sharing Initiative (FCP/INDI)	http://dx.doi.org/10.15387/fcp_indi.corr.ibatrt1
25485	Within and Between Sessions	resting state fMRI	Baseline				0	1	'Lie Still and Relax During Scan'	25485_Baseline	IPCAS_1_0025485_0025497.tar.gz	Functional Connectomes Project International Neuroimaging Data-Sharing Initiative (FCP/INDI)	http://dx.doi.org/10.15387/fcp_indi.corr.ipcas1
25485	Within and Between Sessions	resting state fMRI	Retest_1	1	29	minutes	1			25485_Retest_1	IPCAS_1_0025485_0025497.tar.gz	Functional Connectomes Project International Neuroimaging Data-Sharing Initiative (FCP/INDI)	http://dx.doi.org/10.15387/fcp_indi.corr.ipcas1
25485	Within and Between Sessions	resting state fMRI	Retest_2	2	22	days	0			25485_Retest_2	IPCAS_1_0025485_0025497.tar.gz	Functional Connectomes Project International Neuroimaging Data-Sharing Initiative (FCP/INDI)	http://dx.doi.org/10.15387/fcp_indi.corr.ipcas1
25485	Within and Between Sessions	resting state fMRI	Retest_3	2	22	days	1			25485_Retest_3	IPCAS_1_0025485_0025497.tar.gz	Functional Connectomes Project International Neuroimaging Data-Sharing Initiative (FCP/INDI)	http://dx.doi.org/10.15387/fcp_indi.corr.ipcas1
25486	Within and Between Sessions	resting state fMRI	Baseline				0	1	'Lie Still and Relax During Scan'	25486_Baseline	IPCAS_1_0025485_0025497.tar.gz	Functional Connectomes Project International Neuroimaging Data-Sharing Initiative (FCP/INDI)	http://dx.doi.org/10.15387/fcp_indi.corr.ipcas1
25486	Within and Between Sessions	resting state fMRI	Retest_1	1	29	minutes	1			25486_Retest_1	IPCAS_1_0025485_0025497.tar.gz	Functional Connectomes Project International Neuroimaging Data-Sharing Initiative (FCP/INDI)	http://dx.doi.org/10.15387/fcp_indi.corr.ipcas1
25486	Within and Between Sessions	resting state fMRI	Retest_2	2	7	days	0			25486_Retest_2	IPCAS_1_0025485_0025497.tar.gz	Functional Connectomes Project International Neuroimaging Data-Sharing Initiative (FCP/INDI)	http://dx.doi.org/10.15387/fcp_indi.corr.ipcas1
25486	Within and Between Sessions	resting state fMRI	Retest_3	2	7	days	1			25486_Retest_3	IPCAS_1_0025485_0025497.tar.gz	Functional Connectomes Project International Neuroimaging Data-Sharing Initiative (FCP/INDI)	http://dx.doi.org/10.15387/fcp_indi.corr.ipcas1
25487	Within and Between Sessions	resting state fMRI	Baseline				0	1	'Lie Still and Relax During Scan'	25487_Baseline	IPCAS_1_0025485_0025497.tar.gz	Functional Connectomes Project International Neuroimaging Data-Sharing Initiative (FCP/INDI)	http://dx.doi.org/10.15387/fcp_indi.corr.ipcas1
25487	Within and Between Sessions	resting state fMRI	Retest_1	1	29	minutes	1			25487_Retest_1	IPCAS_1_0025485_0025497.tar.gz	Functional Connectomes Project International Neuroimaging Data-Sharing Initiative (FCP/INDI)	http://dx.doi.org/10.15387/fcp_indi.corr.ipcas1
25487	Within and Between Sessions	resting state fMRI	Retest_2	2	9	days	0			25487_Retest_2	IPCAS_1_0025485_0025497.tar.gz	Functional Connectomes Project International Neuroimaging Data-Sharing Initiative (FCP/INDI)	http://dx.doi.org/10.15387/fcp_indi.corr.ipcas1
25487	Within and Between Sessions	resting state fMRI	Retest_3	2	9	days	1			25487_Retest_3	IPCAS_1_0025485_0025497.tar.gz	Functional Connectomes Project International Neuroimaging Data-Sharing Initiative (FCP/INDI)	http://dx.doi.org/10.15387/fcp_indi.corr.ipcas1
25488	Within and Between Sessions	resting state fMRI	Baseline				0	1	'Lie Still and Relax During Scan'	25488_Baseline	IPCAS_1_0025485_0025497.tar.gz	Functional Connectomes Project International Neuroimaging Data-Sharing Initiative (FCP/INDI)	http://dx.doi.org/10.15387/fcp_indi.corr.ipcas1
25488	Within and Between Sessions	resting state fMRI	Retest_1	1	29	minutes	1			25488_Retest_1	IPCAS_1_0025485_0025497.tar.gz	Functional Connectomes Project International Neuroimaging Data-Sharing Initiative (FCP/INDI)	http://dx.doi.org/10.15387/fcp_indi.corr.ipcas1
25488	Within and Between Sessions	resting state fMRI	Retest_2	2	23	days	0			25488_Retest_2	IPCAS_1_0025485_0025497.tar.gz	Functional Connectomes Project International Neuroimaging Data-Sharing Initiative (FCP/INDI)	http://dx.doi.org/10.15387/fcp_indi.corr.ipcas1
25488	Within and Between Sessions	resting state fMRI	Retest_3	2	23	days	1			25488_Retest_3	IPCAS_1_0025485_0025497.tar.gz	Functional Connectomes Project International Neuroimaging Data-Sharing Initiative (FCP/INDI)	http://dx.doi.org/10.15387/fcp_indi.corr.ipcas1
25489	Within and Between Sessions	resting state fMRI	Baseline				0	1	'Lie Still and Relax During Scan'	25489_Baseline	IPCAS_1_0025485_0025497.tar.gz	Functional Connectomes Project International Neuroimaging Data-Sharing Initiative (FCP/INDI)	http://dx.doi.org/10.15387/fcp_indi.corr.ipcas1
25489	Within and Between Sessions	resting state fMRI	Retest_1	1	29	minutes	1			25489_Retest_1	IPCAS_1_0025485_0025497.tar.gz	Functional Connectomes Project International Neuroimaging Data-Sharing Initiative (FCP/INDI)	http://dx.doi.org/10.15387/fcp_indi.corr.ipcas1
25489	Within and Between Sessions	resting state fMRI	Retest_2	2	12	days	0			25489_Retest_2	IPCAS_1_0025485_0025497.tar.gz	Functional Connectomes Project International Neuroimaging Data-Sharing Initiative (FCP/INDI)	http://dx.doi.org/10.15387/fcp_indi.corr.ipcas1
25489	Within and Between Sessions	resting state fMRI	Retest_3	2	12	days	1			25489_Retest_3	IPCAS_1_0025485_0025497.tar.gz	Functional Connectomes Project International Neuroimaging Data-Sharing Initiative (FCP/INDI)	http://dx.doi.org/10.15387/fcp_indi.corr.ipcas1
25490	Within and Between Sessions	resting state fMRI	Baseline				0	1	'Lie Still and Relax During Scan'	25490_Baseline	IPCAS_1_0025485_0025497.tar.gz	Functional Connectomes Project International Neuroimaging Data-Sharing Initiative (FCP/INDI)	http://dx.doi.org/10.15387/fcp_indi.corr.ipcas1
25490	Within and Between Sessions	resting state fMRI	Retest_1	1	29	minutes	1			25490_Retest_1	IPCAS_1_0025485_0025497.tar.gz	Functional Connectomes Project International Neuroimaging Data-Sharing Initiative (FCP/INDI)	http://dx.doi.org/10.15387/fcp_indi.corr.ipcas1
25490	Within and Between Sessions	resting state fMRI	Retest_2	2	7	days	0			25490_Retest_2	IPCAS_1_0025485_0025497.tar.gz	Functional Connectomes Project International Neuroimaging Data-Sharing Initiative (FCP/INDI)	http://dx.doi.org/10.15387/fcp_indi.corr.ipcas1
25490	Within and Between Sessions	resting state fMRI	Retest_3	2	7	days	1			25490_Retest_3	IPCAS_1_0025485_0025497.tar.gz	Functional Connectomes Project International Neuroimaging Data-Sharing Initiative (FCP/INDI)	http://dx.doi.org/10.15387/fcp_indi.corr.ipcas1
25491	Within and Between Sessions	resting state fMRI	Baseline				0	1	'Lie Still and Relax During Scan'	25491_Baseline	IPCAS_1_0025485_0025497.tar.gz	Functional Connectomes Project International Neuroimaging Data-Sharing Initiative (FCP/INDI)	http://dx.doi.org/10.15387/fcp_indi.corr.ipcas1
25491	Within and Between Sessions	resting state fMRI	Retest_1	1	29	minutes	1			25491_Retest_1	IPCAS_1_0025485_0025497.tar.gz	Functional Connectomes Project International Neuroimaging Data-Sharing Initiative (FCP/INDI)	http://dx.doi.org/10.15387/fcp_indi.corr.ipcas1
25491	Within and Between Sessions	resting state fMRI	Retest_2	2	7	days	0			25491_Retest_2	IPCAS_1_0025485_0025497.tar.gz	Functional Connectomes Project International Neuroimaging Data-Sharing Initiative (FCP/INDI)	http://dx.doi.org/10.15387/fcp_indi.corr.ipcas1
25491	Within and Between Sessions	resting state fMRI	Retest_3	2	7	days	1			25491_Retest_3	IPCAS_1_0025485_0025497.tar.gz	Functional Connectomes Project International Neuroimaging Data-Sharing Initiative (FCP/INDI)	http://dx.doi.org/10.15387/fcp_indi.corr.ipcas1
25492	Within and Between Sessions	resting state fMRI	Baseline				0	1	'Lie Still and Relax During Scan'	25492_Baseline	IPCAS_1_0025485_0025497.tar.gz	Functional Connectomes Project International Neuroimaging Data-Sharing Initiative (FCP/INDI)	http://dx.doi.org/10.15387/fcp_indi.corr.ipcas1
25492	Within and Between Sessions	resting state fMRI	Retest_1	1	29	minutes	1			25492_Retest_1	IPCAS_1_0025485_0025497.tar.gz	Functional Connectomes Project International Neuroimaging Data-Sharing Initiative (FCP/INDI)	http://dx.doi.org/10.15387/fcp_indi.corr.ipcas1
25492	Within and Between Sessions	resting state fMRI	Retest_2	2	23	days	0			25492_Retest_2	IPCAS_1_0025485_0025497.tar.gz	Functional Connectomes Project International Neuroimaging Data-Sharing Initiative (FCP/INDI)	http://dx.doi.org/10.15387/fcp_indi.corr.ipcas1
25492	Within and Between Sessions	resting state fMRI	Retest_3	2	23	days	1			25492_Retest_3	IPCAS_1_0025485_0025497.tar.gz	Functional Connectomes Project International Neuroimaging Data-Sharing Initiative (FCP/INDI)	http://dx.doi.org/10.15387/fcp_indi.corr.ipcas1
25493	Within and Between Sessions	resting state fMRI	Baseline				0	1	'Lie Still and Relax During Scan'	25493_Baseline	IPCAS_1_0025485_0025497.tar.gz	Functional Connectomes Project International Neuroimaging Data-Sharing Initiative (FCP/INDI)	http://dx.doi.org/10.15387/fcp_indi.corr.ipcas1
25493	Within and Between Sessions	resting state fMRI	Retest_1	1	29	minutes	1			25493_Retest_1	IPCAS_1_0025485_0025497.tar.gz	Functional Connectomes Project International Neuroimaging Data-Sharing Initiative (FCP/INDI)	http://dx.doi.org/10.15387/fcp_indi.corr.ipcas1
25493	Within and Between Sessions	resting state fMRI	Retest_2	2	7	days	0			25493_Retest_2	IPCAS_1_0025485_0025497.tar.gz	Functional Connectomes Project International Neuroimaging Data-Sharing Initiative (FCP/INDI)	http://dx.doi.org/10.15387/fcp_indi.corr.ipcas1
25493	Within and Between Sessions	resting state fMRI	Retest_3	2	7	days	1			25493_Retest_3	IPCAS_1_0025485_0025497.tar.gz	Functional Connectomes Project International Neuroimaging Data-Sharing Initiative (FCP/INDI)	http://dx.doi.org/10.15387/fcp_indi.corr.ipcas1
25494	Within and Between Sessions	resting state fMRI	Baseline				0	1	'Lie Still and Relax During Scan'	25494_Baseline	IPCAS_1_0025485_0025497.tar.gz	Functional Connectomes Project International Neuroimaging Data-Sharing Initiative (FCP/INDI)	http://dx.doi.org/10.15387/fcp_indi.corr.ipcas1
25494	Within and Between Sessions	resting state fMRI	Retest_1	1	29	minutes	1			25494_Retest_1	IPCAS_1_0025485_0025497.tar.gz	Functional Connectomes Project International Neuroimaging Data-Sharing Initiative (FCP/INDI)	http://dx.doi.org/10.15387/fcp_indi.corr.ipcas1
25494	Within and Between Sessions	resting state fMRI	Retest_2	2	7	days	0			25494_Retest_2	IPCAS_1_0025485_0025497.tar.gz	Functional Connectomes Project International Neuroimaging Data-Sharing Initiative (FCP/INDI)	http://dx.doi.org/10.15387/fcp_indi.corr.ipcas1
25494	Within and Between Sessions	resting state fMRI	Retest_3	2	7	days	1			25494_Retest_3	IPCAS_1_0025485_0025497.tar.gz	Functional Connectomes Project International Neuroimaging Data-Sharing Initiative (FCP/INDI)	http://dx.doi.org/10.15387/fcp_indi.corr.ipcas1
25495	Within and Between Sessions	resting state fMRI	Baseline				0	1	'Lie Still and Relax During Scan'	25495_Baseline	IPCAS_1_0025485_0025497.tar.gz	Functional Connectomes Project International Neuroimaging Data-Sharing Initiative (FCP/INDI)	http://dx.doi.org/10.15387/fcp_indi.corr.ipcas1
25495	Within and Between Sessions	resting state fMRI	Retest_1	1	29	minutes	1			25495_Retest_1	IPCAS_1_0025485_0025497.tar.gz	Functional Connectomes Project International Neuroimaging Data-Sharing Initiative (FCP/INDI)	http://dx.doi.org/10.15387/fcp_indi.corr.ipcas1
25495	Within and Between Sessions	resting state fMRI	Retest_2	2	9	days	0			25495_Retest_2	IPCAS_1_0025485_0025497.tar.gz	Functional Connectomes Project International Neuroimaging Data-Sharing Initiative (FCP/INDI)	http://dx.doi.org/10.15387/fcp_indi.corr.ipcas1
25495	Within and Between Sessions	resting state fMRI	Retest_3	2	9	days	1			25495_Retest_3	IPCAS_1_0025485_0025497.tar.gz	Functional Connectomes Project International Neuroimaging Data-Sharing Initiative (FCP/INDI)	http://dx.doi.org/10.15387/fcp_indi.corr.ipcas1
25496	Within and Between Sessions	resting state fMRI	Baseline				0	1	'Lie Still and Relax During Scan'	25496_Baseline	IPCAS_1_0025485_0025497.tar.gz	Functional Connectomes Project International Neuroimaging Data-Sharing Initiative (FCP/INDI)	http://dx.doi.org/10.15387/fcp_indi.corr.ipcas1
25496	Within and Between Sessions	resting state fMRI	Retest_1	1	29	minutes	1			25496_Retest_1	IPCAS_1_0025485_0025497.tar.gz	Functional Connectomes Project International Neuroimaging Data-Sharing Initiative (FCP/INDI)	http://dx.doi.org/10.15387/fcp_indi.corr.ipcas1
25496	Within and Between Sessions	resting state fMRI	Retest_2	2	7	days	0			25496_Retest_2	IPCAS_1_0025485_0025497.tar.gz	Functional Connectomes Project International Neuroimaging Data-Sharing Initiative (FCP/INDI)	http://dx.doi.org/10.15387/fcp_indi.corr.ipcas1
25496	Within and Between Sessions	resting state fMRI	Retest_3	2	7	days	1			25496_Retest_3	IPCAS_1_0025485_0025497.tar.gz	Functional Connectomes Project International Neuroimaging Data-Sharing Initiative (FCP/INDI)	http://dx.doi.org/10.15387/fcp_indi.corr.ipcas1
25497	Within and Between Sessions	resting state fMRI	Baseline				0	1	'Lie Still and Relax During Scan'	25497_Baseline	IPCAS_1_0025485_0025497.tar.gz	Functional Connectomes Project International Neuroimaging Data-Sharing Initiative (FCP/INDI)	http://dx.doi.org/10.15387/fcp_indi.corr.ipcas1
25497	Within and Between Sessions	resting state fMRI	Retest_1	1	29	minutes	1			25497_Retest_1	IPCAS_1_0025485_0025497.tar.gz	Functional Connectomes Project International Neuroimaging Data-Sharing Initiative (FCP/INDI)	http://dx.doi.org/10.15387/fcp_indi.corr.ipcas1
25497	Within and Between Sessions	resting state fMRI	Retest_2	2	22	days	0			25497_Retest_2	IPCAS_1_0025485_0025497.tar.gz	Functional Connectomes Project International Neuroimaging Data-Sharing Initiative (FCP/INDI)	http://dx.doi.org/10.15387/fcp_indi.corr.ipcas1
25497	Within and Between Sessions	resting state fMRI	Retest_3	2	22	days	1			25497_Retest_3	IPCAS_1_0025485_0025497.tar.gz	Functional Connectomes Project International Neuroimaging Data-Sharing Initiative (FCP/INDI)	http://dx.doi.org/10.15387/fcp_indi.corr.ipcas1
25498	Within and Between Sessions	resting state fMRI	Baseline				0	1	'Lie Still and Relax During Scan'	25498_Baseline	IPCAS_1_0025498_0025510.tar.gz	Functional Connectomes Project International Neuroimaging Data-Sharing Initiative (FCP/INDI)	http://dx.doi.org/10.15387/fcp_indi.corr.ipcas1
25498	Within and Between Sessions	resting state fMRI	Retest_1	1	29	minutes	1			25498_Retest_1	IPCAS_1_0025498_0025510.tar.gz	Functional Connectomes Project International Neuroimaging Data-Sharing Initiative (FCP/INDI)	http://dx.doi.org/10.15387/fcp_indi.corr.ipcas1
25498	Within and Between Sessions	resting state fMRI	Retest_2	2	7	days	0			25498_Retest_2	IPCAS_1_0025498_0025510.tar.gz	Functional Connectomes Project International Neuroimaging Data-Sharing Initiative (FCP/INDI)	http://dx.doi.org/10.15387/fcp_indi.corr.ipcas1
25498	Within and Between Sessions	resting state fMRI	Retest_3	2	7	days	1			25498_Retest_3	IPCAS_1_0025498_0025510.tar.gz	Functional Connectomes Project International Neuroimaging Data-Sharing Initiative (FCP/INDI)	http://dx.doi.org/10.15387/fcp_indi.corr.ipcas1
25499	Within and Between Sessions	resting state fMRI	Baseline				0	1	'Lie Still and Relax During Scan'	25499_Baseline	IPCAS_1_0025498_0025510.tar.gz	Functional Connectomes Project International Neuroimaging Data-Sharing Initiative (FCP/INDI)	http://dx.doi.org/10.15387/fcp_indi.corr.ipcas1
25499	Within and Between Sessions	resting state fMRI	Retest_1	1	29	minutes	1			25499_Retest_1	IPCAS_1_0025498_0025510.tar.gz	Functional Connectomes Project International Neuroimaging Data-Sharing Initiative (FCP/INDI)	http://dx.doi.org/10.15387/fcp_indi.corr.ipcas1
25499	Within and Between Sessions	resting state fMRI	Retest_2	2	24	days	0			25499_Retest_2	IPCAS_1_0025498_0025510.tar.gz	Functional Connectomes Project International Neuroimaging Data-Sharing Initiative (FCP/INDI)	http://dx.doi.org/10.15387/fcp_indi.corr.ipcas1
25499	Within and Between Sessions	resting state fMRI	Retest_3	2	24	days	1			25499_Retest_3	IPCAS_1_0025498_0025510.tar.gz	Functional Connectomes Project International Neuroimaging Data-Sharing Initiative (FCP/INDI)	http://dx.doi.org/10.15387/fcp_indi.corr.ipcas1
25500	Within and Between Sessions	resting state fMRI	Baseline				0	1	'Lie Still and Relax During Scan'	25500_Baseline	IPCAS_1_0025498_0025510.tar.gz	Functional Connectomes Project International Neuroimaging Data-Sharing Initiative (FCP/INDI)	http://dx.doi.org/10.15387/fcp_indi.corr.ipcas1
25500	Within and Between Sessions	resting state fMRI	Retest_1	1	29	minutes	1			25500_Retest_1	IPCAS_1_0025498_0025510.tar.gz	Functional Connectomes Project International Neuroimaging Data-Sharing Initiative (FCP/INDI)	http://dx.doi.org/10.15387/fcp_indi.corr.ipcas1
25500	Within and Between Sessions	resting state fMRI	Retest_2	2	12	days	0			25500_Retest_2	IPCAS_1_0025498_0025510.tar.gz	Functional Connectomes Project International Neuroimaging Data-Sharing Initiative (FCP/INDI)	http://dx.doi.org/10.15387/fcp_indi.corr.ipcas1
25500	Within and Between Sessions	resting state fMRI	Retest_3	2	12	days	1			25500_Retest_3	IPCAS_1_0025498_0025510.tar.gz	Functional Connectomes Project International Neuroimaging Data-Sharing Initiative (FCP/INDI)	http://dx.doi.org/10.15387/fcp_indi.corr.ipcas1
25501	Within and Between Sessions	resting state fMRI	Baseline				0	1	'Lie Still and Relax During Scan'	25501_Baseline	IPCAS_1_0025498_0025510.tar.gz	Functional Connectomes Project International Neuroimaging Data-Sharing Initiative (FCP/INDI)	http://dx.doi.org/10.15387/fcp_indi.corr.ipcas1
25501	Within and Between Sessions	resting state fMRI	Retest_1	1	29	minutes	1			25501_Retest_1	IPCAS_1_0025498_0025510.tar.gz	Functional Connectomes Project International Neuroimaging Data-Sharing Initiative (FCP/INDI)	http://dx.doi.org/10.15387/fcp_indi.corr.ipcas1
25501	Within and Between Sessions	resting state fMRI	Retest_2	2	23	days	0			25501_Retest_2	IPCAS_1_0025498_0025510.tar.gz	Functional Connectomes Project International Neuroimaging Data-Sharing Initiative (FCP/INDI)	http://dx.doi.org/10.15387/fcp_indi.corr.ipcas1
25501	Within and Between Sessions	resting state fMRI	Retest_3	2	23	days	1			25501_Retest_3	IPCAS_1_0025498_0025510.tar.gz	Functional Connectomes Project International Neuroimaging Data-Sharing Initiative (FCP/INDI)	http://dx.doi.org/10.15387/fcp_indi.corr.ipcas1
25502	Within and Between Sessions	resting state fMRI	Baseline				0	1	'Lie Still and Relax During Scan'	25502_Baseline	IPCAS_1_0025498_0025510.tar.gz	Functional Connectomes Project International Neuroimaging Data-Sharing Initiative (FCP/INDI)	http://dx.doi.org/10.15387/fcp_indi.corr.ipcas1
25502	Within and Between Sessions	resting state fMRI	Retest_1	1	29	minutes	1			25502_Retest_1	IPCAS_1_0025498_0025510.tar.gz	Functional Connectomes Project International Neuroimaging Data-Sharing Initiative (FCP/INDI)	http://dx.doi.org/10.15387/fcp_indi.corr.ipcas1
25502	Within and Between Sessions	resting state fMRI	Retest_2	2	5	days	0			25502_Retest_2	IPCAS_1_0025498_0025510.tar.gz	Functional Connectomes Project International Neuroimaging Data-Sharing Initiative (FCP/INDI)	http://dx.doi.org/10.15387/fcp_indi.corr.ipcas1
25502	Within and Between Sessions	resting state fMRI	Retest_3	2	5	days	1			25502_Retest_3	IPCAS_1_0025498_0025510.tar.gz	Functional Connectomes Project International Neuroimaging Data-Sharing Initiative (FCP/INDI)	http://dx.doi.org/10.15387/fcp_indi.corr.ipcas1
25503	Within and Between Sessions	resting state fMRI	Baseline				0	1	'Lie Still and Relax During Scan'	25503_Baseline	IPCAS_1_0025498_0025510.tar.gz	Functional Connectomes Project International Neuroimaging Data-Sharing Initiative (FCP/INDI)	http://dx.doi.org/10.15387/fcp_indi.corr.ipcas1
25503	Within and Between Sessions	resting state fMRI	Retest_1	1	29	minutes	1			25503_Retest_1	IPCAS_1_0025498_0025510.tar.gz	Functional Connectomes Project International Neuroimaging Data-Sharing Initiative (FCP/INDI)	http://dx.doi.org/10.15387/fcp_indi.corr.ipcas1
25503	Within and Between Sessions	resting state fMRI	Retest_2	2	23	days	0			25503_Retest_2	IPCAS_1_0025498_0025510.tar.gz	Functional Connectomes Project International Neuroimaging Data-Sharing Initiative (FCP/INDI)	http://dx.doi.org/10.15387/fcp_indi.corr.ipcas1
25503	Within and Between Sessions	resting state fMRI	Retest_3	2	23	days	1			25503_Retest_3	IPCAS_1_0025498_0025510.tar.gz	Functional Connectomes Project International Neuroimaging Data-Sharing Initiative (FCP/INDI)	http://dx.doi.org/10.15387/fcp_indi.corr.ipcas1
25504	Within and Between Sessions	resting state fMRI	Baseline				0	1	'Lie Still and Relax During Scan'	25504_Baseline	IPCAS_1_0025498_0025510.tar.gz	Functional Connectomes Project International Neuroimaging Data-Sharing Initiative (FCP/INDI)	http://dx.doi.org/10.15387/fcp_indi.corr.ipcas1
25504	Within and Between Sessions	resting state fMRI	Retest_1	1	29	minutes	1			25504_Retest_1	IPCAS_1_0025498_0025510.tar.gz	Functional Connectomes Project International Neuroimaging Data-Sharing Initiative (FCP/INDI)	http://dx.doi.org/10.15387/fcp_indi.corr.ipcas1
25504	Within and Between Sessions	resting state fMRI	Retest_2	2	24	days	0			25504_Retest_2	IPCAS_1_0025498_0025510.tar.gz	Functional Connectomes Project International Neuroimaging Data-Sharing Initiative (FCP/INDI)	http://dx.doi.org/10.15387/fcp_indi.corr.ipcas1
25504	Within and Between Sessions	resting state fMRI	Retest_3	2	24	days	1			25504_Retest_3	IPCAS_1_0025498_0025510.tar.gz	Functional Connectomes Project International Neuroimaging Data-Sharing Initiative (FCP/INDI)	http://dx.doi.org/10.15387/fcp_indi.corr.ipcas1
25505	Within and Between Sessions	resting state fMRI	Baseline				0	1	'Lie Still and Relax During Scan'	25505_Baseline	IPCAS_1_0025498_0025510.tar.gz	Functional Connectomes Project International Neuroimaging Data-Sharing Initiative (FCP/INDI)	http://dx.doi.org/10.15387/fcp_indi.corr.ipcas1
25505	Within and Between Sessions	resting state fMRI	Retest_1	1	29	minutes	1			25505_Retest_1	IPCAS_1_0025498_0025510.tar.gz	Functional Connectomes Project International Neuroimaging Data-Sharing Initiative (FCP/INDI)	http://dx.doi.org/10.15387/fcp_indi.corr.ipcas1
25505	Within and Between Sessions	resting state fMRI	Retest_2	2	22	days	0			25505_Retest_2	IPCAS_1_0025498_0025510.tar.gz	Functional Connectomes Project International Neuroimaging Data-Sharing Initiative (FCP/INDI)	http://dx.doi.org/10.15387/fcp_indi.corr.ipcas1
25505	Within and Between Sessions	resting state fMRI	Retest_3	2	22	days	1			25505_Retest_3	IPCAS_1_0025498_0025510.tar.gz	Functional Connectomes Project International Neuroimaging Data-Sharing Initiative (FCP/INDI)	http://dx.doi.org/10.15387/fcp_indi.corr.ipcas1
25506	Within and Between Sessions	resting state fMRI	Baseline				0	1	'Lie Still and Relax During Scan'	25506_Baseline	IPCAS_1_0025498_0025510.tar.gz	Functional Connectomes Project International Neuroimaging Data-Sharing Initiative (FCP/INDI)	http://dx.doi.org/10.15387/fcp_indi.corr.ipcas1
25506	Within and Between Sessions	resting state fMRI	Retest_1	1	29	minutes	1			25506_Retest_1	IPCAS_1_0025498_0025510.tar.gz	Functional Connectomes Project International Neuroimaging Data-Sharing Initiative (FCP/INDI)	http://dx.doi.org/10.15387/fcp_indi.corr.ipcas1
25506	Within and Between Sessions	resting state fMRI	Retest_2	2	9	days	0			25506_Retest_2	IPCAS_1_0025498_0025510.tar.gz	Functional Connectomes Project International Neuroimaging Data-Sharing Initiative (FCP/INDI)	http://dx.doi.org/10.15387/fcp_indi.corr.ipcas1
25506	Within and Between Sessions	resting state fMRI	Retest_3	2	9	days	1			25506_Retest_3	IPCAS_1_0025498_0025510.tar.gz	Functional Connectomes Project International Neuroimaging Data-Sharing Initiative (FCP/INDI)	http://dx.doi.org/10.15387/fcp_indi.corr.ipcas1
25507	Within and Between Sessions	resting state fMRI	Baseline				0	1	'Lie Still and Relax During Scan'	25507_Baseline	IPCAS_1_0025498_0025510.tar.gz	Functional Connectomes Project International Neuroimaging Data-Sharing Initiative (FCP/INDI)	http://dx.doi.org/10.15387/fcp_indi.corr.ipcas1
25507	Within and Between Sessions	resting state fMRI	Retest_1	1	29	minutes	1			25507_Retest_1	IPCAS_1_0025498_0025510.tar.gz	Functional Connectomes Project International Neuroimaging Data-Sharing Initiative (FCP/INDI)	http://dx.doi.org/10.15387/fcp_indi.corr.ipcas1
25507	Within and Between Sessions	resting state fMRI	Retest_2	2	7	days	0			25507_Retest_2	IPCAS_1_0025498_0025510.tar.gz	Functional Connectomes Project International Neuroimaging Data-Sharing Initiative (FCP/INDI)	http://dx.doi.org/10.15387/fcp_indi.corr.ipcas1
25507	Within and Between Sessions	resting state fMRI	Retest_3	2	7	days	1			25507_Retest_3	IPCAS_1_0025498_0025510.tar.gz	Functional Connectomes Project International Neuroimaging Data-Sharing Initiative (FCP/INDI)	http://dx.doi.org/10.15387/fcp_indi.corr.ipcas1
25508	Within and Between Sessions	resting state fMRI	Baseline				0	1	'Lie Still and Relax During Scan'	25508_Baseline	IPCAS_1_0025498_0025510.tar.gz	Functional Connectomes Project International Neuroimaging Data-Sharing Initiative (FCP/INDI)	http://dx.doi.org/10.15387/fcp_indi.corr.ipcas1
25508	Within and Between Sessions	resting state fMRI	Retest_1	1	29	minutes	1			25508_Retest_1	IPCAS_1_0025498_0025510.tar.gz	Functional Connectomes Project International Neuroimaging Data-Sharing Initiative (FCP/INDI)	http://dx.doi.org/10.15387/fcp_indi.corr.ipcas1
25508	Within and Between Sessions	resting state fMRI	Retest_2	2	9	days	0			25508_Retest_2	IPCAS_1_0025498_0025510.tar.gz	Functional Connectomes Project International Neuroimaging Data-Sharing Initiative (FCP/INDI)	http://dx.doi.org/10.15387/fcp_indi.corr.ipcas1
25508	Within and Between Sessions	resting state fMRI	Retest_3	2	9	days	1			25508_Retest_3	IPCAS_1_0025498_0025510.tar.gz	Functional Connectomes Project International Neuroimaging Data-Sharing Initiative (FCP/INDI)	http://dx.doi.org/10.15387/fcp_indi.corr.ipcas1
25509	Within and Between Sessions	resting state fMRI	Baseline				0	1	'Lie Still and Relax During Scan'	25509_Baseline	IPCAS_1_0025498_0025510.tar.gz	Functional Connectomes Project International Neuroimaging Data-Sharing Initiative (FCP/INDI)	http://dx.doi.org/10.15387/fcp_indi.corr.ipcas1
25509	Within and Between Sessions	resting state fMRI	Retest_1	1	29	minutes	1			25509_Retest_1	IPCAS_1_0025498_0025510.tar.gz	Functional Connectomes Project International Neuroimaging Data-Sharing Initiative (FCP/INDI)	http://dx.doi.org/10.15387/fcp_indi.corr.ipcas1
25509	Within and Between Sessions	resting state fMRI	Retest_2	2	24	days	0			25509_Retest_2	IPCAS_1_0025498_0025510.tar.gz	Functional Connectomes Project International Neuroimaging Data-Sharing Initiative (FCP/INDI)	http://dx.doi.org/10.15387/fcp_indi.corr.ipcas1
25509	Within and Between Sessions	resting state fMRI	Retest_3	2	24	days	1			25509_Retest_3	IPCAS_1_0025498_0025510.tar.gz	Functional Connectomes Project International Neuroimaging Data-Sharing Initiative (FCP/INDI)	http://dx.doi.org/10.15387/fcp_indi.corr.ipcas1
25510	Within and Between Sessions	resting state fMRI	Baseline				0	1	'Lie Still and Relax During Scan'	25510_Baseline	IPCAS_1_0025498_0025510.tar.gz	Functional Connectomes Project International Neuroimaging Data-Sharing Initiative (FCP/INDI)	http://dx.doi.org/10.15387/fcp_indi.corr.ipcas1
25510	Within and Between Sessions	resting state fMRI	Retest_1	1	29	minutes	1			25510_Retest_1	IPCAS_1_0025498_0025510.tar.gz	Functional Connectomes Project International Neuroimaging Data-Sharing Initiative (FCP/INDI)	http://dx.doi.org/10.15387/fcp_indi.corr.ipcas1
25510	Within and Between Sessions	resting state fMRI	Retest_2	2	24	days	0			25510_Retest_2	IPCAS_1_0025498_0025510.tar.gz	Functional Connectomes Project International Neuroimaging Data-Sharing Initiative (FCP/INDI)	http://dx.doi.org/10.15387/fcp_indi.corr.ipcas1
25510	Within and Between Sessions	resting state fMRI	Retest_3	2	24	days	1			25510_Retest_3	IPCAS_1_0025498_0025510.tar.gz	Functional Connectomes Project International Neuroimaging Data-Sharing Initiative (FCP/INDI)	http://dx.doi.org/10.15387/fcp_indi.corr.ipcas1
25511	Within and Between Sessions	resting state fMRI	Baseline				0	1	'Lie Still and Relax During Scan'	25511_Baseline	IPCAS_1_0025511_0025514.tar.gz	Functional Connectomes Project International Neuroimaging Data-Sharing Initiative (FCP/INDI)	http://dx.doi.org/10.15387/fcp_indi.corr.ipcas1
25511	Within and Between Sessions	resting state fMRI	Retest_1	1	29	minutes	1			25511_Retest_1	IPCAS_1_0025511_0025514.tar.gz	Functional Connectomes Project International Neuroimaging Data-Sharing Initiative (FCP/INDI)	http://dx.doi.org/10.15387/fcp_indi.corr.ipcas1
25511	Within and Between Sessions	resting state fMRI	Retest_2	2	22	days	0			25511_Retest_2	IPCAS_1_0025511_0025514.tar.gz	Functional Connectomes Project International Neuroimaging Data-Sharing Initiative (FCP/INDI)	http://dx.doi.org/10.15387/fcp_indi.corr.ipcas1
25511	Within and Between Sessions	resting state fMRI	Retest_3	2	22	days	1			25511_Retest_3	IPCAS_1_0025511_0025514.tar.gz	Functional Connectomes Project International Neuroimaging Data-Sharing Initiative (FCP/INDI)	http://dx.doi.org/10.15387/fcp_indi.corr.ipcas1
25512	Within and Between Sessions	resting state fMRI	Baseline				0	1	'Lie Still and Relax During Scan'	25512_Baseline	IPCAS_1_0025511_0025514.tar.gz	Functional Connectomes Project International Neuroimaging Data-Sharing Initiative (FCP/INDI)	http://dx.doi.org/10.15387/fcp_indi.corr.ipcas1
25512	Within and Between Sessions	resting state fMRI	Retest_1	1	29	minutes	1			25512_Retest_1	IPCAS_1_0025511_0025514.tar.gz	Functional Connectomes Project International Neuroimaging Data-Sharing Initiative (FCP/INDI)	http://dx.doi.org/10.15387/fcp_indi.corr.ipcas1
25512	Within and Between Sessions	resting state fMRI	Retest_2	2	7	days	0			25512_Retest_2	IPCAS_1_0025511_0025514.tar.gz	Functional Connectomes Project International Neuroimaging Data-Sharing Initiative (FCP/INDI)	http://dx.doi.org/10.15387/fcp_indi.corr.ipcas1
25512	Within and Between Sessions	resting state fMRI	Retest_3	2	7	days	1			25512_Retest_3	IPCAS_1_0025511_0025514.tar.gz	Functional Connectomes Project International Neuroimaging Data-Sharing Initiative (FCP/INDI)	http://dx.doi.org/10.15387/fcp_indi.corr.ipcas1
25513	Within and Between Sessions	resting state fMRI	Baseline				0	1	'Lie Still and Relax During Scan'	25513_Baseline	IPCAS_1_0025511_0025514.tar.gz	Functional Connectomes Project International Neuroimaging Data-Sharing Initiative (FCP/INDI)	http://dx.doi.org/10.15387/fcp_indi.corr.ipcas1
25513	Within and Between Sessions	resting state fMRI	Retest_1	1	29	minutes	1			25513_Retest_1	IPCAS_1_0025511_0025514.tar.gz	Functional Connectomes Project International Neuroimaging Data-Sharing Initiative (FCP/INDI)	http://dx.doi.org/10.15387/fcp_indi.corr.ipcas1
25513	Within and Between Sessions	resting state fMRI	Retest_2	2	7	days	0			25513_Retest_2	IPCAS_1_0025511_0025514.tar.gz	Functional Connectomes Project International Neuroimaging Data-Sharing Initiative (FCP/INDI)	http://dx.doi.org/10.15387/fcp_indi.corr.ipcas1
25513	Within and Between Sessions	resting state fMRI	Retest_3	2	7	days	1			25513_Retest_3	IPCAS_1_0025511_0025514.tar.gz	Functional Connectomes Project International Neuroimaging Data-Sharing Initiative (FCP/INDI)	http://dx.doi.org/10.15387/fcp_indi.corr.ipcas1
25514	Within and Between Sessions	resting state fMRI	Baseline				0	1	'Lie Still and Relax During Scan'	25514_Baseline	IPCAS_1_0025511_0025514.tar.gz	Functional Connectomes Project International Neuroimaging Data-Sharing Initiative (FCP/INDI)	http://dx.doi.org/10.15387/fcp_indi.corr.ipcas1
25514	Within and Between Sessions	resting state fMRI	Retest_1	1	29	minutes	1			25514_Retest_1	IPCAS_1_0025511_0025514.tar.gz	Functional Connectomes Project International Neuroimaging Data-Sharing Initiative (FCP/INDI)	http://dx.doi.org/10.15387/fcp_indi.corr.ipcas1
25514	Within and Between Sessions	resting state fMRI	Retest_2	2	7	days	0			25514_Retest_2	IPCAS_1_0025511_0025514.tar.gz	Functional Connectomes Project International Neuroimaging Data-Sharing Initiative (FCP/INDI)	http://dx.doi.org/10.15387/fcp_indi.corr.ipcas1
25514	Within and Between Sessions	resting state fMRI	Retest_3	2	7	days	1			25514_Retest_3	IPCAS_1_0025511_0025514.tar.gz	Functional Connectomes Project International Neuroimaging Data-Sharing Initiative (FCP/INDI)	http://dx.doi.org/10.15387/fcp_indi.corr.ipcas1
25515	Between Sessions, Single Retest	resting state fMRI	Baseline	2			0	4	Lie Still and Relax During Scan.	25515_Baseline	IPCAS_2_0025515_0025535.tar.gz	Functional Connectomes Project International Neuroimaging Data-Sharing Initiative (FCP/INDI)	http://dx.doi.org/10.15387/fcp_indi.corr.ipcas2
25515	Between Sessions, Single Retest	resting state fMRI	Retest_1	2	36	days	0	4	Lie Still and Relax During Scan.	25515_Retest_1	IPCAS_2_0025515_0025535.tar.gz	Functional Connectomes Project International Neuroimaging Data-Sharing Initiative (FCP/INDI)	http://dx.doi.org/10.15387/fcp_indi.corr.ipcas2
25516	Between Sessions, Single Retest	resting state fMRI	Baseline	2			0	4	Lie Still and Relax During Scan.	25516_Baseline	IPCAS_2_0025515_0025535.tar.gz	Functional Connectomes Project International Neuroimaging Data-Sharing Initiative (FCP/INDI)	http://dx.doi.org/10.15387/fcp_indi.corr.ipcas2
25516	Between Sessions, Single Retest	resting state fMRI	Retest_1	2	36	days	0	4	Lie Still and Relax During Scan.	25516_Retest_1	IPCAS_2_0025515_0025535.tar.gz	Functional Connectomes Project International Neuroimaging Data-Sharing Initiative (FCP/INDI)	http://dx.doi.org/10.15387/fcp_indi.corr.ipcas2
25517	Between Sessions, Single Retest	resting state fMRI	Baseline	2			0	4	Lie Still and Relax During Scan.	25517_Baseline	IPCAS_2_0025515_0025535.tar.gz	Functional Connectomes Project International Neuroimaging Data-Sharing Initiative (FCP/INDI)	http://dx.doi.org/10.15387/fcp_indi.corr.ipcas2
25517	Between Sessions, Single Retest	resting state fMRI	Retest_1	2	35	days	0	4	Lie Still and Relax During Scan.	25517_Retest_1	IPCAS_2_0025515_0025535.tar.gz	Functional Connectomes Project International Neuroimaging Data-Sharing Initiative (FCP/INDI)	http://dx.doi.org/10.15387/fcp_indi.corr.ipcas2
25518	Between Sessions, Single Retest	resting state fMRI	Baseline	2			0	4	Lie Still and Relax During Scan.	25518_Baseline	IPCAS_2_0025515_0025535.tar.gz	Functional Connectomes Project International Neuroimaging Data-Sharing Initiative (FCP/INDI)	http://dx.doi.org/10.15387/fcp_indi.corr.ipcas2
25518	Between Sessions, Single Retest	resting state fMRI	Retest_1	2	35	days	0	4	Lie Still and Relax During Scan.	25518_Retest_1	IPCAS_2_0025515_0025535.tar.gz	Functional Connectomes Project International Neuroimaging Data-Sharing Initiative (FCP/INDI)	http://dx.doi.org/10.15387/fcp_indi.corr.ipcas2
25519	Between Sessions, Single Retest	resting state fMRI	Baseline	2			0	4	Lie Still and Relax During Scan.	25519_Baseline	IPCAS_2_0025515_0025535.tar.gz	Functional Connectomes Project International Neuroimaging Data-Sharing Initiative (FCP/INDI)	http://dx.doi.org/10.15387/fcp_indi.corr.ipcas2
25519	Between Sessions, Single Retest	resting state fMRI	Retest_1	2	41	days	0	4	Lie Still and Relax During Scan.	25519_Retest_1	IPCAS_2_0025515_0025535.tar.gz	Functional Connectomes Project International Neuroimaging Data-Sharing Initiative (FCP/INDI)	http://dx.doi.org/10.15387/fcp_indi.corr.ipcas2
25520	Between Sessions, Single Retest	resting state fMRI	Baseline	2			0	4	Lie Still and Relax During Scan.	25520_Baseline	IPCAS_2_0025515_0025535.tar.gz	Functional Connectomes Project International Neuroimaging Data-Sharing Initiative (FCP/INDI)	http://dx.doi.org/10.15387/fcp_indi.corr.ipcas2
25520	Between Sessions, Single Retest	resting state fMRI	Retest_1	2	34	days	0	4	Lie Still and Relax During Scan.	25520_Retest_1	IPCAS_2_0025515_0025535.tar.gz	Functional Connectomes Project International Neuroimaging Data-Sharing Initiative (FCP/INDI)	http://dx.doi.org/10.15387/fcp_indi.corr.ipcas2
25521	Between Sessions, Single Retest	resting state fMRI	Baseline	2			0	4	Lie Still and Relax During Scan.	25521_Baseline	IPCAS_2_0025515_0025535.tar.gz	Functional Connectomes Project International Neuroimaging Data-Sharing Initiative (FCP/INDI)	http://dx.doi.org/10.15387/fcp_indi.corr.ipcas2
25521	Between Sessions, Single Retest	resting state fMRI	Retest_1	2	35	days	0	4	Lie Still and Relax During Scan.	25521_Retest_1	IPCAS_2_0025515_0025535.tar.gz	Functional Connectomes Project International Neuroimaging Data-Sharing Initiative (FCP/INDI)	http://dx.doi.org/10.15387/fcp_indi.corr.ipcas2
25522	Between Sessions, Single Retest	resting state fMRI	Baseline	2			0	4	Lie Still and Relax During Scan.	25522_Baseline	IPCAS_2_0025515_0025535.tar.gz	Functional Connectomes Project International Neuroimaging Data-Sharing Initiative (FCP/INDI)	http://dx.doi.org/10.15387/fcp_indi.corr.ipcas2
25522	Between Sessions, Single Retest	resting state fMRI	Retest_1	2	38	days	0	4	Lie Still and Relax During Scan.	25522_Retest_1	IPCAS_2_0025515_0025535.tar.gz	Functional Connectomes Project International Neuroimaging Data-Sharing Initiative (FCP/INDI)	http://dx.doi.org/10.15387/fcp_indi.corr.ipcas2
25523	Between Sessions, Single Retest	resting state fMRI	Baseline	2			0	4	Lie Still and Relax During Scan.	25523_Baseline	IPCAS_2_0025515_0025535.tar.gz	Functional Connectomes Project International Neuroimaging Data-Sharing Initiative (FCP/INDI)	http://dx.doi.org/10.15387/fcp_indi.corr.ipcas2
25523	Between Sessions, Single Retest	resting state fMRI	Retest_1	2	41	days	0	4	Lie Still and Relax During Scan.	25523_Retest_1	IPCAS_2_0025515_0025535.tar.gz	Functional Connectomes Project International Neuroimaging Data-Sharing Initiative (FCP/INDI)	http://dx.doi.org/10.15387/fcp_indi.corr.ipcas2
25524	Between Sessions, Single Retest	resting state fMRI	Baseline	2			0	4	Lie Still and Relax During Scan.	25524_Baseline	IPCAS_2_0025515_0025535.tar.gz	Functional Connectomes Project International Neuroimaging Data-Sharing Initiative (FCP/INDI)	http://dx.doi.org/10.15387/fcp_indi.corr.ipcas2
25524	Between Sessions, Single Retest	resting state fMRI	Retest_1	2	35	days	0	4	Lie Still and Relax During Scan.	25524_Retest_1	IPCAS_2_0025515_0025535.tar.gz	Functional Connectomes Project International Neuroimaging Data-Sharing Initiative (FCP/INDI)	http://dx.doi.org/10.15387/fcp_indi.corr.ipcas2
25525	Between Sessions, Single Retest	resting state fMRI	Baseline	2			0	4	Lie Still and Relax During Scan.	25525_Baseline	IPCAS_2_0025515_0025535.tar.gz	Functional Connectomes Project International Neuroimaging Data-Sharing Initiative (FCP/INDI)	http://dx.doi.org/10.15387/fcp_indi.corr.ipcas2
25525	Between Sessions, Single Retest	resting state fMRI	Retest_1	2	35	days	0	4	Lie Still and Relax During Scan.	25525_Retest_1	IPCAS_2_0025515_0025535.tar.gz	Functional Connectomes Project International Neuroimaging Data-Sharing Initiative (FCP/INDI)	http://dx.doi.org/10.15387/fcp_indi.corr.ipcas2
25526	Between Sessions, Single Retest	resting state fMRI	Baseline	2			0	4	Lie Still and Relax During Scan.	25526_Baseline	IPCAS_2_0025515_0025535.tar.gz	Functional Connectomes Project International Neuroimaging Data-Sharing Initiative (FCP/INDI)	http://dx.doi.org/10.15387/fcp_indi.corr.ipcas2
25526	Between Sessions, Single Retest	resting state fMRI	Retest_1	2	34	days	0	4	Lie Still and Relax During Scan.	25526_Retest_1	IPCAS_2_0025515_0025535.tar.gz	Functional Connectomes Project International Neuroimaging Data-Sharing Initiative (FCP/INDI)	http://dx.doi.org/10.15387/fcp_indi.corr.ipcas2
25527	Between Sessions, Single Retest	resting state fMRI	Baseline	2			0	4	Lie Still and Relax During Scan.	25527_Baseline	IPCAS_2_0025515_0025535.tar.gz	Functional Connectomes Project International Neuroimaging Data-Sharing Initiative (FCP/INDI)	http://dx.doi.org/10.15387/fcp_indi.corr.ipcas2
25527	Between Sessions, Single Retest	resting state fMRI	Retest_1	2	32	days	0	4	Lie Still and Relax During Scan.	25527_Retest_1	IPCAS_2_0025515_0025535.tar.gz	Functional Connectomes Project International Neuroimaging Data-Sharing Initiative (FCP/INDI)	http://dx.doi.org/10.15387/fcp_indi.corr.ipcas2
25528	Between Sessions, Single Retest	resting state fMRI	Baseline	2			0	4	Lie Still and Relax During Scan.	25528_Baseline	IPCAS_2_0025515_0025535.tar.gz	Functional Connectomes Project International Neuroimaging Data-Sharing Initiative (FCP/INDI)	http://dx.doi.org/10.15387/fcp_indi.corr.ipcas2
25528	Between Sessions, Single Retest	resting state fMRI	Retest_1	2	7	days	0	4	Lie Still and Relax During Scan.	25528_Retest_1	IPCAS_2_0025515_0025535.tar.gz	Functional Connectomes Project International Neuroimaging Data-Sharing Initiative (FCP/INDI)	http://dx.doi.org/10.15387/fcp_indi.corr.ipcas2
25529	Between Sessions, Single Retest	resting state fMRI	Baseline	2			0	4	Lie Still and Relax During Scan.	25529_Baseline	IPCAS_2_0025515_0025535.tar.gz	Functional Connectomes Project International Neuroimaging Data-Sharing Initiative (FCP/INDI)	http://dx.doi.org/10.15387/fcp_indi.corr.ipcas2
25529	Between Sessions, Single Retest	resting state fMRI	Retest_1	2	46	days	0	4	Lie Still and Relax During Scan.	25529_Retest_1	IPCAS_2_0025515_0025535.tar.gz	Functional Connectomes Project International Neuroimaging Data-Sharing Initiative (FCP/INDI)	http://dx.doi.org/10.15387/fcp_indi.corr.ipcas2
25530	Between Sessions, Single Retest	resting state fMRI	Baseline	2			0	4	Lie Still and Relax During Scan.	25530_Baseline	IPCAS_2_0025515_0025535.tar.gz	Functional Connectomes Project International Neuroimaging Data-Sharing Initiative (FCP/INDI)	http://dx.doi.org/10.15387/fcp_indi.corr.ipcas2
25530	Between Sessions, Single Retest	resting state fMRI	Retest_1	2	45	days	0	4	Lie Still and Relax During Scan.	25530_Retest_1	IPCAS_2_0025515_0025535.tar.gz	Functional Connectomes Project International Neuroimaging Data-Sharing Initiative (FCP/INDI)	http://dx.doi.org/10.15387/fcp_indi.corr.ipcas2
25531	Between Sessions, Single Retest	resting state fMRI	Baseline	2			0	4	Lie Still and Relax During Scan.	25531_Baseline	IPCAS_2_0025515_0025535.tar.gz	Functional Connectomes Project International Neuroimaging Data-Sharing Initiative (FCP/INDI)	http://dx.doi.org/10.15387/fcp_indi.corr.ipcas2
25531	Between Sessions, Single Retest	resting state fMRI	Retest_1	2	27	days	0	4	Lie Still and Relax During Scan.	25531_Retest_1	IPCAS_2_0025515_0025535.tar.gz	Functional Connectomes Project International Neuroimaging Data-Sharing Initiative (FCP/INDI)	http://dx.doi.org/10.15387/fcp_indi.corr.ipcas2
25532	Between Sessions, Single Retest	resting state fMRI	Baseline	2			0	4	Lie Still and Relax During Scan.	25532_Baseline	IPCAS_2_0025515_0025535.tar.gz	Functional Connectomes Project International Neuroimaging Data-Sharing Initiative (FCP/INDI)	http://dx.doi.org/10.15387/fcp_indi.corr.ipcas2
25532	Between Sessions, Single Retest	resting state fMRI	Retest_1	2	59	days	0	4	Lie Still and Relax During Scan.	25532_Retest_1	IPCAS_2_0025515_0025535.tar.gz	Functional Connectomes Project International Neuroimaging Data-Sharing Initiative (FCP/INDI)	http://dx.doi.org/10.15387/fcp_indi.corr.ipcas2
25533	Between Sessions, Single Retest	resting state fMRI	Baseline	2			0	4	Lie Still and Relax During Scan.	25533_Baseline	IPCAS_2_0025515_0025535.tar.gz	Functional Connectomes Project International Neuroimaging Data-Sharing Initiative (FCP/INDI)	http://dx.doi.org/10.15387/fcp_indi.corr.ipcas2
25533	Between Sessions, Single Retest	resting state fMRI	Retest_1	2	36	days	0	4	Lie Still and Relax During Scan.	25533_Retest_1	IPCAS_2_0025515_0025535.tar.gz	Functional Connectomes Project International Neuroimaging Data-Sharing Initiative (FCP/INDI)	http://dx.doi.org/10.15387/fcp_indi.corr.ipcas2
25534	Between Sessions, Single Retest	resting state fMRI	Baseline	2			0	4	Lie Still and Relax During Scan.	25534_Baseline	IPCAS_2_0025515_0025535.tar.gz	Functional Connectomes Project International Neuroimaging Data-Sharing Initiative (FCP/INDI)	http://dx.doi.org/10.15387/fcp_indi.corr.ipcas2
25534	Between Sessions, Single Retest	resting state fMRI	Retest_1	2	31	days	0	4	Lie Still and Relax During Scan.	25534_Retest_1	IPCAS_2_0025515_0025535.tar.gz	Functional Connectomes Project International Neuroimaging Data-Sharing Initiative (FCP/INDI)	http://dx.doi.org/10.15387/fcp_indi.corr.ipcas2
25535	Between Sessions, Single Retest	resting state fMRI	Baseline	2			0	4	Lie Still and Relax During Scan.	25535_Baseline	IPCAS_2_0025515_0025535.tar.gz	Functional Connectomes Project International Neuroimaging Data-Sharing Initiative (FCP/INDI)	http://dx.doi.org/10.15387/fcp_indi.corr.ipcas2
25535	Between Sessions, Single Retest	resting state fMRI	Retest_1	2	59	days	0	4	Lie Still and Relax During Scan.	25535_Retest_1	IPCAS_2_0025515_0025535.tar.gz	Functional Connectomes Project International Neuroimaging Data-Sharing Initiative (FCP/INDI)	http://dx.doi.org/10.15387/fcp_indi.corr.ipcas2
25536	Between Sessions, Single Retest	resting state fMRI	Baseline	2			0	4	Lie Still and Relax During Scan.	25536_Baseline	IPCAS_2_0025536_0025549.tar.gz	Functional Connectomes Project International Neuroimaging Data-Sharing Initiative (FCP/INDI)	http://dx.doi.org/10.15387/fcp_indi.corr.ipcas2
25536	Between Sessions, Single Retest	resting state fMRI	Retest_1	2	59	days	0	4	Lie Still and Relax During Scan.	25536_Retest_1	IPCAS_2_0025536_0025549.tar.gz	Functional Connectomes Project International Neuroimaging Data-Sharing Initiative (FCP/INDI)	http://dx.doi.org/10.15387/fcp_indi.corr.ipcas2
25537	Between Sessions, Single Retest	resting state fMRI	Baseline	2			0	4	Lie Still and Relax During Scan.	25537_Baseline	IPCAS_2_0025536_0025549.tar.gz	Functional Connectomes Project International Neuroimaging Data-Sharing Initiative (FCP/INDI)	http://dx.doi.org/10.15387/fcp_indi.corr.ipcas2
25537	Between Sessions, Single Retest	resting state fMRI	Retest_1	2	28	days	0	4	Lie Still and Relax During Scan.	25537_Retest_1	IPCAS_2_0025536_0025549.tar.gz	Functional Connectomes Project International Neuroimaging Data-Sharing Initiative (FCP/INDI)	http://dx.doi.org/10.15387/fcp_indi.corr.ipcas2
25538	Between Sessions, Single Retest	resting state fMRI	Baseline	2			0	4	Lie Still and Relax During Scan.	25538_Baseline	IPCAS_2_0025536_0025549.tar.gz	Functional Connectomes Project International Neuroimaging Data-Sharing Initiative (FCP/INDI)	http://dx.doi.org/10.15387/fcp_indi.corr.ipcas2
25538	Between Sessions, Single Retest	resting state fMRI	Retest_1	2	28	days	0	4	Lie Still and Relax During Scan.	25538_Retest_1	IPCAS_2_0025536_0025549.tar.gz	Functional Connectomes Project International Neuroimaging Data-Sharing Initiative (FCP/INDI)	http://dx.doi.org/10.15387/fcp_indi.corr.ipcas2
25539	Between Sessions, Single Retest	resting state fMRI	Baseline	2			0	4	Lie Still and Relax During Scan.	25539_Baseline	IPCAS_2_0025536_0025549.tar.gz	Functional Connectomes Project International Neuroimaging Data-Sharing Initiative (FCP/INDI)	http://dx.doi.org/10.15387/fcp_indi.corr.ipcas2
25539	Between Sessions, Single Retest	resting state fMRI	Retest_1	2	28	days	0	4	Lie Still and Relax During Scan.	25539_Retest_1	IPCAS_2_0025536_0025549.tar.gz	Functional Connectomes Project International Neuroimaging Data-Sharing Initiative (FCP/INDI)	http://dx.doi.org/10.15387/fcp_indi.corr.ipcas2
25540	Between Sessions, Single Retest	resting state fMRI	Baseline	2			0	4	Lie Still and Relax During Scan.	25540_Baseline	IPCAS_2_0025536_0025549.tar.gz	Functional Connectomes Project International Neuroimaging Data-Sharing Initiative (FCP/INDI)	http://dx.doi.org/10.15387/fcp_indi.corr.ipcas2
25540	Between Sessions, Single Retest	resting state fMRI	Retest_1	2	28	days	0	4	Lie Still and Relax During Scan.	25540_Retest_1	IPCAS_2_0025536_0025549.tar.gz	Functional Connectomes Project International Neuroimaging Data-Sharing Initiative (FCP/INDI)	http://dx.doi.org/10.15387/fcp_indi.corr.ipcas2
25541	Between Sessions, Single Retest	resting state fMRI	Baseline	2			0	4	Lie Still and Relax During Scan.	25541_Baseline	IPCAS_2_0025536_0025549.tar.gz	Functional Connectomes Project International Neuroimaging Data-Sharing Initiative (FCP/INDI)	http://dx.doi.org/10.15387/fcp_indi.corr.ipcas2
25541	Between Sessions, Single Retest	resting state fMRI	Retest_1	2	28	days	0	4	Lie Still and Relax During Scan.	25541_Retest_1	IPCAS_2_0025536_0025549.tar.gz	Functional Connectomes Project International Neuroimaging Data-Sharing Initiative (FCP/INDI)	http://dx.doi.org/10.15387/fcp_indi.corr.ipcas2
25542	Between Sessions, Single Retest	resting state fMRI	Baseline	2			0	4	Lie Still and Relax During Scan.	25542_Baseline	IPCAS_2_0025536_0025549.tar.gz	Functional Connectomes Project International Neuroimaging Data-Sharing Initiative (FCP/INDI)	http://dx.doi.org/10.15387/fcp_indi.corr.ipcas2
25542	Between Sessions, Single Retest	resting state fMRI	Retest_1	2	28	days	0	4	Lie Still and Relax During Scan.	25542_Retest_1	IPCAS_2_0025536_0025549.tar.gz	Functional Connectomes Project International Neuroimaging Data-Sharing Initiative (FCP/INDI)	http://dx.doi.org/10.15387/fcp_indi.corr.ipcas2
25543	Between Sessions, Single Retest	resting state fMRI	Baseline	2			0	4	Lie Still and Relax During Scan.	25543_Baseline	IPCAS_2_0025536_0025549.tar.gz	Functional Connectomes Project International Neuroimaging Data-Sharing Initiative (FCP/INDI)	http://dx.doi.org/10.15387/fcp_indi.corr.ipcas2
25543	Between Sessions, Single Retest	resting state fMRI	Retest_1	2	28	days	0	4	Lie Still and Relax During Scan.	25543_Retest_1	IPCAS_2_0025536_0025549.tar.gz	Functional Connectomes Project International Neuroimaging Data-Sharing Initiative (FCP/INDI)	http://dx.doi.org/10.15387/fcp_indi.corr.ipcas2
25544	Between Sessions, Single Retest	resting state fMRI	Baseline	2			0	4	Lie Still and Relax During Scan.	25544_Baseline	IPCAS_2_0025536_0025549.tar.gz	Functional Connectomes Project International Neuroimaging Data-Sharing Initiative (FCP/INDI)	http://dx.doi.org/10.15387/fcp_indi.corr.ipcas2
25544	Between Sessions, Single Retest	resting state fMRI	Retest_1	2	28	days	0	4	Lie Still and Relax During Scan.	25544_Retest_1	IPCAS_2_0025536_0025549.tar.gz	Functional Connectomes Project International Neuroimaging Data-Sharing Initiative (FCP/INDI)	http://dx.doi.org/10.15387/fcp_indi.corr.ipcas2
25546	Between Sessions, Single Retest	resting state fMRI	Baseline	2			0	4	Lie Still and Relax During Scan.	25546_Baseline	IPCAS_2_0025536_0025549.tar.gz	Functional Connectomes Project International Neuroimaging Data-Sharing Initiative (FCP/INDI)	http://dx.doi.org/10.15387/fcp_indi.corr.ipcas2
25546	Between Sessions, Single Retest	resting state fMRI	Retest_1	2	21	days	0	4	Lie Still and Relax During Scan.	25546_Retest_1	IPCAS_2_0025536_0025549.tar.gz	Functional Connectomes Project International Neuroimaging Data-Sharing Initiative (FCP/INDI)	http://dx.doi.org/10.15387/fcp_indi.corr.ipcas2
25547	Between Sessions, Single Retest	resting state fMRI	Baseline	2			0	4	Lie Still and Relax During Scan.	25547_Baseline	IPCAS_2_0025536_0025549.tar.gz	Functional Connectomes Project International Neuroimaging Data-Sharing Initiative (FCP/INDI)	http://dx.doi.org/10.15387/fcp_indi.corr.ipcas2
25547	Between Sessions, Single Retest	resting state fMRI	Retest_1	2	21	days	0	4	Lie Still and Relax During Scan.	25547_Retest_1	IPCAS_2_0025536_0025549.tar.gz	Functional Connectomes Project International Neuroimaging Data-Sharing Initiative (FCP/INDI)	http://dx.doi.org/10.15387/fcp_indi.corr.ipcas2
25548	Between Sessions, Single Retest	resting state fMRI	Baseline	2			0	4	Lie Still and Relax During Scan.	25548_Baseline	IPCAS_2_0025536_0025549.tar.gz	Functional Connectomes Project International Neuroimaging Data-Sharing Initiative (FCP/INDI)	http://dx.doi.org/10.15387/fcp_indi.corr.ipcas2
25548	Between Sessions, Single Retest	resting state fMRI	Retest_1	2	21	days	0	4	Lie Still and Relax During Scan.	25548_Retest_1	IPCAS_2_0025536_0025549.tar.gz	Functional Connectomes Project International Neuroimaging Data-Sharing Initiative (FCP/INDI)	http://dx.doi.org/10.15387/fcp_indi.corr.ipcas2
25549	Between Sessions, Single Retest	resting state fMRI	Baseline	2			0	4	Lie Still and Relax During Scan.	25549_Baseline	IPCAS_2_0025536_0025549.tar.gz	Functional Connectomes Project International Neuroimaging Data-Sharing Initiative (FCP/INDI)	http://dx.doi.org/10.15387/fcp_indi.corr.ipcas2
25549	Between Sessions, Single Retest	resting state fMRI	Retest_1	2	21	days	0	4	Lie Still and Relax During Scan.	25549_Retest_1	IPCAS_2_0025536_0025549.tar.gz	Functional Connectomes Project International Neuroimaging Data-Sharing Initiative (FCP/INDI)	http://dx.doi.org/10.15387/fcp_indi.corr.ipcas2
25550	Within and Between Sessions	resting state fMRI	Baseline	1			0	1	Lie Still and Relax During Scan	25550_Baseline	IPCAS_3_0025550_0025583.tar.gz	Functional Connectomes Project International Neuroimaging Data-Sharing Initiative (FCP/INDI)	http://dx.doi.org/10.15387/fcp_indi.corr.ipcas3
25550	Within and Between Sessions	resting state fMRI	Retest_1		40	minutes	1			25550_Retest_1	IPCAS_3_0025550_0025583.tar.gz	Functional Connectomes Project International Neuroimaging Data-Sharing Initiative (FCP/INDI)	http://dx.doi.org/10.15387/fcp_indi.corr.ipcas3
25551	Within and Between Sessions	resting state fMRI	Baseline	1			0	1	Lie Still and Relax During Scan	25551_Baseline	IPCAS_3_0025550_0025583.tar.gz	Functional Connectomes Project International Neuroimaging Data-Sharing Initiative (FCP/INDI)	http://dx.doi.org/10.15387/fcp_indi.corr.ipcas3
25551	Within and Between Sessions	resting state fMRI	Retest_1		40	minutes	1			25551_Retest_1	IPCAS_3_0025550_0025583.tar.gz	Functional Connectomes Project International Neuroimaging Data-Sharing Initiative (FCP/INDI)	http://dx.doi.org/10.15387/fcp_indi.corr.ipcas3
25552	Within and Between Sessions	resting state fMRI	Baseline	1			0	1	Lie Still and Relax During Scan	25552_Baseline	IPCAS_3_0025550_0025583.tar.gz	Functional Connectomes Project International Neuroimaging Data-Sharing Initiative (FCP/INDI)	http://dx.doi.org/10.15387/fcp_indi.corr.ipcas3
25552	Within and Between Sessions	resting state fMRI	Retest_1		40	minutes	1			25552_Retest_1	IPCAS_3_0025550_0025583.tar.gz	Functional Connectomes Project International Neuroimaging Data-Sharing Initiative (FCP/INDI)	http://dx.doi.org/10.15387/fcp_indi.corr.ipcas3
25553	Within and Between Sessions	resting state fMRI	Baseline	3			0	1	Lie Still and Relax During Scan	25553_Baseline	IPCAS_3_0025550_0025583.tar.gz	Functional Connectomes Project International Neuroimaging Data-Sharing Initiative (FCP/INDI)	http://dx.doi.org/10.15387/fcp_indi.corr.ipcas3
25553	Within and Between Sessions	resting state fMRI	Retest_1		40	minutes	1			25553_Retest_1	IPCAS_3_0025550_0025583.tar.gz	Functional Connectomes Project International Neuroimaging Data-Sharing Initiative (FCP/INDI)	http://dx.doi.org/10.15387/fcp_indi.corr.ipcas3
25554	Within and Between Sessions	resting state fMRI	Baseline	1			0	1	Lie Still and Relax During Scan	25554_Baseline	IPCAS_3_0025550_0025583.tar.gz	Functional Connectomes Project International Neuroimaging Data-Sharing Initiative (FCP/INDI)	http://dx.doi.org/10.15387/fcp_indi.corr.ipcas3
25554	Within and Between Sessions	resting state fMRI	Retest_1		40	minutes	1			25554_Retest_1	IPCAS_3_0025550_0025583.tar.gz	Functional Connectomes Project International Neuroimaging Data-Sharing Initiative (FCP/INDI)	http://dx.doi.org/10.15387/fcp_indi.corr.ipcas3
25555	Within and Between Sessions	resting state fMRI	Baseline	1			0	1	Lie Still and Relax During Scan	25555_Baseline	IPCAS_3_0025550_0025583.tar.gz	Functional Connectomes Project International Neuroimaging Data-Sharing Initiative (FCP/INDI)	http://dx.doi.org/10.15387/fcp_indi.corr.ipcas3
25555	Within and Between Sessions	resting state fMRI	Retest_1		40	minutes	1			25555_Retest_1	IPCAS_3_0025550_0025583.tar.gz	Functional Connectomes Project International Neuroimaging Data-Sharing Initiative (FCP/INDI)	http://dx.doi.org/10.15387/fcp_indi.corr.ipcas3
25556	Within and Between Sessions	resting state fMRI	Baseline	1			0	1	Lie Still and Relax During Scan	25556_Baseline	IPCAS_3_0025550_0025583.tar.gz	Functional Connectomes Project International Neuroimaging Data-Sharing Initiative (FCP/INDI)	http://dx.doi.org/10.15387/fcp_indi.corr.ipcas3
25556	Within and Between Sessions	resting state fMRI	Retest_1		40	minutes	1			25556_Retest_1	IPCAS_3_0025550_0025583.tar.gz	Functional Connectomes Project International Neuroimaging Data-Sharing Initiative (FCP/INDI)	http://dx.doi.org/10.15387/fcp_indi.corr.ipcas3
25557	Within and Between Sessions	resting state fMRI	Baseline	1			0	1	Lie Still and Relax During Scan	25557_Baseline	IPCAS_3_0025550_0025583.tar.gz	Functional Connectomes Project International Neuroimaging Data-Sharing Initiative (FCP/INDI)	http://dx.doi.org/10.15387/fcp_indi.corr.ipcas3
25557	Within and Between Sessions	resting state fMRI	Retest_1		40	minutes	1			25557_Retest_1	IPCAS_3_0025550_0025583.tar.gz	Functional Connectomes Project International Neuroimaging Data-Sharing Initiative (FCP/INDI)	http://dx.doi.org/10.15387/fcp_indi.corr.ipcas3
25557	Within and Between Sessions	resting state fMRI	Retest_2		1	days	0			25557_Retest_2	IPCAS_3_0025550_0025583.tar.gz	Functional Connectomes Project International Neuroimaging Data-Sharing Initiative (FCP/INDI)	http://dx.doi.org/10.15387/fcp_indi.corr.ipcas3
25557	Within and Between Sessions	resting state fMRI	Retest_3		40	minutes	1			25557_Retest_3	IPCAS_3_0025550_0025583.tar.gz	Functional Connectomes Project International Neuroimaging Data-Sharing Initiative (FCP/INDI)	http://dx.doi.org/10.15387/fcp_indi.corr.ipcas3
25558	Within and Between Sessions	resting state fMRI	Baseline	1			0	1	Lie Still and Relax During Scan	25558_Baseline	IPCAS_3_0025550_0025583.tar.gz	Functional Connectomes Project International Neuroimaging Data-Sharing Initiative (FCP/INDI)	http://dx.doi.org/10.15387/fcp_indi.corr.ipcas3
25558	Within and Between Sessions	resting state fMRI	Retest_1		40	minutes	1			25558_Retest_1	IPCAS_3_0025550_0025583.tar.gz	Functional Connectomes Project International Neuroimaging Data-Sharing Initiative (FCP/INDI)	http://dx.doi.org/10.15387/fcp_indi.corr.ipcas3
25559	Within and Between Sessions	resting state fMRI	Baseline	1			0	1	Lie Still and Relax During Scan	25559_Baseline	IPCAS_3_0025550_0025583.tar.gz	Functional Connectomes Project International Neuroimaging Data-Sharing Initiative (FCP/INDI)	http://dx.doi.org/10.15387/fcp_indi.corr.ipcas3
25559	Within and Between Sessions	resting state fMRI	Retest_1		40	minutes	1			25559_Retest_1	IPCAS_3_0025550_0025583.tar.gz	Functional Connectomes Project International Neuroimaging Data-Sharing Initiative (FCP/INDI)	http://dx.doi.org/10.15387/fcp_indi.corr.ipcas3
25560	Within and Between Sessions	resting state fMRI	Baseline	1			0	1	Lie Still and Relax During Scan	25560_Baseline	IPCAS_3_0025550_0025583.tar.gz	Functional Connectomes Project International Neuroimaging Data-Sharing Initiative (FCP/INDI)	http://dx.doi.org/10.15387/fcp_indi.corr.ipcas3
25560	Within and Between Sessions	resting state fMRI	Retest_1		40	minutes	1			25560_Retest_1	IPCAS_3_0025550_0025583.tar.gz	Functional Connectomes Project International Neuroimaging Data-Sharing Initiative (FCP/INDI)	http://dx.doi.org/10.15387/fcp_indi.corr.ipcas3
25561	Within and Between Sessions	resting state fMRI	Baseline	1			0	1	Lie Still and Relax During Scan	25561_Baseline	IPCAS_3_0025550_0025583.tar.gz	Functional Connectomes Project International Neuroimaging Data-Sharing Initiative (FCP/INDI)	http://dx.doi.org/10.15387/fcp_indi.corr.ipcas3
25561	Within and Between Sessions	resting state fMRI	Retest_1		40	minutes	1			25561_Retest_1	IPCAS_3_0025550_0025583.tar.gz	Functional Connectomes Project International Neuroimaging Data-Sharing Initiative (FCP/INDI)	http://dx.doi.org/10.15387/fcp_indi.corr.ipcas3
25561	Within and Between Sessions	resting state fMRI	Retest_2		2	days	0			25561_Retest_2	IPCAS_3_0025550_0025583.tar.gz	Functional Connectomes Project International Neuroimaging Data-Sharing Initiative (FCP/INDI)	http://dx.doi.org/10.15387/fcp_indi.corr.ipcas3
25561	Within and Between Sessions	resting state fMRI	Retest_3		40	minutes	1			25561_Retest_3	IPCAS_3_0025550_0025583.tar.gz	Functional Connectomes Project International Neuroimaging Data-Sharing Initiative (FCP/INDI)	http://dx.doi.org/10.15387/fcp_indi.corr.ipcas3
25562	Within and Between Sessions	resting state fMRI	Baseline	1			0	1	Lie Still and Relax During Scan	25562_Baseline	IPCAS_3_0025550_0025583.tar.gz	Functional Connectomes Project International Neuroimaging Data-Sharing Initiative (FCP/INDI)	http://dx.doi.org/10.15387/fcp_indi.corr.ipcas3
25562	Within and Between Sessions	resting state fMRI	Retest_1		40	minutes	1			25562_Retest_1	IPCAS_3_0025550_0025583.tar.gz	Functional Connectomes Project International Neuroimaging Data-Sharing Initiative (FCP/INDI)	http://dx.doi.org/10.15387/fcp_indi.corr.ipcas3
25562	Within and Between Sessions	resting state fMRI	Retest_2		2	days	0			25562_Retest_2	IPCAS_3_0025550_0025583.tar.gz	Functional Connectomes Project International Neuroimaging Data-Sharing Initiative (FCP/INDI)	http://dx.doi.org/10.15387/fcp_indi.corr.ipcas3
25562	Within and Between Sessions	resting state fMRI	Retest_3		40	minutes	1			25562_Retest_3	IPCAS_3_0025550_0025583.tar.gz	Functional Connectomes Project International Neuroimaging Data-Sharing Initiative (FCP/INDI)	http://dx.doi.org/10.15387/fcp_indi.corr.ipcas3
25563	Within and Between Sessions	resting state fMRI	Baseline	1			0	1	Lie Still and Relax During Scan	25563_Baseline	IPCAS_3_0025550_0025583.tar.gz	Functional Connectomes Project International Neuroimaging Data-Sharing Initiative (FCP/INDI)	http://dx.doi.org/10.15387/fcp_indi.corr.ipcas3
25563	Within and Between Sessions	resting state fMRI	Retest_1		40	minutes	1			25563_Retest_1	IPCAS_3_0025550_0025583.tar.gz	Functional Connectomes Project International Neuroimaging Data-Sharing Initiative (FCP/INDI)	http://dx.doi.org/10.15387/fcp_indi.corr.ipcas3
25564	Within and Between Sessions	resting state fMRI	Baseline	1			0	1	Lie Still and Relax During Scan	25564_Baseline	IPCAS_3_0025550_0025583.tar.gz	Functional Connectomes Project International Neuroimaging Data-Sharing Initiative (FCP/INDI)	http://dx.doi.org/10.15387/fcp_indi.corr.ipcas3
25564	Within and Between Sessions	resting state fMRI	Retest_1		40	minutes	1			25564_Retest_1	IPCAS_3_0025550_0025583.tar.gz	Functional Connectomes Project International Neuroimaging Data-Sharing Initiative (FCP/INDI)	http://dx.doi.org/10.15387/fcp_indi.corr.ipcas3
25565	Within and Between Sessions	resting state fMRI	Baseline	1			0	1	Lie Still and Relax During Scan	25565_Baseline	IPCAS_3_0025550_0025583.tar.gz	Functional Connectomes Project International Neuroimaging Data-Sharing Initiative (FCP/INDI)	http://dx.doi.org/10.15387/fcp_indi.corr.ipcas3
25565	Within and Between Sessions	resting state fMRI	Retest_1		40	minutes	1			25565_Retest_1	IPCAS_3_0025550_0025583.tar.gz	Functional Connectomes Project International Neuroimaging Data-Sharing Initiative (FCP/INDI)	http://dx.doi.org/10.15387/fcp_indi.corr.ipcas3
25566	Within and Between Sessions	resting state fMRI	Retest_2		1	days	0			25566_Retest_2	IPCAS_3_0025550_0025583.tar.gz	Functional Connectomes Project International Neuroimaging Data-Sharing Initiative (FCP/INDI)	http://dx.doi.org/10.15387/fcp_indi.corr.ipcas3
25566	Within and Between Sessions	resting state fMRI	Retest_3		40	minutes	1			25566_Retest_3	IPCAS_3_0025550_0025583.tar.gz	Functional Connectomes Project International Neuroimaging Data-Sharing Initiative (FCP/INDI)	http://dx.doi.org/10.15387/fcp_indi.corr.ipcas3
25567	Within and Between Sessions	resting state fMRI	Baseline	1			0	1	Lie Still and Relax During Scan	25567_Baseline	IPCAS_3_0025550_0025583.tar.gz	Functional Connectomes Project International Neuroimaging Data-Sharing Initiative (FCP/INDI)	http://dx.doi.org/10.15387/fcp_indi.corr.ipcas3
25567	Within and Between Sessions	resting state fMRI	Retest_1		40	minutes	1			25567_Retest_1	IPCAS_3_0025550_0025583.tar.gz	Functional Connectomes Project International Neuroimaging Data-Sharing Initiative (FCP/INDI)	http://dx.doi.org/10.15387/fcp_indi.corr.ipcas3
25567	Within and Between Sessions	resting state fMRI	Retest_2		1	days	0			25567_Retest_2	IPCAS_3_0025550_0025583.tar.gz	Functional Connectomes Project International Neuroimaging Data-Sharing Initiative (FCP/INDI)	http://dx.doi.org/10.15387/fcp_indi.corr.ipcas3
25567	Within and Between Sessions	resting state fMRI	Retest_3		40	minutes	1			25567_Retest_3	IPCAS_3_0025550_0025583.tar.gz	Functional Connectomes Project International Neuroimaging Data-Sharing Initiative (FCP/INDI)	http://dx.doi.org/10.15387/fcp_indi.corr.ipcas3
25568	Within and Between Sessions	resting state fMRI	Baseline	1			0	1	Lie Still and Relax During Scan	25568_Baseline	IPCAS_3_0025550_0025583.tar.gz	Functional Connectomes Project International Neuroimaging Data-Sharing Initiative (FCP/INDI)	http://dx.doi.org/10.15387/fcp_indi.corr.ipcas3
25568	Within and Between Sessions	resting state fMRI	Retest_1		40	minutes	1			25568_Retest_1	IPCAS_3_0025550_0025583.tar.gz	Functional Connectomes Project International Neuroimaging Data-Sharing Initiative (FCP/INDI)	http://dx.doi.org/10.15387/fcp_indi.corr.ipcas3
25569	Within and Between Sessions	resting state fMRI	Baseline	1			0	1	Lie Still and Relax During Scan	25569_Baseline	IPCAS_3_0025550_0025583.tar.gz	Functional Connectomes Project International Neuroimaging Data-Sharing Initiative (FCP/INDI)	http://dx.doi.org/10.15387/fcp_indi.corr.ipcas3
25569	Within and Between Sessions	resting state fMRI	Retest_1		40	minutes	1			25569_Retest_1	IPCAS_3_0025550_0025583.tar.gz	Functional Connectomes Project International Neuroimaging Data-Sharing Initiative (FCP/INDI)	http://dx.doi.org/10.15387/fcp_indi.corr.ipcas3
25570	Within and Between Sessions	resting state fMRI	Baseline	1			0	1	Lie Still and Relax During Scan	25570_Baseline	IPCAS_3_0025550_0025583.tar.gz	Functional Connectomes Project International Neuroimaging Data-Sharing Initiative (FCP/INDI)	http://dx.doi.org/10.15387/fcp_indi.corr.ipcas3
25570	Within and Between Sessions	resting state fMRI	Retest_1		40	minutes	1			25570_Retest_1	IPCAS_3_0025550_0025583.tar.gz	Functional Connectomes Project International Neuroimaging Data-Sharing Initiative (FCP/INDI)	http://dx.doi.org/10.15387/fcp_indi.corr.ipcas3
25571	Within and Between Sessions	resting state fMRI	Baseline	1			0	1	Lie Still and Relax During Scan	25571_Baseline	IPCAS_3_0025550_0025583.tar.gz	Functional Connectomes Project International Neuroimaging Data-Sharing Initiative (FCP/INDI)	http://dx.doi.org/10.15387/fcp_indi.corr.ipcas3
25571	Within and Between Sessions	resting state fMRI	Retest_1		40	minutes	1			25571_Retest_1	IPCAS_3_0025550_0025583.tar.gz	Functional Connectomes Project International Neuroimaging Data-Sharing Initiative (FCP/INDI)	http://dx.doi.org/10.15387/fcp_indi.corr.ipcas3
25572	Within and Between Sessions	resting state fMRI	Baseline	1			0	1	Lie Still and Relax During Scan	25572_Baseline	IPCAS_3_0025550_0025583.tar.gz	Functional Connectomes Project International Neuroimaging Data-Sharing Initiative (FCP/INDI)	http://dx.doi.org/10.15387/fcp_indi.corr.ipcas3
25572	Within and Between Sessions	resting state fMRI	Retest_1		40	minutes	1			25572_Retest_1	IPCAS_3_0025550_0025583.tar.gz	Functional Connectomes Project International Neuroimaging Data-Sharing Initiative (FCP/INDI)	http://dx.doi.org/10.15387/fcp_indi.corr.ipcas3
25573	Within and Between Sessions	resting state fMRI	Baseline	1			0	1	Lie Still and Relax During Scan	25573_Baseline	IPCAS_3_0025550_0025583.tar.gz	Functional Connectomes Project International Neuroimaging Data-Sharing Initiative (FCP/INDI)	http://dx.doi.org/10.15387/fcp_indi.corr.ipcas3
25573	Within and Between Sessions	resting state fMRI	Retest_1		40	minutes	1			25573_Retest_1	IPCAS_3_0025550_0025583.tar.gz	Functional Connectomes Project International Neuroimaging Data-Sharing Initiative (FCP/INDI)	http://dx.doi.org/10.15387/fcp_indi.corr.ipcas3
25574	Within and Between Sessions	resting state fMRI	Baseline	1			0	1	Lie Still and Relax During Scan	25574_Baseline	IPCAS_3_0025550_0025583.tar.gz	Functional Connectomes Project International Neuroimaging Data-Sharing Initiative (FCP/INDI)	http://dx.doi.org/10.15387/fcp_indi.corr.ipcas3
25574	Within and Between Sessions	resting state fMRI	Retest_1		40	minutes	1			25574_Retest_1	IPCAS_3_0025550_0025583.tar.gz	Functional Connectomes Project International Neuroimaging Data-Sharing Initiative (FCP/INDI)	http://dx.doi.org/10.15387/fcp_indi.corr.ipcas3
25575	Within and Between Sessions	resting state fMRI	Baseline	1			0	1	Lie Still and Relax During Scan	25575_Baseline	IPCAS_3_0025550_0025583.tar.gz	Functional Connectomes Project International Neuroimaging Data-Sharing Initiative (FCP/INDI)	http://dx.doi.org/10.15387/fcp_indi.corr.ipcas3
25575	Within and Between Sessions	resting state fMRI	Retest_1		40	minutes	1			25575_Retest_1	IPCAS_3_0025550_0025583.tar.gz	Functional Connectomes Project International Neuroimaging Data-Sharing Initiative (FCP/INDI)	http://dx.doi.org/10.15387/fcp_indi.corr.ipcas3
25576	Within and Between Sessions	resting state fMRI	Baseline	1			0	1	Lie Still and Relax During Scan	25576_Baseline	IPCAS_3_0025550_0025583.tar.gz	Functional Connectomes Project International Neuroimaging Data-Sharing Initiative (FCP/INDI)	http://dx.doi.org/10.15387/fcp_indi.corr.ipcas3
25576	Within and Between Sessions	resting state fMRI	Retest_1		40	minutes	1			25576_Retest_1	IPCAS_3_0025550_0025583.tar.gz	Functional Connectomes Project International Neuroimaging Data-Sharing Initiative (FCP/INDI)	http://dx.doi.org/10.15387/fcp_indi.corr.ipcas3
25577	Within and Between Sessions	resting state fMRI	Baseline	1			0	1	Lie Still and Relax During Scan	25577_Baseline	IPCAS_3_0025550_0025583.tar.gz	Functional Connectomes Project International Neuroimaging Data-Sharing Initiative (FCP/INDI)	http://dx.doi.org/10.15387/fcp_indi.corr.ipcas3
25577	Within and Between Sessions	resting state fMRI	Retest_1		40	minutes	1			25577_Retest_1	IPCAS_3_0025550_0025583.tar.gz	Functional Connectomes Project International Neuroimaging Data-Sharing Initiative (FCP/INDI)	http://dx.doi.org/10.15387/fcp_indi.corr.ipcas3
25578	Within and Between Sessions	resting state fMRI	Baseline	1			0	1	Lie Still and Relax During Scan	25578_Baseline	IPCAS_3_0025550_0025583.tar.gz	Functional Connectomes Project International Neuroimaging Data-Sharing Initiative (FCP/INDI)	http://dx.doi.org/10.15387/fcp_indi.corr.ipcas3
25578	Within and Between Sessions	resting state fMRI	Retest_1		40	minutes	1			25578_Retest_1	IPCAS_3_0025550_0025583.tar.gz	Functional Connectomes Project International Neuroimaging Data-Sharing Initiative (FCP/INDI)	http://dx.doi.org/10.15387/fcp_indi.corr.ipcas3
25579	Within and Between Sessions	resting state fMRI	Baseline	1			0	1	Lie Still and Relax During Scan	25579_Baseline	IPCAS_3_0025550_0025583.tar.gz	Functional Connectomes Project International Neuroimaging Data-Sharing Initiative (FCP/INDI)	http://dx.doi.org/10.15387/fcp_indi.corr.ipcas3
25579	Within and Between Sessions	resting state fMRI	Retest_1		40	minutes	1			25579_Retest_1	IPCAS_3_0025550_0025583.tar.gz	Functional Connectomes Project International Neuroimaging Data-Sharing Initiative (FCP/INDI)	http://dx.doi.org/10.15387/fcp_indi.corr.ipcas3
25580	Within and Between Sessions	resting state fMRI	Baseline	1			0	1	Lie Still and Relax During Scan	25580_Baseline	IPCAS_3_0025550_0025583.tar.gz	Functional Connectomes Project International Neuroimaging Data-Sharing Initiative (FCP/INDI)	http://dx.doi.org/10.15387/fcp_indi.corr.ipcas3
25580	Within and Between Sessions	resting state fMRI	Retest_1		40	minutes	1			25580_Retest_1	IPCAS_3_0025550_0025583.tar.gz	Functional Connectomes Project International Neuroimaging Data-Sharing Initiative (FCP/INDI)	http://dx.doi.org/10.15387/fcp_indi.corr.ipcas3
25581	Within and Between Sessions	resting state fMRI	Baseline	1			0	1	Lie Still and Relax During Scan	25581_Baseline	IPCAS_3_0025550_0025583.tar.gz	Functional Connectomes Project International Neuroimaging Data-Sharing Initiative (FCP/INDI)	http://dx.doi.org/10.15387/fcp_indi.corr.ipcas3
25581	Within and Between Sessions	resting state fMRI	Retest_1		40	minutes	1			25581_Retest_1	IPCAS_3_0025550_0025583.tar.gz	Functional Connectomes Project International Neuroimaging Data-Sharing Initiative (FCP/INDI)	http://dx.doi.org/10.15387/fcp_indi.corr.ipcas3
25582	Within and Between Sessions	resting state fMRI	Baseline	1			0	1	Lie Still and Relax During Scan	25582_Baseline	IPCAS_3_0025550_0025583.tar.gz	Functional Connectomes Project International Neuroimaging Data-Sharing Initiative (FCP/INDI)	http://dx.doi.org/10.15387/fcp_indi.corr.ipcas3
25582	Within and Between Sessions	resting state fMRI	Retest_1		40	minutes	1			25582_Retest_1	IPCAS_3_0025550_0025583.tar.gz	Functional Connectomes Project International Neuroimaging Data-Sharing Initiative (FCP/INDI)	http://dx.doi.org/10.15387/fcp_indi.corr.ipcas3
25583	Within and Between Sessions	resting state fMRI	Baseline	1			0	1	Lie Still and Relax During Scan	25583_Baseline	IPCAS_3_0025550_0025583.tar.gz	Functional Connectomes Project International Neuroimaging Data-Sharing Initiative (FCP/INDI)	http://dx.doi.org/10.15387/fcp_indi.corr.ipcas3
25583	Within and Between Sessions	resting state fMRI	Retest_1		40	minutes	1			25583_Retest_1	IPCAS_3_0025550_0025583.tar.gz	Functional Connectomes Project International Neuroimaging Data-Sharing Initiative (FCP/INDI)	http://dx.doi.org/10.15387/fcp_indi.corr.ipcas3
25584	Within and Between Sessions	resting state fMRI	Baseline	1			0	1	Lie Still and Relax During Scan	25584_Baseline	IPCAS_3_0025584_0025585.tar.gz	Functional Connectomes Project International Neuroimaging Data-Sharing Initiative (FCP/INDI)	http://dx.doi.org/10.15387/fcp_indi.corr.ipcas3
25584	Within and Between Sessions	resting state fMRI	Retest_1		40	minutes	1			25584_Retest_1	IPCAS_3_0025584_0025585.tar.gz	Functional Connectomes Project International Neuroimaging Data-Sharing Initiative (FCP/INDI)	http://dx.doi.org/10.15387/fcp_indi.corr.ipcas3
25585	Within and Between Sessions	resting state fMRI	Baseline	1			0	1	Lie Still and Relax During Scan	25585_Baseline	IPCAS_3_0025584_0025585.tar.gz	Functional Connectomes Project International Neuroimaging Data-Sharing Initiative (FCP/INDI)	http://dx.doi.org/10.15387/fcp_indi.corr.ipcas3
25585	Within and Between Sessions	resting state fMRI	Retest_1		40	minutes	1			25585_Retest_1	IPCAS_3_0025584_0025585.tar.gz	Functional Connectomes Project International Neuroimaging Data-Sharing Initiative (FCP/INDI)	http://dx.doi.org/10.15387/fcp_indi.corr.ipcas3
26190	Within Session, Single Retest	resting state fMRI	Baseline	1			0	1	Lie Still and Relax During Scan	26190_Baseline	IPCAS_4_0026190_0026209.tar.gz	Functional Connectomes Project International Neuroimaging Data-Sharing Initiative (FCP/INDI)	http://dx.doi.org/10.15387/fcp_indi.corr.ipcas4
26190	Within Session, Single Retest	resting state fMRI	Retest_1		44	minutes	1			26190_Retest_1	IPCAS_4_0026190_0026209.tar.gz	Functional Connectomes Project International Neuroimaging Data-Sharing Initiative (FCP/INDI)	http://dx.doi.org/10.15387/fcp_indi.corr.ipcas4
26191	Within Session, Single Retest	resting state fMRI	Baseline	1			0	1	Lie Still and Relax During Scan	26191_Baseline	IPCAS_4_0026190_0026209.tar.gz	Functional Connectomes Project International Neuroimaging Data-Sharing Initiative (FCP/INDI)	http://dx.doi.org/10.15387/fcp_indi.corr.ipcas4
26191	Within Session, Single Retest	resting state fMRI	Retest_1		44	minutes	1			26191_Retest_1	IPCAS_4_0026190_0026209.tar.gz	Functional Connectomes Project International Neuroimaging Data-Sharing Initiative (FCP/INDI)	http://dx.doi.org/10.15387/fcp_indi.corr.ipcas4
26192	Within Session, Single Retest	resting state fMRI	Baseline	1			0	1	Lie Still and Relax During Scan	26192_Baseline	IPCAS_4_0026190_0026209.tar.gz	Functional Connectomes Project International Neuroimaging Data-Sharing Initiative (FCP/INDI)	http://dx.doi.org/10.15387/fcp_indi.corr.ipcas4
26192	Within Session, Single Retest	resting state fMRI	Retest_1		44	minutes	1			26192_Retest_1	IPCAS_4_0026190_0026209.tar.gz	Functional Connectomes Project International Neuroimaging Data-Sharing Initiative (FCP/INDI)	http://dx.doi.org/10.15387/fcp_indi.corr.ipcas4
26193	Within Session, Single Retest	resting state fMRI	Baseline	1			0	1	Lie Still and Relax During Scan	26193_Baseline	IPCAS_4_0026190_0026209.tar.gz	Functional Connectomes Project International Neuroimaging Data-Sharing Initiative (FCP/INDI)	http://dx.doi.org/10.15387/fcp_indi.corr.ipcas4
26193	Within Session, Single Retest	resting state fMRI	Retest_1		44	minutes	1			26193_Retest_1	IPCAS_4_0026190_0026209.tar.gz	Functional Connectomes Project International Neuroimaging Data-Sharing Initiative (FCP/INDI)	http://dx.doi.org/10.15387/fcp_indi.corr.ipcas4
26194	Within Session, Single Retest	resting state fMRI	Baseline	1			0	1	Lie Still and Relax During Scan	26194_Baseline	IPCAS_4_0026190_0026209.tar.gz	Functional Connectomes Project International Neuroimaging Data-Sharing Initiative (FCP/INDI)	http://dx.doi.org/10.15387/fcp_indi.corr.ipcas4
26194	Within Session, Single Retest	resting state fMRI	Retest_1		44	days	1			26194_Retest_1	IPCAS_4_0026190_0026209.tar.gz	Functional Connectomes Project International Neuroimaging Data-Sharing Initiative (FCP/INDI)	http://dx.doi.org/10.15387/fcp_indi.corr.ipcas4
26195	Within Session, Single Retest	resting state fMRI	Baseline	1		minutes	0	1	Lie Still and Relax During Scan	26195_Baseline	IPCAS_4_0026190_0026209.tar.gz	Functional Connectomes Project International Neuroimaging Data-Sharing Initiative (FCP/INDI)	http://dx.doi.org/10.15387/fcp_indi.corr.ipcas4
26195	Within Session, Single Retest	resting state fMRI	Retest_1		44	days	1			26195_Retest_1	IPCAS_4_0026190_0026209.tar.gz	Functional Connectomes Project International Neuroimaging Data-Sharing Initiative (FCP/INDI)	http://dx.doi.org/10.15387/fcp_indi.corr.ipcas4
26196	Within Session, Single Retest	resting state fMRI	Baseline	1		minutes	0	1	Lie Still and Relax During Scan	26196_Baseline	IPCAS_4_0026190_0026209.tar.gz	Functional Connectomes Project International Neuroimaging Data-Sharing Initiative (FCP/INDI)	http://dx.doi.org/10.15387/fcp_indi.corr.ipcas4
26196	Within Session, Single Retest	resting state fMRI	Retest_1		44	days	1			26196_Retest_1	IPCAS_4_0026190_0026209.tar.gz	Functional Connectomes Project International Neuroimaging Data-Sharing Initiative (FCP/INDI)	http://dx.doi.org/10.15387/fcp_indi.corr.ipcas4
26197	Within Session, Single Retest	resting state fMRI	Baseline	1		minutes	0	1	Lie Still and Relax During Scan	26197_Baseline	IPCAS_4_0026190_0026209.tar.gz	Functional Connectomes Project International Neuroimaging Data-Sharing Initiative (FCP/INDI)	http://dx.doi.org/10.15387/fcp_indi.corr.ipcas4
26197	Within Session, Single Retest	resting state fMRI	Retest_1		44	days	1			26197_Retest_1	IPCAS_4_0026190_0026209.tar.gz	Functional Connectomes Project International Neuroimaging Data-Sharing Initiative (FCP/INDI)	http://dx.doi.org/10.15387/fcp_indi.corr.ipcas4
26198	Within Session, Single Retest	resting state fMRI	Baseline	1		minutes	0	1	Lie Still and Relax During Scan	26198_Baseline	IPCAS_4_0026190_0026209.tar.gz	Functional Connectomes Project International Neuroimaging Data-Sharing Initiative (FCP/INDI)	http://dx.doi.org/10.15387/fcp_indi.corr.ipcas4
26198	Within Session, Single Retest	resting state fMRI	Retest_1		44	days	1			26198_Retest_1	IPCAS_4_0026190_0026209.tar.gz	Functional Connectomes Project International Neuroimaging Data-Sharing Initiative (FCP/INDI)	http://dx.doi.org/10.15387/fcp_indi.corr.ipcas4
26199	Within Session, Single Retest	resting state fMRI	Baseline	1			0	1	Lie Still and Relax During Scan	26199_Baseline	IPCAS_4_0026190_0026209.tar.gz	Functional Connectomes Project International Neuroimaging Data-Sharing Initiative (FCP/INDI)	http://dx.doi.org/10.15387/fcp_indi.corr.ipcas4
26199	Within Session, Single Retest	resting state fMRI	Retest_1		44	minutes	1			26199_Retest_1	IPCAS_4_0026190_0026209.tar.gz	Functional Connectomes Project International Neuroimaging Data-Sharing Initiative (FCP/INDI)	http://dx.doi.org/10.15387/fcp_indi.corr.ipcas4
26200	Within Session, Single Retest	resting state fMRI	Baseline	1			0	1	Lie Still and Relax During Scan	26200_Baseline	IPCAS_4_0026190_0026209.tar.gz	Functional Connectomes Project International Neuroimaging Data-Sharing Initiative (FCP/INDI)	http://dx.doi.org/10.15387/fcp_indi.corr.ipcas4
26200	Within Session, Single Retest	resting state fMRI	Retest_1		44	minutes	1			26200_Retest_1	IPCAS_4_0026190_0026209.tar.gz	Functional Connectomes Project International Neuroimaging Data-Sharing Initiative (FCP/INDI)	http://dx.doi.org/10.15387/fcp_indi.corr.ipcas4
26201	Within Session, Single Retest	resting state fMRI	Baseline	1			0	1	Lie Still and Relax During Scan	26201_Baseline	IPCAS_4_0026190_0026209.tar.gz	Functional Connectomes Project International Neuroimaging Data-Sharing Initiative (FCP/INDI)	http://dx.doi.org/10.15387/fcp_indi.corr.ipcas4
26201	Within Session, Single Retest	resting state fMRI	Retest_1		44	minutes	1			26201_Retest_1	IPCAS_4_0026190_0026209.tar.gz	Functional Connectomes Project International Neuroimaging Data-Sharing Initiative (FCP/INDI)	http://dx.doi.org/10.15387/fcp_indi.corr.ipcas4
26202	Within Session, Single Retest	resting state fMRI	Baseline	1			0	1	Lie Still and Relax During Scan	26202_Baseline	IPCAS_4_0026190_0026209.tar.gz	Functional Connectomes Project International Neuroimaging Data-Sharing Initiative (FCP/INDI)	http://dx.doi.org/10.15387/fcp_indi.corr.ipcas4
26202	Within Session, Single Retest	resting state fMRI	Retest_1		44	minutes	1			26202_Retest_1	IPCAS_4_0026190_0026209.tar.gz	Functional Connectomes Project International Neuroimaging Data-Sharing Initiative (FCP/INDI)	http://dx.doi.org/10.15387/fcp_indi.corr.ipcas4
26203	Within Session, Single Retest	resting state fMRI	Baseline	1			0	1	Lie Still and Relax During Scan	26203_Baseline	IPCAS_4_0026190_0026209.tar.gz	Functional Connectomes Project International Neuroimaging Data-Sharing Initiative (FCP/INDI)	http://dx.doi.org/10.15387/fcp_indi.corr.ipcas4
26203	Within Session, Single Retest	resting state fMRI	Retest_1		44	days	1			26203_Retest_1	IPCAS_4_0026190_0026209.tar.gz	Functional Connectomes Project International Neuroimaging Data-Sharing Initiative (FCP/INDI)	http://dx.doi.org/10.15387/fcp_indi.corr.ipcas4
26204	Within Session, Single Retest	resting state fMRI	Baseline	1		minutes	0	1	Lie Still and Relax During Scan	26204_Baseline	IPCAS_4_0026190_0026209.tar.gz	Functional Connectomes Project International Neuroimaging Data-Sharing Initiative (FCP/INDI)	http://dx.doi.org/10.15387/fcp_indi.corr.ipcas4
26204	Within Session, Single Retest	resting state fMRI	Retest_1		44	days	1			26204_Retest_1	IPCAS_4_0026190_0026209.tar.gz	Functional Connectomes Project International Neuroimaging Data-Sharing Initiative (FCP/INDI)	http://dx.doi.org/10.15387/fcp_indi.corr.ipcas4
26205	Within Session, Single Retest	resting state fMRI	Baseline	1		minutes	0	1	Lie Still and Relax During Scan	26205_Baseline	IPCAS_4_0026190_0026209.tar.gz	Functional Connectomes Project International Neuroimaging Data-Sharing Initiative (FCP/INDI)	http://dx.doi.org/10.15387/fcp_indi.corr.ipcas4
26205	Within Session, Single Retest	resting state fMRI	Retest_1		44	days	1			26205_Retest_1	IPCAS_4_0026190_0026209.tar.gz	Functional Connectomes Project International Neuroimaging Data-Sharing Initiative (FCP/INDI)	http://dx.doi.org/10.15387/fcp_indi.corr.ipcas4
26206	Within Session, Single Retest	resting state fMRI	Baseline	1		minutes	0	1	Lie Still and Relax During Scan	26206_Baseline	IPCAS_4_0026190_0026209.tar.gz	Functional Connectomes Project International Neuroimaging Data-Sharing Initiative (FCP/INDI)	http://dx.doi.org/10.15387/fcp_indi.corr.ipcas4
26206	Within Session, Single Retest	resting state fMRI	Retest_1		44	days	1			26206_Retest_1	IPCAS_4_0026190_0026209.tar.gz	Functional Connectomes Project International Neuroimaging Data-Sharing Initiative (FCP/INDI)	http://dx.doi.org/10.15387/fcp_indi.corr.ipcas4
26207	Within Session, Single Retest	resting state fMRI	Baseline	1		minutes	0	1	Lie Still and Relax During Scan	26207_Baseline	IPCAS_4_0026190_0026209.tar.gz	Functional Connectomes Project International Neuroimaging Data-Sharing Initiative (FCP/INDI)	http://dx.doi.org/10.15387/fcp_indi.corr.ipcas4
26207	Within Session, Single Retest	resting state fMRI	Retest_1		44	days	1			26207_Retest_1	IPCAS_4_0026190_0026209.tar.gz	Functional Connectomes Project International Neuroimaging Data-Sharing Initiative (FCP/INDI)	http://dx.doi.org/10.15387/fcp_indi.corr.ipcas4
26208	Within Session, Single Retest	resting state fMRI	Baseline	1			0	1	Lie Still and Relax During Scan	26208_Baseline	IPCAS_4_0026190_0026209.tar.gz	Functional Connectomes Project International Neuroimaging Data-Sharing Initiative (FCP/INDI)	http://dx.doi.org/10.15387/fcp_indi.corr.ipcas4
26208	Within Session, Single Retest	resting state fMRI	Retest_1		44	minutes	1			26208_Retest_1	IPCAS_4_0026190_0026209.tar.gz	Functional Connectomes Project International Neuroimaging Data-Sharing Initiative (FCP/INDI)	http://dx.doi.org/10.15387/fcp_indi.corr.ipcas4
26209	Within Session, Single Retest	resting state fMRI	Baseline	1			0	1	Lie Still and Relax During Scan	26209_Baseline	IPCAS_4_0026190_0026209.tar.gz	Functional Connectomes Project International Neuroimaging Data-Sharing Initiative (FCP/INDI)	http://dx.doi.org/10.15387/fcp_indi.corr.ipcas4
26209	Within Session, Single Retest	resting state fMRI	Retest_1		44	minutes	1			26209_Retest_1	IPCAS_4_0026190_0026209.tar.gz	Functional Connectomes Project International Neuroimaging Data-Sharing Initiative (FCP/INDI)	http://dx.doi.org/10.15387/fcp_indi.corr.ipcas4
[truncated: 2,983 more rows]
